# Supplementary material for: Two receptor-targeting mechanisms of lambda-like siphophage Gifsy-1 of Salmonella Typhimurium
Source: PLoS Pathog. 2025 Jul 31;21(7):e1013352. doi: 10.1371/journal.ppat.1013352 (PMC12312913; doi:10.1371/journal.ppat.1013352)
Supplement: S1 Table — (XLSX) [file ppat.1013352.s007.xlsx]

## Sheet: Sheet1
Strains	Serovar	Serogroup	Susceptibility
RCAD-S-001	Montevideo	C1	-
RCAD-S-002	Montevideo	C1	-
RCAD-S-003	Montevideo	C1	-
RCAD-S-004	Montevideo	C1	-
RCAD-S-005	Montevideo	C1	-
RCAD-S-008	Cerro	K	-
RCAD-S-009	Montevideo	C1	-
RCAD-S-010	Montevideo	C1	-
RCAD-S-011	Kottbus	C2	+
RCAD-S-012	Cerro	K	-
RCAD-S-013	Cerro	K	-
RCAD-S-014	Montevideo	C1	-
RCAD-S-015	Potsdam	C1	-
RCAD-S-017	Kottbus	C2	-
RCAD-S-018	Kottbus	C2	-
RCAD-S-019	Cerro	K	-
RCAD-S-020	Cerro	K	-
RCAD-S-023	Cerro	K	-
RCAD-S-024	Cerro	K	-
RCAD-S-031	Kottbus	C2	-
RCAD-S-033	Kottbus	C2	+
RCAD-S-035	Enteritidis	D1	+
RCAD-S-036	Enteritidis	D1	+
RCAD-S-037	Enteritidis	D1	+
RCAD-S-038	Enteritidis	D1	+
RCAD-S-039	Enteritidis	D1	+
RCAD-S-040	Enteritidis	D1	+
RCAD-S-041	Enteritidis	D1	+
RCAD-S-042	Enteritidis	D1	+
RCAD-S-043	Enteritidis	D1	+
RCAD-S-044	Enteritidis	D1	-
RCAD-S-045	Enteritidis	D1	+
RCAD-S-046	Enteritidis	D1	-
RCAD-S-047	Enteritidis	D1	+
RCAD-S-048	Enteritidis	D1	+
RCAD-S-049	Enteritidis	D1	+
RCAD-S-050	Enteritidis	D1	+
RCAD-S-051	Enteritidis	D1	+
RCAD-S-052	Enteritidis	D1	+
RCAD-S-053	Enteritidis	D1	-
RCAD-S-054	Enteritidis	D1	-
RCAD-S-055	Typhimurium	B	-
RCAD-S-056	Enteritidis	D1	+
RCAD-S-057	Enteritidis	D1	+
RCAD-S-058	Enteritidis	D1	+
RCAD-S-059	Enteritidis	D1	+
RCAD-S-060	Enteritidis	D1	+
RCAD-S-061	Enteritidis	D1	+
RCAD-S-062	Enteritidis	D1	-
RCAD-S-063	Enteritidis	D1	+
RCAD-S-064	Enteritidis	D1	+
RCAD-S-065	Enteritidis	D1	+
RCAD-S-066	Enteritidis	D1	+
RCAD-S-067	Enteritidis	D1	+
RCAD-S-068	Enteritidis	D1	+
RCAD-S-069	Enteritidis	D1	+
RCAD-S-070	Enteritidis	D1	+
RCAD-S-071	Enteritidis	D1	+
RCAD-S-072	Enteritidis	D1	+
RCAD-S-073	Enteritidis	D1	+
RCAD-S-074	Enteritidis	D1	+
RCAD-S-075	Enteritidis	D1	+
RCAD-S-076	Enteritidis	D1	+
RCAD-S-077	Enteritidis	D1	+
RCAD-S-078	Enteritidis	D1	+
RCAD-S-079	Enteritidis	D1	+
RCAD-S-080	Enteritidis	D1	+
RCAD-S-081	Enteritidis	D1	+
RCAD-S-082	Enteritidis	D1	+
RCAD-S-083	Enteritidis	D1	+
RCAD-S-084	Enteritidis	D1	+
RCAD-S-085	Enteritidis	D1	+
RCAD-S-086	Enteritidis	D1	+
RCAD-S-087	Enteritidis	D1	+
RCAD-S-088	Enteritidis	D1	-
RCAD-S-089	Enteritidis	D1	+
RCAD-S-090	Enteritidis	D1	-
RCAD-S-091	Typhimurium	B	-
RCAD-S-092	Typhimurium	B	-
RCAD-S-093	Enteritidis	D1	+
RCAD-S-094	Enteritidis	D1	+
RCAD-S-095	Enteritidis	D1	-
RCAD-S-096	Typhimurium	B	-
RCAD-S-097 (S-13)	Typhimurium	B	+
RCAD-S-098	Typhimurium	B	-
RCAD-S-099	Potsdam	C1	-
RCAD-S-100	Potsdam	C1	-
RCAD-S-101	Potsdam	C1	-
RCAD-S-102	Potsdam	C1	-
RCAD-S-103	Potsdam	C1	-
RCAD-S-104	Potsdam	C1	-
RCAD-S-105	Potsdam	C1	-
RCAD-S-106	Potsdam	C1	-
RCAD-S-107	Potsdam	C1	-
RCAD-S-108	Potsdam	C1	-
RCAD-S-109	Potsdam	C1	-
RCAD-S-110	Potsdam	C1	-
RCAD-S-111	Potsdam	C1	-
RCAD-S-112	Potsdam	C1	-
RCAD-S-113	Potsdam	C1	-
RCAD-S-114	Potsdam	C1	-
RCAD-S-115	Potsdam	C1	-
RCAD-S-116	Potsdam	C1	-
RCAD-S-117	Potsdam	C1	-
RCAD-S-118	Potsdam	C1	-
RCAD-S-119	Potsdam	C1	-
RCAD-S-120	Potsdam	C1	-
RCAD-S-121	Potsdam	C1	-
RCAD-S-122	Potsdam	C1	-
RCAD-S-123	Potsdam	C1	-
RCAD-S-124	Potsdam	C1	-
RCAD-S-125	Potsdam	C1	-
RCAD-S-126	Potsdam	C1	-
RCAD-S-127	Potsdam	C1	-
RCAD-S-128	Potsdam	C1	-
RCAD-S-129	Potsdam	C1	-
RCAD-S-130	Potsdam	C1	-
RCAD-S-131	Potsdam	C1	-
RCAD-S-132	Potsdam	C1	-
RCAD-S-1209	Thompson	C1	-
CVCC2139	Choleraesuis	C1	-
CVCC3374	Enteritidis	D1	-
CVCC3762	Enteritidis	D1	-
ATCC27896	Newport	C2	-
RCAD-S-133	Typhimurium	B	-
RCAD-S-134	Typhimurium	B	-
RCAD-S-135	Typhimurium	B	-
RCAD-S-137	Typhimurium	B	-
RCAD-S-138	Typhimurium	B	-
RCAD-S-140	Typhimurium	B	-
RCAD-S-188	Typhimurium	B	-
RCAD-S-189	Typhimurium	B	-
RCAD-S-190	Typhimurium	B	-
RCAD-S-191	Typhimurium	B	-
RCAD-S-192	Typhimurium	B	-
RCAD-S-193	Typhimurium	B	-
RCAD-S-194	Typhimurium	B	-
RCAD-S-197	Typhimurium	B	-
RCAD-S-199	Typhimurium	B	-
RCAD-S-204	Typhimurium	B	-
RCAD-S-209	Typhimurium	B	-
RCAD-S-212	Typhimurium	B	-
RCAD-S-213	Typhimurium	B	+
RCAD-S-214	Typhimurium	B	-
RCAD-S-215	Typhimurium	B	-
RCAD-S-216	Typhimurium	B	+
RCAD-S-223	Typhimurium	B	-
RCAD-S-224	Typhimurium	B	-
RCAD-S-227	Typhimurium	B	+
RCAD-S-230	Typhimurium	B	+
RCAD-S-231	Typhimurium	B	-
RCAD-S-234	Typhimurium	B	+
RCAD-S-235	Typhimurium	B	+
RCAD-S-248	Typhimurium	B	+
RCAD-S-249	Typhimurium	B	+
RCAD-S-251	Typhimurium	B	-
RCAD-S-252	Typhimurium	B	-
RCAD-S-253	Typhimurium	B	-
RCAD-S-254	Typhimurium	B	+
RCAD-S-255	Typhimurium	B	+
RCAD-S-256	Typhimurium	B	+
RCAD-S-257	Typhimurium	B	+
RCAD-S-266	Typhimurium	B	+
RCAD-S-267	Typhimurium	B	+
RCAD-S-268	Typhimurium	B	+
RCAD-S-269	Typhimurium	B	+
RCAD-S-270	Typhimurium	B	+
RCAD-S-271	Typhimurium	B	+
RCAD-S-272	Typhimurium	B	+
RCAD-S-277	Typhimurium	B	+
RCAD-S-278	Typhimurium	B	+
"+" indicated positive susceptible to Gifsy-1; "-" indicated resistant to Gifsy-1
