# Supplementary material for: Two receptor-targeting mechanisms of lambda-like siphophage Gifsy-1 of Salmonella Typhimurium
Source: PLoS Pathog. 2025 Jul 31;21(7):e1013352. doi: 10.1371/journal.ppat.1013352 (PMC12312913; doi:10.1371/journal.ppat.1013352)
Supplement: S2 Table — (XLSX) [file ppat.1013352.s008.xlsx]

## Sheet: Sheet1
Strains	Description	Source
ATCC 14028	WT S. Typhimurium	ATCC
SLT40	ATCC 14028 lacking the Gifsy-3 genes (RS13550-RS13880)	This Study
SLT41	ATCC 14028 lacking both the Gifsy-3 genes (RS13550-RS13880) and the Gifsy-1 genes (RS06050-RS06245)	This Study
S-13	WT S. Typhimurium, clinical isolate RCAD-S-097	[1]
ΔOPS-S-13	S-13 lacking the OPS gene cluster (rmlB-rfbP)	This Study
ΔwaaG-S-13	S-13 lacking the waaG gene	This Study
ΔwaaC-S-13	S-13 lacking the waaC gene	This Study
ΔwaaJ-S-13	S-13 lacking the waaJ gene	This Study
ΔwaaI-S-13	S-13 lacking the waaI gene	This Study
ΔwaaIΔwaaB-S-13	S-13 lacking the waaI and waaB gene	This Study
ΔwaaB-S-13	S-13 lacking the waaB gene	This Study
CwaaG-ΔwaaG-S-13	The mutant complemented with the waaG gene	This Study
CwaaC-ΔwaaC-S-13	The mutant complemented with the waaC gene	This Study
CwaaB-ΔwaaIΔwaaB-S-13	The mutant complemented with the waaB gene	This Study
CwaaB-ΔwaaB-S-13	The mutant complemented with the waaB gene	This Study
ΔompC-S-13	S-13 lacking the ompC gene	This Study
ΔompX-S-13	S-13 lacking the ompX gene	This Study
ΔbtuB-S-13	S-13 lacking the btuB gene	This Study
ΔompCΔompXΔbtuB-S-13	S-13 lacking the ompC, ompX, and btuB genes	This Study
ΔompCΔompXΔbtuBΔwaaB-S-13	S-13 lacking the ompC, ompX, btuB, and waaB genes	This Study
ΔcirAΔOPS-S-13	ΔOPS-S-13 lacking the cirA gene	This Study
ΔbtuBΔOPS-S-13	ΔOPS-S-13 lacking the btuB gene	This Study
ΔtsxΔOPS-S-13	ΔOPS-S-13 lacking the tsx gene	This Study
ΔfepA-ΔOPS-S-13	ΔOPS-S-13 lacking the fepA gene	This Study
ΔtolB-ΔOPS-S-13	ΔOPS-S-13 lacking the tolB gene	This Study
ΔfhuA-ΔOPS-S-13	ΔOPS-S-13 lacking the fhuA gene	This Study
ΔompX-ΔOPS-S-13	ΔOPS-S-13 lacking the ompX gene	This Study
ΔompV-ΔOPS-S-13	ΔOPS-S-13 lacking the ompV gene	This Study
ΔompD-ΔOPS-S-13	ΔOPS-S-13 lacking the ompD gene	This Study
ΔompC-ΔOPS-S-13	ΔOPS-S-13 lacking the ompC gene	This Study
ΔflgH-ΔOPS-S-13	ΔOPS-S-13 lacking the flgH gene	This Study
CompX-ΔompX-ΔOPS-S-13	The mutant complemented with the ompX gene	This Study
CbtuB-ΔbtuB-ΔOPS-S-13	The mutant complemented with the btuB gene	This Study
CompC-ΔompC-ΔOPS-S-13	The mutant complemented with the ompC gene	This Study
ΔompCΔwaaG-S-13	S-13 lacking the waaG and OmpC genes	This Study
ΔwaaGΔompX-S-13	S-13 lacking the waaG and OmpX genes	This Study
ΔwaaGΔompXΔompC-S-13	S-13 lacking the waaG, OmpX, and OmpC genes	This Study
ΔwaaGΔompXΔompCΔbtuB-S-13	S-13 lacking the waaG, OmpX, OmpC, and btuB genes	This Study
DH5α	E. coli; F-ΔlacZYA-argF U169 recA1 endA1 hsdR17(rK- mK-) phoA supE44 λ-	Sangon Biotech
DH5α (pCold)	The strain transformed with pCold plasmid	This Study
DH5α (OmpC)	The strain transformed with the pCold-ompC plasmid	This Study
DH5α (OmpX)	The strain transformed with the pCold-ompX plasmid	This Study
DH5α (BtuB)	The strain transformed with the pCold-btuB plasmid	This Study
BL21(DE3)	E. coli; F- ompT hsdS (rB-mB-) gal dcm (DE3)	Sangon Biotech
SM10 λpair	E. coli; thi thr-1 leu6 proA2 his-4 arg E2 lacY1 galK2, ara14xyl5 supE44, λpir	[2]
Supplementary Reference 1. Guan Y, Li Y, Li J, Yang Z, Zhu D, Jia R, et al. Phenotypic and genotypic characterization of antimicrobial resistance profiles in Salmonella isolated from waterfowl in 2002–2005 and 2018–2020 in Sichuan, China. 2022;13. doi: 10.3389/fmicb.2022.987613. 2. Rubires X, Saigi F, Pique N, Climent N, Merino S, Alberti S, et al. A gene (wbbL) from Serratia marcescens N28b (O4)…
