# Supplementary material for: Two receptor-targeting mechanisms of lambda-like siphophage Gifsy-1 of Salmonella Typhimurium
Source: PLoS Pathog. 2025 Jul 31;21(7):e1013352. doi: 10.1371/journal.ppat.1013352 (PMC12312913; doi:10.1371/journal.ppat.1013352)
Supplement: S3 Table — “+” indicated positive susceptible to Gifsy-1; “-” indicated resistant to Gifsy-1. (XLSX) [file ppat.1013352.s009.xlsx]

## Sheet: Sheet1
Plasmids	Description	Source
pRE112	suicide vector; sacB mobRP4 R6K ori, chloramphenicol resistance	Addgene
pET28a	T7/lac promoter, kanamycin resistance, IPTG-inducible	Sangon Biotech
pCold	Fusion cold shock expression plasmid with a TF chaperone fusion tag, ampicillin resistance, IPTG-inducible	TaKaRa
pCZ20	pRE112-ΔRS13550-RS13880; deletion of the genes RS13550-RS13880	This Study
pCZ21	pRE112-ΔRS06050-RS06245; deletion of the genes RS06050-RS06245	This Study
pCZ22	pRE112-ΔwaaG; deletion of the waaG gene	This Study
pCZ23	pRE112-ΔwaaC; deletion of the waaC gene	This Study
pCZ24	pRE112-ΔcirA; deletion of the cirA gene	This Study
pCZ25	pRE112-ΔbtuB; deletion of the btuB gene	This Study
pCZ26	pRE112-Δtsx; deletion of the tsx gene	This Study
pCZ27	pRE112-ΔfepA; deletion of the fepA gene	This Study
pCZ28	pRE112-ΔtolB; deletion of the tolB gene	This Study
pCZ29	pRE112-ΔfhuA; deletion of the fhuA gene	This Study
pCZ30	pRE112-ΔompX; deletion of the ompX gene	This Study
pCZ31	pRE112-ΔompV; deletion of the ompV gene	This Study
pCZ32	pRE112-ΔompD; deletion of the ompD gene	This Study
pCZ33	pRE112-ΔompC; deletion of the ompC gene	This Study
pCZ34	pRE112-ΔflgH; deletion of the flgH gene	This Study
pCZ35	pRE112-ΔwaaB; deletion of the waaB gene	This Study
pCZ36	pRE112-ΔwaaI; deletion of the waaI gene	This Study
pCZ37	pRE112-ΔwaaJ; deletion of the waaJ gene	This Study
pCZ38	pRE112-ΔrmlB-rfbP; deletion of the genes rmlB-rfbP	This Study
pET28a-ompX	pET28a carrying ompX gene	This Study
pET28a-btuB	pET28a carrying btuB gene	This Study
pET28a-ompC	pET28a carrying ompC gene	This Study
pET28a-waaG	pET28a carrying waaG gene	This Study
pET28a-waaC	pET28a carrying waaC gene	This Study
pET28a-waaB	pET28a carrying waaB gene	This Study
pET28a-gpJ-flag	pET28a carrying gpJ gene, fusion with Flag tag	This Study
pET28a-stf	pET28a carrying stf gene	This Study
pCold-btuB	pCold carrying btuB gene	This Study
pCold-ompX	pCold carrying ompX gene	This Study
pCold-ompC	pCold carrying ompC gene	This Study
pCold-gpJ	pCold carrying gpJ gene	This Study
pCold-gfp	pCold carrying gfp gene	This Study
pCold-gfp-gpJ	pCold carrying gfp, fusion with gpJ gene	This Study
