# Supplementary material for: Two receptor-targeting mechanisms of lambda-like siphophage Gifsy-1 of Salmonella Typhimurium
Source: PLoS Pathog. 2025 Jul 31;21(7):e1013352. doi: 10.1371/journal.ppat.1013352 (PMC12312913; doi:10.1371/journal.ppat.1013352)
Supplement: S4 Table — (XLSX) [file ppat.1013352.s010.xlsx]

## Sheet: Sheet1
Primers	Sequence 5’–3’
DRS13550-RS13880-1F	TCCCCCCGGGCATCAGGCGTTCAAAGTCATAG
DRS13550-RS13880-1R	GGAGAGGTGAATGAAACCTCCAGTCGGTCA
DRS13550-RS13880-2F	GGAGGTTTCATTCACCTCTCCTTCGAGCG
DRS13550-RS13880-2R	CGGGGTACCGCATAAACGCCTTGCACAG
DRS06050-RS06245-1F	TCCCCCCGGGGAGCAGATATTGAGCGGATTAC
DRS06050-RS06245-1R	CTTATGTTCTTCATAAAAAATTGACCAGTGAAGTC
DRS06050-RS06245-2F	GGTCAATTTTTTATGAAGAACATAAGAAATTTCTCC
DRS06050-RS06245-2R	CGGGGTACCCACCACTTCAAGATCCATTTCC
DrmlB-rfbP-1F	TCCCCCCGGGGTTGGCTGAAACGAGTGTTG
DrmlB-rfbP-1R	GGTAAGCGCGGCCGCTTTTCTATTCCATAAGGCGT
DrmlB-rfbP-2F	TAGAAAAGCGGCCGCGCTTACCGAGAAGTACTGAAT
DrmlB-rfbP-2R	CGGGGTACCGGCACCAGCTTTTTGCCGGG
DwaaG-1F	TCCCCCCGGGGTGGATTAACAGCCCAGTCA
DwaaG-1R	GACAGCCTGCTGCTGAAAGCGCCGTTAACCAC
DwaaG-2F	CGCTTTCAGCAGCAGGCTGTCCAAATCTATG
DwaaG-2R	CGGGGTACCCAAGTTGTACTGACGTCAGGC
DwaaC-1F	TCCCCCCGGGGTATCAGGTCGTGCTGTTTG
DwaaC-1R	CAGAGTCTCTTTAAACGCCCTCTTCCGAC
DwaaC-2F	GGGCGTTTAAAGAGACTCTGTCTCATCCC
DwaaC-2R	CGGGGTACCGCAGCGAAGTCCTAAACTTG
DwaaB-1F	TCCCCCCGGGGGTTGATTCATCAGGCAGATG
DwaaB-1R	CTCATAGTGAATATACCCCAGAGTTAAAACC
DwaaB-2F	CTGGGGTATATTCACTATGAGCAGAAAATATTTTGAAG
DwaaB-2R	CGGGGTACCCTAAAGTATGTTGCATAGGTCCAG
DwaaJ-1F	TCCCCCCGGGCAGAGGTAGTACAGCGCATAAC
DwaaJ-1R	GATTTAGGGAGGGGAATACATCACCTATGGGTTTTATTC
DwaaJ-2F	CATAGGTGATGTATTCCCCTCCCTAAATCTCCAT
DwaaJ-2R	CGGGGTACCCTCACCTCGTCAGAAATTTCTG
DwaaI-1F	TCCCCCCGGGCTATAGTCGGGAGCTTGGTATTG
DwaaI-1R	CCTATGGGTTAGTGATCACTTTTGTAATTTCGAG
DwaaI-2F	CAAAAGTGATCACTAACCCATAGGTGATGTAATGG
DwaaI-2R	CGGGGTACCCTTGCAAAGATCCTTTGCATAC
DcirA-1F	TCCCCCCGGGGGATGACCGGATTAATCTTCGC
DcirA-1R	GAGAAATGGACAGAGACTGGCGACAGCCGC
DcirA-2F	CCAGTCTCTGTCCATTTCTCCATGAGGTAA
DcirA-2R	CGGGGTACCCGCGGTATTCTCGTCATAGG
DbtuB-1F	TCCCCCCGGGGAGTATAAGGACGTTTGACCG
DbtuB-1R	ATGCTTTACAATGGCTACCAAACTGC
DbtuB-2F	TGGTAGCCATTGTAAAGCATCCACAATATAAG
DbtuB-2R	CGGGGTACCCTCATACTGTTCTGTCGGAAGATG
Dtsx-1F	TCCCCCCGGGACAGAGCCTTCTGGTAAATGC
Dtsx-1R	CTTTTTTGCAGGTGAACGCAATTTGCGTTTC
Dtsx-2F	AATTGCGTTCACCTGCAAAAAAGGCCAG
Dtsx-2R	CGGGGTACCAGCAGAGTAGAATCAGCGGTAAG
DfepA-1F	TCCCCCCGGGCTGCGCGTTTTGATGATGATC
DfepA-1R	GAAGGTTGCCATGTATATCCTGCTTTTCTTTAGC
DfepA-2F	CAGGATATACATGGCAACCTTCCCTCCCTC
DfepA-2R	CGGGGTACCCGCTATCAATAATGGACGGC
DtolB-1F	TCCCCCCGGGGAGATGTTGTACTCCGGAGTA
DtolB-1R	GGGAGATATGTAATAATTAATTGATTACTAAAGG
DtolB-2F	CAATTAATTATTACATATCTCCCATACCTGGGC
DtolB-2R	CGGGGTACCCATCGAAAGATAGCGGTACATC
DfhuA-1F	TCCCCCCGGGGTAATCGCCTCGTCTACTTTTTC
DfhuA-1R	GAGATATACCATTTCTTTTTGGGCACGGCTTG
DfhuA-2F	CCAAAAAGAAATGGTATATCTCTGATGAAAGTG
DfhuA-2R	CGGGGTACCGTTCGATCAGTCGTCTCAGC
DompX-1F	TCCCCCCGGGGAATAGAGGACATGGCAATGAG
DompX-1R	CACCGACGTGAAACCACCTCAAATGTGCTTC
DompX-2F	CATTTGAGGTGGTTTCACGTCGGTGAAAATG
DompX-2R	CGGGGTACCCTCGTCTATTTCTCCGATCAC
DompV-1F	TCCCCCCGGGGCACATGTTAAGAGCCGTTC
DompV-1R	CAAATTCAATCAAAATCCATAATTCCTTATTC
DompV-2F	GAATTATGGATTTTGATTGAATTTGCCGGAAAAAC
DompV-2R	CGGGGTACCGCTTGGCTACGGTATTGAATAC
DompD-1F	TCCCCCCGGGCTATTGCCTGTGCGTATTTAAC
DompD-1R	CTACAACAAAATTTAATAATCCTTATAATTTTC
DompD-2F	GATTATTAAATTTTGTTGTAGTCTGAATAC
DompD-2R	CGGGGTACCGATCAACTTCGTTCAGTTCCAG
DompC-1F	TCCCCCCGGGGGTTAAAACGCATCAACGCG
DompC-1R	GGTTAATAACTCAGCAAAAGATGTTGCTAAAG
DompC-2F	CTTTTGCTGAGTTATTAACCCTCTGTTATATGC
DompC-2R	CGGGGTACCGAATGCGAAGCATCCGGTTG
DflgH-1F	TCCCCCCGGGCAAAGCATACACCTGGCTGTC
DflgH-1R	GATGAAGGTAGCGAGGTGTATGTGTTTAAAG
DflgH-2F	CATACACCTCGCTACCTTCATCTTCAAAATCAGG
DflgH-2R	CGGGGTACCGTTAAGCATCACGATTGGCC
CompX-F	GAGATATACCCTTACTTGAAGCACATTTGAGG
CompX-R	GTGGTGGTGGTGGAAGCGGTAACCTACGCCAGCAATC
CbtuB-F	GAAGGAGATATACCCTGCGGCATCCTTCTTATATTG
CbtuB-R	GTGGTGGTGGTGGAAGGTGTAGCTGCCAGACAAG
CompC-F	TAAGAAGGAGATATACCATGAAAGTTAAAGTACTGTCCCTCCTGG
CompC-R	CTCGAGTGCGGCCGCAAGCTTTAGAACTGGTAAACCAGGCCCA
CwaaG-F	GAGATATACCCGTGGAAAACCTGGGAGTAAC
CwaaG-R	GTGGTGGTGGTGACGAGTAGTTGCAGACATATAG
CwaaC-F	CAAATGGGTCGCGGATCCGGAAGAGGGCGTTTAATG
CwaaC-R	GCGGCCGCAAGCTTTAATGAATCTTTCCAAATACGC
CwaaB-F	CAAATGGGTCGCGGATCCTCTGGGGTATATATGAAAATAGC
CwaaB-R	GCGGCCGCAAGCTTCACTTTTGTAATTTCGAGAATATTGC
btuB-F (pCold)	GAAGGTAGGCATATGATTAAAAAAGCTACGCTGCTGAC
btuB-R (pCold)	GCAGAGATTACCTAGTGGTGGTGGTGGTGGTGGAAGGTGTAGCTGCCAGAC
ompX-F (pCold)	GAAGGTAGGCATATGAAAAAAATTGCATGTCTTTCAGC
ompX-R (pCold)	GCAGAGATTACCTAGTGGTGGTGGTGGTGGTGGAAGCGGTAACCTACGCCAG
ompC-F (pCold)	GAAGGTAGGCATATGAAAGTTAAAGTACTGTCCCTCCTGG
ompC-R (pCold)	GCAGAGATTACCTAGTGGTGGTGGTGGTGGTGGAACTGGTAAACCAGACCCAG
gpJ-F (pET28a)	CAAATGGGTCGCGGATCCAGATTCAGACAGAACCGCC
gpJ-Flag-R (pET28a)	GCGGCCGCAAGCTTTACTTATCGTCGTCATCCTTGTAATCGTTTGTGAAGTTGTTCCCCGACC
gpJ-F (pCold)	GGCATATGGAGCTCGGAAAGGGCGGCGGAAAAGGGCATAC
gpJ-R (pCold)	GCAGAGATTACCTAGTGGTGGTGGTGGTGGTGGTTTG
gpJ (GFP)-F (pCold)	GATGAACTATACAAAGGAAAGGGCGGCGGAAAAGG
GFP (gpJ)-R (pCold)	CCGCCGCCCTTTCCTTTGTATAGTTCATCCATGCC
GFP-F (pCold)	GAAGGTAGGCATATGATGAGTAAAGGAGAAGAACTTTTC
GFP-R (pCold)	GCAGAGATTACCTATTTGTATAGTTCATCCATGCC
stf-F (pET28a)	GAAGGAGATATACCATGATGCCAGTACTTATTTCCGG
stf-R (pET28a)	GGTGCTCGAGTCAGTGGTGGTGGTGGTGGTGTGCCAGCCTCACTATGTAG
