# Supplementary material for: Two receptor-targeting mechanisms of lambda-like siphophage Gifsy-1 of Salmonella Typhimurium
Source: PLoS Pathog. 2025 Jul 31;21(7):e1013352. doi: 10.1371/journal.ppat.1013352 (PMC12312913; doi:10.1371/journal.ppat.1013352)
Supplement: S1 Data — (ZIP) [file ppat.1013352.s011.zip]

Archive with 15 entries (14 files):
- All_raw_data/
- All_raw_data/Raw_data_All_bacterial_grwoth_after_phage_lysis.xlsx
- All_raw_data/Raw_data_All_relative_adsorption_rate.xlsx
- All_raw_data/Raw_data_Fig_8.xlsx
- All_raw_data/Raw_data_Fig_9A_Anti-Flag_OmpC-TF-His+J-Flag.tif
- All_raw_data/Raw_data_Fig_9A_Anti-His_OmpC-TF-His+J-Flag.tif
- All_raw_data/Raw_data_Fig_9B_Anti-Flag_BtuB-TF-His+J-Flag.tif
- All_raw_data/Raw_data_Fig_9B_Anti-His_BtuB-TF-His+J-Flag.tif
- All_raw_data/Raw_data_Fig_9C_Anti-Flag_OmpX-TF-His+J-Flag.tif
- All_raw_data/Raw_data_Fig_9C_Anti-His_OmpX-TF-His+J-Flag.tif
- All_raw_data/Raw_data_Fig_9D-F.xlsx
- All_raw_data/Raw_data_S1 Fig.tif
- All_raw_data/Raw_data_S5_Fig.xlsx
- All_raw_data/Raw_data_S6_Fig_Anti-Flag_TF-His+J-Flag.tif
- All_raw_data/Raw_data_S6_Fig_Anti-His_TF-His+J-Flag.tif
