# Supplementary material for: Two receptor-targeting mechanisms of lambda-like siphophage Gifsy-1 of Salmonella Typhimurium
Source: PLoS Pathog. 2025 Jul 31;21(7):e1013352. doi: 10.1371/journal.ppat.1013352 (PMC12312913; doi:10.1371/journal.ppat.1013352)
Supplement: S1 Data — (ZIP) [file ppat.1013352.s011.zip › All_raw_data/Raw_data_All_bacterial_grwoth_after_phage_lysis.xlsx]

## Sheet: Fig 1A
	OD600nm
	ΔOPS-S-13-Control			ΔOPS-S-13-With Gifsy-1			ΔOPS-S-13-Without Gifsy-1			S13-Control			S13-with Gifsy-1			S13-Without Gifsy-1
Growth Times(Hours)	Replica 1	Replica 2	Replica 3	Replica 1	Replica 2	Replica 3	Replica 1	Replica 2	Replica 3	Replica 1	Replica 2	Replica 3	Replica 1	Replica 2	Replica 3	Replica 1	Replica 2	Replica 3
0	0.001	0.001	0.001	0.001	0.001	0.001	0.001	0.001	0.001	0.001	0.001	0.001	0.001	0.001	0.001	0.001	0.001	0.001
1	0.017	0.013	0.023	0.013	0.013	0.015	0.02	0.015	0.018	0.017	0.019	0.015	0.015	0.019	0.017	0.02	0.018	0.014
2	0.095	0.111	0.106	0.065	0.081	0.074	0.2	0.201	0.208	0.158	0.135	0.141	0.102	0.135	0.11	0.147	0.123	0.142
3	0.36	0.3	0.314	0.342	0.301	0.3	0.46	0.48	0.479	0.592	0.641	0.611	0.555	0.62	0.61	0.588	0.595	0.579
4	0.664	0.648	0.651	0.308	0.294	0.301	0.684	0.676	0.685	0.918	0.897	0.901	0.92	0.87	0.891	0.905	0.954	0.901
5	0.947	0.961	0.957	0.105	0.095	0.1	0.969	0.985	0.975	1.12	1.071	1.094	1.051	1.072	1.067	1.125	1.148	1.105
6	1.294	1.282	1.29	0.094	0.084	0.091	1.328	1.352	1.342	1.474	1.418	1.45	1.366	1.394	1.396	1.502	1.462	1.439
7	1.552	1.542	1.539	0.05	0.066	0.057	1.562	1.564	1.568	1.516	1.538	1.52	1.504	1.448	1.512	1.556	1.538	1.516
8	1.726	1.766	1.754	0.066	0.069	0.067	1.722	1.76	1.762	1.594	1.652	1.612	1.72	1.476	1.588	1.648	1.636	1.622
9	1.886	1.904	1.89	0.106	0.116	0.109	1.926	1.912	1.936	1.724	1.76	1.766	1.76	1.722	1.684	1.768	1.722	1.756
10	2.052	2.086	2.074	0.226	0.2	0.219	2.074	2.076	2.082	1.842	1.838	1.818	1.838	1.792	1.72	1.88	1.824	1.836
11	2.178	2.094	2.1	0.468	0.446	0.458	2.202	2.21	2.208	2.034	2.018	2.042	1.89	1.91	1.886	2.05	2.102	2.068
12	2.288	2.3	2.27	0.64	0.68	0.6	2.302	2.31	2.322	2.26	2.2	2.19	2.04	2.002	2.054	2.188	2.206	2.186
13	2.508	2.547	2.497	1.548	1.418	1.424	2.558	2.564	2.56	2.398	2.41	2.382	2.032	2.026	2.016	2.408	2.368	2.42
14	2.608	2.614	2.607	1.816	1.874	1.828	2.638	2.64	2.634	2.534	2.542	2.529	2.024	2.047	2.05	2.496	2.522	2.536
15	2.68	2.676	2.664	2.112	2.108	2.168	2.812	2.81	2.808	2.654	2.614	2.598	1.674	1.705	1.658	2.598	2.664	2.624
16	2.596	2.612	2.624	2.118	2.12	2.14	2.742	2.722	2.716	2.558	2.468	2.602	1.49	1.514	1.462	2.612	2.554	2.602
17	2.62	2.61	2.618	2.158	2.15	2.148	2.716	2.712	2.718	2.54	2.486	2.422	1.298	1.304	1.314	2.564	2.446	2.516
18	2.602	2.61	2.588	2.152	2.154	2.158	2.706	2.682	2.68	2.448	2.442	2.388	1.088	1.122	1.049	2.52	2.442	2.506
19	2.532	2.54	2.536	2.118	2.122	2.124	2.62	2.624	2.63	2.418	2.402	2.42	0.948	0.988	0.986	2.46	2.408	2.42
20	2.52	2.536	2.522	2.14	2.062	2.048	2.542	2.558	2.56	2.4	2.398	2.388	1.01	1.012	1.088	2.412	2.388	2.402

## Sheet: Fig 2B
	OD600nm
	ΔOPS-S-13-Control			ΔOPS-S-13-with Gifsy-1			ΔwaaG-S-13-Control			ΔwaaG-S-13-with Gifsy-1			ΔwaaC-S-13-Control			ΔwaaC-S-13-with Gifsy-1
Growth Times(Hours)	Replica 1	Replica 2	Replica 3	Replica 1	Replica 2	Replica 3	Replica 1	Replica 2	Replica 3	Replica 1	Replica 2	Replica 3	Replica 1	Replica 2	Replica 3	Replica 1	Replica 2	Replica 3
0	0.001	0.001	0.001	0.001	0.001	0.001	0.001	0.001	0.001	0.001	0.001	0.001	0.001	0.001	0.001	0.001	0.001	0.001
1	0.017	0.013	0.023	0.013	0.013	0.015	0.013	0.007	0.012	0.01	0.008	0.012	0.008	0.004	0.005	0.012	0.015	0.013
2	0.095	0.111	0.106	0.065	0.081	0.074	0.019	0.024	0.021	0.023	0.013	0.018	0.012	0.028	0.027	0.037	0.033	0.034
3	0.36	0.3	0.314	0.342	0.301	0.3	0.139	0.141	0.128	0.095	0.142	0.11	0.085	0.14	0.097	0.17	0.164	0.167
4	0.664	0.648	0.651	0.308	0.294	0.301	0.345	0.35	0.346	0.265	0.277	0.268	0.425	0.25	0.369	0.495	0.478	0.482
5	0.947	0.961	0.957	0.105	0.095	0.1	0.616	0.546	0.614	0.586	0.607	0.612	0.645	0.698	0.688	0.887	0.886	0.872
6	1.294	1.282	1.29	0.094	0.084	0.091	0.81	0.872	0.851	0.708	0.806	0.79	1.072	1.294	1.154	1.282	1.296	1.279
7	1.552	1.542	1.539	0.05	0.066	0.057	1	1.012	1.018	1.254	0.95	1.02	1.472	1.232	1.346	1.236	1.216	1.22
8	1.726	1.766	1.754	0.066	0.069	0.067	1.188	1.006	1.12	1.032	1.148	1.2	1.638	1.602	1.628	1.106	1.056	1.126
9	1.886	1.904	1.891	0.106	0.116	0.109	1.196	1.222	1.24	1.038	1.068	1.122	1.942	1.776	1.826	0.832	0.928	0.898
10	2.052	2.086	2.074	0.226	0.2	0.219	1.428	1.452	1.438	1.144	1.112	1.162	2.062	1.862	1.932	0.76	0.782	0.742
11	2.178	2.094	2.1	0.573	0.498	0.55	1.604	1.622	1.648	1.126	1.12	1.118	2.084	1.962	2.102	0.682	0.692	0.678
12	2.288	2.3	2.271	0.552	0.578	0.591	2.038	2.042	2.012	0.72	0.74	0.82	2.362	2.284	2.342	0.312	0.324	0.32
13	2.508	2.547	2.497	1.548	1.418	1.424	2.21	2.28	2.16	0.582	0.59	0.578	2.53	2.488	2.54	0.295	0.288	0.291
14	2.608	2.614	2.607	1.816	1.874	1.828	2.302	2.306	2.318	0.51	0.508	0.522	2.658	2.642	2.65	0.271	0.269	0.275
15	2.68	2.676	2.664	2.112	2.108	2.168	2.328	2.33	2.328	0.44	0.462	0.454	2.702	2.716	2.708	0.262	0.259	0.268
16	2.596	2.612	2.624	2.118	2.12	2.14	2.288	2.3	2.284	0.342	0.356	0.348	2.666	2.682	2.674	0.244	0.243	0.247
17	2.62	2.61	2.618	2.158	2.15	2.148	2.294	2.282	2.286	0.34	0.347	0.342	2.61	2.602	2.61	0.242	0.236	0.239
18	2.602	2.61	2.588	2.152	2.154	2.158	2.26	2.232	2.248	0.339	0.342	0.341	2.592	2.588	2.58	0.249	0.241	0.245
19	2.532	2.54	2.536	2.118	2.122	2.124	2.2	2.188	2.204	0.26	0.258	0.269	2.542	2.538	2.54	0.248	0.241	0.239
20	2.52	2.536	2.522	2.14	2.062	2.048	2.072	2.036	2.048	0.456	0.439	0.475	2.528	2.53	2.526	0.377	0.346	0.352

## Sheet: Fig 2E
	OD600nm
	Blank Control (without phage)	Control	S-13 LPS	ΔOPS-S-13 LPS	ΔwaaG-S-13 LPS	ΔwaaC-S-13 LPS
Replica 1	8.78	5.62	8.45	8.44	5.72	5.46
Replica 2	8.82	5.38	8.39	8.58	5.67	5.51
Replica 3	8.71	5.41	8.51	8.52	5.69	5.43

## Sheet: S2A_Fig
	OD600nm
	Blank Control (without phage)	Control	S-13 LPS	ΔOPS-S-13 LPS	ΔwaaBΔwaaI-S-13 LPS	CwaaB-ΔwaaBΔwaaI-S-13 LPS	ΔwaaB-S-13 LPS	CwaaB-ΔwaaB-S-13 LPS
Replica 1	9.64	5.81	9.76	9.6	5.76	9.57	5.6	9.76
Replica 2	9.61	5.72	9.7	9.69	5.76	9.6	5.62	9.7
Replica 3	9.59	5.74	9.76	9.63	5.7	9.62	5.57	9.67

## Sheet: S2B_Fig
	OD600nm
	Blank Control (without phage)	Control	S-13 LPS	ΔOPS-S-13 LPS	ΔwaaBΔwaaI-S-13 LPS	CwaaB-ΔwaaBΔwaaI-S-13 LPS	ΔwaaB-S-13 LPS	CwaaB-ΔwaaB-S-13 LPS
Replica 1	9.72	8.81	9.85	9.76	8.86	9.72	8.77	9.86
Replica 2	9.81	8.71	9.81	9.86	8.74	9.83	8.86	9.85
Replica 3	9.79	8.76	9.83	9.72	8.72	9.76	8.81	9.83

## Sheet: S4A_Fig
	OD600nm
	ΔOPS-S-13	ΔcirAΔOPS-S-13	ΔompVΔOPS-S-13	ΔompDΔOPS-S-13	ΔflgHΔOPS-S-13	ΔfhuAΔOPS-S-13	ΔtolBΔOPS-S-13	ΔfepA-SLT09	ΔtsxΔOPS-S-13	ΔompXΔOPS-S-13	CompX-ΔompXΔOPS-S-13	ΔbtuBΔOPS-S-13	CbtuB-ΔbtuBΔOPS-S-13	ΔompCΔOPS-S-13	CompC-ΔompCΔOPS-S-13
Replica 1	6.182	5.903	6.634	6.322	6.452	6.64	6.146	6.94	6.708	8.845	6.322	8.491	5.865	9.398	6.002
Replica 2	6.17	6	6.622	6.279	6.417	6.551	6.204	6.881	6.763	8.857	6.149	8.58	5.902	9.462	6.036
Replica 3	6.204	6.041	6.653	6.079	6.435	6.632	6.23	6.914	6.756	8.785	6.104	8.568	5.841	9.431	6.112
