# Supplementary material for: Two receptor-targeting mechanisms of lambda-like siphophage Gifsy-1 of Salmonella Typhimurium
Source: PLoS Pathog. 2025 Jul 31;21(7):e1013352. doi: 10.1371/journal.ppat.1013352 (PMC12312913; doi:10.1371/journal.ppat.1013352)
Supplement: S1 Data — (ZIP) [file ppat.1013352.s011.zip › All_raw_data/Raw_data_All_relative_adsorption_rate.xlsx]

## Sheet: Fig_1B
	Relative adsorption rate (%)
	S-13			ΔOPS-S-13			ΔompCΔOPS-S-13			ΔompC-S-13
Time(Minutes)	Replica 1	Replica 2	Replica 3	Replica 1	Replica 2	Replica 3	Replica 1	Replica 2	Replica 3	Replica 1	Replica 2	Replica 3
0	0	0	0	0	0	0	0	0	0	0	0	0
5	6.67	10	5	77.83	81.67	79.5	30	25	26.67	18.33	15	30
10	13.33	12.67	8.33	93.83	96	93.5	38.33	26.67	40	31.67	30	41.67
15	21.67	40	25	98.92	99.05	98.67	58.33	27.12	40.45	46.67	47.73	42.73
20	56.67	63.33	60	99.07	98.75	99.13	51.67	55	60	50	55	58.33

## Sheet: Fig_2C
	Relative adsorption rate (%)
	S-13	ΔOPS-S-13	ΔwaaG-S-13	CwaaG-ΔwaaG-S-13	ΔwaaC-S-13	CwaaC-ΔwaaC-S-13
Replica 1	36.67	98.65	53.77	47	68.34	55.75
Replica 2	39.83	99	51.35	30.12	67.52	50.12
Replica 3	27.71	98.92	79.03	65.24	67.21	51.04

## Sheet: Fig_3A
	Relative adsorption rate (%)
	CwaaBΔwaaB-S-13	ΔwaaB-S-13	ΔwaaG-S-13	CwaaB-ΔwaaIΔwaaB-S-13	ΔwaaIΔwaaB-S-13	ΔwaaI-S-13	ΔwaaJ-S-13	ΔOPS-S-13	S-13
Replica 1	61.08	0	53.77	98.62	55.21	98.71	99.38	96.68	44.29
Replica 2	58.84	0	51.35	98.38	58.99	98.33	99.5	95.76	35.91
Replica 3	51.73	0	79.03	98.41	61.68	98.41	99.52	95.92	39.17

## Sheet: Fig_3C
	Relative adsorption rate (%)
	Control	S-13 LPS	ΔOPS-S-13 LPS	ΔwaaBΔwaaI-S-13 LPS	CwaaB-ΔwaaBΔwaaI-S-13 LPS	ΔwaaB-S-13 LPS	CwaaB-ΔwaaB-S-13 LPS
Replica 1	99.05	83.33	85.26	98.9	82.78	98.53	81.58
Replica 2	98.95	82.63	87.37	98.89	81.58	98.61	81.43
Replica 3	99.17	83.33	85.24	98.89	82.38	98.57	83.33

## Sheet: Fig_3D
	Relative adsorption rate (%)
	Control	S-13 LPS	ΔOPS-S-13 LPS	ΔwaaBΔwaaI-S-13 LPS	CwaaB-ΔwaaBΔwaaI-S-13 LPs	ΔwaaB-S-13 LPS	CwaaB-ΔwaaB-S-13 LPS
Replica 1	41.67	14.6	15.56	43.9	12.2	40	14.58
Replica 2	39.02	13.33	16.67	45.83	14.58	39.58	14.88
Replica 3	40	12.5	9.76	46.67	11.11	39.02	13.33

## Sheet: Fig_4
	Relative adsorption rate (%)
	SLT09			S-13
	Replica 1	Replica 2	Replica 3	Replica 1	Replica 2	Replica 3
Control	97.4	98.13	98.24	46.16	45.13	43.65
TF	91.93	89.04	90.41	41.1	42.63	38.38
J-TF	42.97	43.56	46.63	39.13	35.14	34.93
Stf	91.1	92.38	90.54	0	0	0

## Sheet: Fig_5
	Relative adsorption rate (%)
	ΔOPS-S-13	ΔompCΔOPS-S-13	ΔwaaG-S-13	ΔompCΔwaaG-S-13
Replica 1	99	35.29	70.12	29.03
Replica 2	97.57	29.96	68.54	21.6
Replica 3	98.89	34.3	64.28	25.6

## Sheet: Fig_6A
	Relative adsorption rate (%)
	ΔOPS-S-13	ΔompXΔOPS-S-13	CompX-ΔompXΔOPS-S-13	ΔbtuBΔOPS-S-13	CbtuB-ΔbtuBΔOPS-S-13	ΔompCΔOPS-S-13	CompC-ΔompCΔOPS-S-13
Replica 1	96.88	78.92	99.75	80.65	99.59	33.45	99.75
Replica 2	97.8	81.31	99.81	77.03	99.72	35.21	99.69
Replica 3	97.5	81.19	99.78	79.91	99.59	38.01	99.58

## Sheet: Fig_7A
	Relative adsorption rate (%)
	Control	TF	OmpC-TF	OmpX-TF	BtuB-TF
Replica 1	82.77	81.06	55.32	55.32	57.45
Replica 2	79.78	79.11	66.67	57.78	51.11
Replica 3	79.77	81.4	34.88	53.49	58.14

## Sheet: Fig_7B
	Relative adsorption rate (%)
	DH5α (pCold)	DH5α (OmpC)	DH5α (OmpX)	DH5α (BtuB)
Replica 1	10.8	47.75	53.1	53.98
Replica 2	7.08	59.63	60.55	55.86
Replica 3	10.09	47.79	57.66	57.8

[truncated: 3 more sheets: Fig_7C, Fig_7E, S4B_Fig]
