# Supplementary material for: Two receptor-targeting mechanisms of lambda-like siphophage Gifsy-1 of Salmonella Typhimurium
Source: PLoS Pathog. 2025 Jul 31;21(7):e1013352. doi: 10.1371/journal.ppat.1013352 (PMC12312913; doi:10.1371/journal.ppat.1013352)
Supplement: S1 Data — (ZIP) [file ppat.1013352.s011.zip › All_raw_data/Raw_data_Fig_8.xlsx]

## Sheet: Fig_8A
Time (s)	25 mM	12.5 mM	6.25 mM	3.125 mM	1.563 mM
60	0	0	0	0	0
60.2	0.003554	0.001777	0.000889	0.000444	0.000222
60.4	0.007088	0.003544	0.001772	0.000885	0.000442
60.6	0.010601	0.005301	0.00265	0.001323	0.000662
60.8	0.014093	0.007047	0.003524	0.001759	0.00088
61	0.017565	0.008784	0.004392	0.002193	0.001096
61.2	0.021017	0.01051	0.005255	0.002624	0.001312
61.4	0.024448	0.012226	0.006114	0.003052	0.001526
61.6	0.02786	0.013932	0.006967	0.003478	0.001739
61.8	0.031252	0.015629	0.007815	0.003902	0.001951
62	0.034623	0.017315	0.008659	0.004323	0.002161
62.2	0.037976	0.018992	0.009497	0.004741	0.002371
62.4	0.041308	0.020659	0.010331	0.005158	0.002579
62.6	0.044621	0.022317	0.01116	0.005571	0.002786
62.8	0.047915	0.023965	0.011984	0.005983	0.002992
63	0.051189	0.025603	0.012804	0.006392	0.003196
63.2	0.054445	0.027232	0.013618	0.006799	0.0034
63.4	0.057681	0.028851	0.014428	0.007203	0.003602
63.6	0.060898	0.030461	0.015233	0.007605	0.003803
63.8	0.064097	0.032062	0.016034	0.008005	0.004003
64	0.067277	0.033653	0.01683	0.008403	0.004201
64.2	0.070439	0.035235	0.017622	0.008798	0.004399
64.4	0.073581	0.036808	0.018408	0.009191	0.004596
64.6	0.076706	0.038372	0.019191	0.009581	0.004791
64.8	0.079812	0.039927	0.019968	0.00997	0.004985
65	0.082901	0.041472	0.020742	0.010356	0.005178
65.2	0.085971	0.043009	0.021511	0.01074	0.00537
65.4	0.089023	0.044537	0.022275	0.011121	0.005561
65.6	0.092057	0.046056	0.023035	0.011501	0.005751
65.8	0.095074	0.047566	0.023791	0.011878	0.00594
66	0.098073	0.049068	0.024542	0.012253	0.006127
66.2	0.101055	0.050561	0.025289	0.012626	0.006314
66.4	0.104019	0.052045	0.026031	0.012997	0.006499
66.6	0.106966	0.05352	0.02677	0.013366	0.006683
66.8	0.109895	0.054987	0.027504	0.013732	0.006867
67	0.112808	0.056446	0.028233	0.014097	0.007049
67.2	0.115703	0.057896	0.028959	0.014459	0.00723
67.4	0.118582	0.059337	0.02968	0.014819	0.00741
67.6	0.121444	0.060771	0.030397	0.015177	0.007589
67.8	0.124289	0.062195	0.031111	0.015534	0.007768
68	0.127117	0.063612	0.031819	0.015888	0.007945
68.2	0.129929	0.065021	0.032524	0.01624	0.008121
68.4	0.132725	0.066421	0.033225	0.01659	0.008296
68.6	0.135504	0.067813	0.033922	0.016938	0.00847
68.8	0.138267	0.069197	0.034615	0.017284	0.008643
69	0.141014	0.070573	0.035303	0.017628	0.008815
69.2	0.143744	0.071941	0.035988	0.01797	0.008986
69.4	0.146459	0.073302	0.036669	0.01831	0.009156
69.6	0.149158	0.074654	0.037346	0.018648	0.009325
69.8	0.151841	0.075998	0.038019	0.018984	0.009493
70	0.154509	0.077335	0.038688	0.019318	0.00966
70.2	0.157161	0.078664	0.039353	0.01965	0.009826
70.4	0.159797	0.079985	0.040014	0.019981	0.009992
70.6	0.162418	0.081299	0.040672	0.020309	0.010156
70.8	0.165024	0.082605	0.041326	0.020635	0.010319
71	0.167615	0.083903	0.041975	0.02096	0.010482
71.2	0.17019	0.085194	0.042622	0.021283	0.010643
71.4	0.172751	0.086477	0.043264	0.021604	0.010804
71.6	0.175296	0.087753	0.043903	0.021923	0.010963
71.8	0.177826	0.089022	0.044538	0.02224	0.011122
72	0.180342	0.090283	0.045169	0.022556	0.01128
72.2	0.182843	0.091537	0.045797	0.022869	0.011436
72.4	0.18533	0.092783	0.046421	0.023181	0.011592
72.6	0.187802	0.094023	0.047042	0.023491	0.011747
72.8	0.190259	0.095255	0.047659	0.023799	0.011902
73	0.192703	0.09648	0.048272	0.024106	0.012055
73.2	0.195131	0.097698	0.048882	0.02441	0.012207
73.4	0.197546	0.098909	0.049488	0.024713	0.012359
73.6	0.199947	0.100113	0.050091	0.025014	0.012509
73.8	0.202333	0.10131	0.050691	0.025314	0.012659
74	0.204706	0.102499	0.051286	0.025611	0.012808
74.2	0.207065	0.103683	0.051879	0.025907	0.012956
74.4	0.20941	0.104859	0.052468	0.026202	0.013103
74.6	0.211741	0.106028	0.053053	0.026494	0.01325
74.8	0.214059	0.107191	0.053636	0.026785	0.013395
75	0.216363	0.108347	0.054215	0.027074	0.01354
75.2	0.218654	0.109496	0.05479	0.027362	0.013684
75.4	0.220931	0.110638	0.055362	0.027648	0.013827
75.6	0.223195	0.111774	0.055931	0.027932	0.013969
75.8	0.225446	0.112903	0.056497	0.028215	0.01411
76	0.227684	0.114026	0.057059	0.028496	0.014251
76.2	0.229908	0.115142	0.057618	0.028775	0.01439
76.4	0.23212	0.116252	0.058174	0.029053	0.014529
76.6	0.234319	0.117355	0.058727	0.029329	0.014667
76.8	0.236504	0.118452	0.059276	0.029603	0.014805
77	0.238678	0.119543	0.059823	0.029876	0.014941
77.2	0.240838	0.120627	0.060366	0.030148	0.015077
77.4	0.242986	0.121705	0.060906	0.030417	0.015212
77.6	0.245121	0.122777	0.061443	0.030686	0.015346
77.8	0.247244	0.123842	0.061976	0.030952	0.01548
78	0.249354	0.124902	0.062507	0.031218	0.015612
78.2	0.251452	0.125955	0.063035	0.031481	0.015744
78.4	0.253538	0.127002	0.063559	0.031743	0.015875
78.6	0.255612	0.128043	0.064081	0.032004	0.016006
78.8	0.257673	0.129078	0.0646	0.032263	0.016135
79	0.259723	0.130107	0.065115	0.032521	0.016264
79.2	0.26176	0.13113	0.065628	0.032777	0.016392
79.4	0.263786	0.132147	0.066137	0.033032	0.01652
79.6	0.2658	0.133158	0.066644	0.033285	0.016646
79.8	0.267802	0.134164	0.067148	0.033537	0.016772
80	0.269792	0.135163	0.067649	0.033787	0.016898
80.2	0.271771	0.136157	0.068147	0.034036	0.017022
80.4	0.273738	0.137145	0.068642	0.034283	0.017146
80.6	0.275693	0.138127	0.069134	0.034529	0.017269
80.8	0.277638	0.139104	0.069623	0.034774	0.017391
81	0.27957	0.140075	0.07011	0.035017	0.017513
81.2	0.281492	0.14104	0.070593	0.035259	0.017634
81.4	0.283402	0.141999	0.071074	0.035499	0.017754
81.6	0.285302	0.142954	0.071553	0.035738	0.017874
81.8	0.28719	0.143902	0.072028	0.035976	0.017993
82	0.289067	0.144845	0.072501	0.036212	0.018111
82.2	0.290933	0.145783	0.072971	0.036447	0.018228
82.4	0.292788	0.146715	0.073438	0.03668	0.018345
82.6	0.294633	0.147642	0.073902	0.036912	0.018461
82.8	0.296466	0.148563	0.074364	0.037143	0.018577
83	0.298289	0.149479	0.074823	0.037373	0.018692
83.2	0.300101	0.15039	0.07528	0.037601	0.018806
83.4	0.301903	0.151295	0.075734	0.037828	0.018919
83.6	0.303694	0.152195	0.076185	0.038053	0.019032
83.8	0.305475	0.15309	0.076634	0.038278	0.019144
84	0.307245	0.15398	0.07708	0.038501	0.019256
84.2	0.309005	0.154865	0.077523	0.038722	0.019367
84.4	0.310755	0.155744	0.077964	0.038943	0.019477
84.6	0.312494	0.156619	0.078403	0.039162	0.019587
84.8	0.314224	0.157488	0.078838	0.03938	0.019696
85	0.315943	0.158352	0.079272	0.039596	0.019804
85.2	0.317652	0.159212	0.079703	0.039812	0.019912
85.4	0.319351	0.160066	0.080131	0.040026	0.020019
85.6	0.32104	0.160915	0.080557	0.040239	0.020126
85.8	0.32272	0.16176	0.08098	0.04045	0.020231
86	0.324389	0.162599	0.081401	0.040661	0.020337
86.2	0.326049	0.163434	0.08182	0.04087	0.020441
86.4	0.327699	0.164264	0.082236	0.041078	0.020546
86.6	0.32934	0.165089	0.08265	0.041285	0.020649
86.8	0.330971	0.165909	0.083061	0.041491	0.020752
87	0.332592	0.166725	0.08347	0.041695	0.020854
87.2	0.334204	0.167535	0.083876	0.041898	0.020956
87.4	0.335807	0.168342	0.084281	0.0421	0.021057
87.6	0.3374	0.169143	0.084683	0.042301	0.021158
87.8	0.338984	0.16994	0.085082	0.042501	0.021258
88	0.340558	0.170732	0.085479	0.0427	0.021357
88.2	0.342124	0.171519	0.085874	0.042897	0.021456
88.4	0.34368	0.172302	0.086267	0.043094	0.021554
88.6	0.345227	0.173081	0.086658	0.043289	0.021652
88.8	0.346765	0.173855	0.087046	0.043483	0.021749
89	0.348294	0.174624	0.087432	0.043676	0.021845
89.2	0.349815	0.175389	0.087815	0.043868	0.021941
89.4	0.351326	0.17615	0.088197	0.044058	0.022037
89.6	0.352829	0.176906	0.088576	0.044248	0.022132
89.8	0.354322	0.177658	0.088953	0.044437	0.022226
90	0.355807	0.178405	0.089328	0.044624	0.02232
90.2	0.357284	0.179148	0.089701	0.04481	0.022413
90.4	0.358751	0.179887	0.090072	0.044996	0.022506
90.6	0.360211	0.180621	0.09044	0.04518	0.022598
90.8	0.361661	0.181351	0.090806	0.045363	0.02269
91	0.363103	0.182077	0.091171	0.045545	0.022781
91.2	0.364537	0.182799	0.091533	0.045726	0.022872
91.4	0.365962	0.183517	0.091893	0.045906	0.022962
91.6	0.36738	0.18423	0.092251	0.046085	0.023051
91.8	0.368788	0.18494	0.092607	0.046263	0.02314
92	0.370189	0.185645	0.09296	0.04644	0.023229
92.2	0.371581	0.186346	0.093312	0.046616	0.023317
92.4	0.372965	0.187043	0.093662	0.046791	0.023404
92.6	0.374342	0.187736	0.09401	0.046965	0.023491
92.8	0.37571	0.188425	0.094355	0.047138	0.023578
93	0.37707	0.18911	0.094699	0.04731	0.023664
93.2	0.378422	0.189791	0.095041	0.047481	0.023749
93.4	0.379766	0.190468	0.095381	0.047651	0.023835
93.6	0.381103	0.191141	0.095718	0.04782	0.023919
93.8	0.382431	0.19181	0.096054	0.047988	0.024003
94	0.383752	0.192476	0.096388	0.048155	0.024087
94.2	0.385065	0.193137	0.09672	0.048321	0.02417
94.4	0.386371	0.193795	0.09705	0.048486	0.024252
94.6	0.387669	0.194449	0.097378	0.04865	0.024335
94.8	0.388959	0.195099	0.097705	0.048813	0.024416
95	0.390242	0.195745	0.098029	0.048975	0.024497
95.2	0.391517	0.196388	0.098352	0.049137	0.024578
95.4	0.392785	0.197026	0.098672	0.049297	0.024658
95.6	0.394045	0.197661	0.098991	0.049456	0.024738
95.8	0.395298	0.198293	0.099308	0.049615	0.024818
96	0.396544	0.198921	0.099623	0.049773	0.024896
96.2	0.397782	0.199545	0.099936	0.049929	0.024975
96.4	0.399014	0.200165	0.100248	0.050085	0.025053
96.6	0.400238	0.200782	0.100558	0.05024	0.02513
96.8	0.401455	0.201396	0.100866	0.050394	0.025208
97	0.402664	0.202005	0.101172	0.050547	0.025284
97.2	0.403867	0.202612	0.101476	0.050699	0.02536
97.4	0.405063	0.203214	0.101779	0.050851	0.025436
97.6	0.406251	0.203814	0.102079	0.051001	0.025511
97.8	0.407433	0.204409	0.102379	0.051151	0.025586
98	0.408608	0.205002	0.102676	0.0513	0.025661
98.2	0.409776	0.205591	0.102972	0.051448	0.025735
98.4	0.410937	0.206176	0.103266	0.051595	0.025808
98.6	0.412092	0.206758	0.103558	0.051741	0.025882
98.8	0.413239	0.207337	0.103849	0.051886	0.025954
99	0.41438	0.207912	0.104137	0.052031	0.026027
99.2	0.415514	0.208484	0.104425	0.052175	0.026099
99.4	0.416642	0.209053	0.10471	0.052317	0.02617
99.6	0.417763	0.209618	0.104994	0.052459	0.026241
99.8	0.418878	0.210181	0.105276	0.052601	0.026312
100	0.419986	0.210739	0.105557	0.052741	0.026382
100.2	0.421087	0.211295	0.105836	0.052881	0.026452
100.4	0.422182	0.211848	0.106114	0.053019	0.026522
100.6	0.423271	0.212397	0.106389	0.053157	0.026591
100.8	0.424353	0.212943	0.106664	0.053295	0.026659
101	0.425429	0.213486	0.106936	0.053431	0.026728
101.2	0.426499	0.214025	0.107207	0.053567	0.026796
101.4	0.427563	0.214562	0.107477	0.053702	0.026863
101.6	0.42862	0.215095	0.107745	0.053836	0.02693
101.8	0.429671	0.215626	0.108011	0.053969	0.026997
102	0.430716	0.216153	0.108276	0.054101	0.027063
102.2	0.431755	0.216677	0.108539	0.054233	0.027129
102.4	0.432788	0.217199	0.108801	0.054364	0.027195
102.6	0.433815	0.217717	0.109062	0.054494	0.02726
102.8	0.434835	0.218232	0.10932	0.054624	0.027325
103	0.43585	0.218744	0.109578	0.054753	0.027389
103.2	0.436859	0.219253	0.109834	0.054881	0.027453
103.4	0.437862	0.21976	0.110088	0.055008	0.027517
103.6	0.438859	0.220263	0.110341	0.055135	0.02758
103.8	0.439851	0.220763	0.110592	0.05526	0.027643
104	0.440836	0.221261	0.110842	0.055385	0.027706
104.2	0.441816	0.221756	0.111091	0.05551	0.027768
104.4	0.44279	0.222247	0.111338	0.055633	0.02783
104.6	0.443758	0.222736	0.111583	0.055756	0.027892
104.8	0.444721	0.223222	0.111828	0.055879	0.027953
105	0.445678	0.223706	0.11207	0.056	0.028014
105.2	0.44663	0.224186	0.112312	0.056121	0.028074
105.4	0.447575	0.224664	0.112552	0.056241	0.028134
105.6	0.448516	0.225139	0.112791	0.05636	0.028194
105.8	0.449451	0.225611	0.113028	0.056479	0.028254
106	0.45038	0.22608	0.113264	0.056597	0.028313
106.2	0.451304	0.226547	0.113498	0.056715	0.028371
106.4	0.452223	0.227011	0.113731	0.056831	0.02843
106.6	0.453136	0.227472	0.113963	0.056947	0.028488
106.8	0.454044	0.227931	0.114194	0.057063	0.028546
107	0.454947	0.228387	0.114423	0.057177	0.028603
107.2	0.455844	0.22884	0.114651	0.057291	0.02866
107.4	0.456736	0.229291	0.114877	0.057405	0.028717
107.6	0.457623	0.229739	0.115103	0.057518	0.028773
107.8	0.458505	0.230185	0.115326	0.05763	0.028829
108	0.459382	0.230628	0.115549	0.057741	0.028885
108.2	0.460253	0.231068	0.11577	0.057852	0.028941
108.4	0.461119	0.231506	0.11599	0.057962	0.028996
108.6	0.461981	0.231941	0.116209	0.058071	0.029051
108.8	0.462837	0.232374	0.116427	0.05818	0.029105
109	0.463688	0.232804	0.116643	0.058289	0.029159
109.2	0.464535	0.233232	0.116858	0.058396	0.029213
109.4	0.465376	0.233657	0.117072	0.058503	0.029267
109.6	0.466212	0.23408	0.117284	0.05861	0.02932
109.8	0.467044	0.2345	0.117496	0.058715	0.029373
110	0.467871	0.234918	0.117706	0.058821	0.029426
110.2	0.468693	0.235333	0.117915	0.058925	0.029478
110.4	0.46951	0.235747	0.118122	0.059029	0.02953
110.6	0.470322	0.236157	0.118329	0.059132	0.029582
110.8	0.47113	0.236566	0.118534	0.059235	0.029633
111	0.471932	0.236971	0.118738	0.059337	0.029685
111.2	0.472731	0.237375	0.118941	0.059439	0.029735
111.4	0.473524	0.237776	0.119143	0.05954	0.029786
111.6	0.474313	0.238175	0.119344	0.05964	0.029836
111.8	0.475097	0.238572	0.119543	0.05974	0.029886
112	0.475877	0.238966	0.119741	0.05984	0.029936
112.2	0.476652	0.239358	0.119938	0.059938	0.029985
112.4	0.477423	0.239748	0.120134	0.060036	0.030034
112.6	0.478189	0.240135	0.120329	0.060134	0.030083
112.8	0.47895	0.240521	0.120523	0.060231	0.030132
113	0.479708	0.240904	0.120716	0.060327	0.03018
113.2	0.48046	0.241284	0.120907	0.060423	0.030228
113.4	0.481209	0.241663	0.121097	0.060519	0.030276
113.6	0.481953	0.242039	0.121287	0.060613	0.030323
113.8	0.482692	0.242414	0.121475	0.060708	0.030371
114	0.483428	0.242786	0.121662	0.060801	0.030417
114.2	0.484159	0.243155	0.121848	0.060894	0.030464
114.4	0.484886	0.243523	0.122033	0.060987	0.03051
114.6	0.485608	0.243889	0.122217	0.061079	0.030557
114.8	0.486326	0.244252	0.1224	0.061171	0.030602
115	0.48704	0.244614	0.122582	0.061262	0.030648
115.2	0.48775	0.244973	0.122762	0.061352	0.030693
115.4	0.488456	0.24533	0.122942	0.061442	0.030738
115.6	0.489158	0.245685	0.123121	0.061532	0.030783
115.8	0.489855	0.246038	0.123298	0.06162	0.030828
116	0.490549	0.246389	0.123475	0.061709	0.030872
116.2	0.491238	0.246738	0.12365	0.061797	0.030916
116.4	0.491924	0.247085	0.123825	0.061884	0.03096
116.6	0.492605	0.24743	0.123999	0.061971	0.031003
116.8	0.493283	0.247773	0.124171	0.062058	0.031047
117	0.493956	0.248114	0.124343	0.062143	0.03109
117.2	0.494626	0.248453	0.124513	0.062229	0.031132
117.4	0.495291	0.24879	0.124683	0.062314	0.031175
117.6	0.495953	0.249125	0.124851	0.062398	0.031217
117.8	0.496611	0.249458	0.125019	0.062482	0.031259
118	0.497265	0.24979	0.125186	0.062566	0.031301
118.2	0.497915	0.250119	0.125351	0.062649	0.031343
118.4	0.498562	0.250446	0.125516	0.062731	0.031384
118.6	0.499204	0.250772	0.12568	0.062813	0.031425
118.8	0.499843	0.251095	0.125843	0.062895	0.031466
119	0.500478	0.251417	0.126005	0.062976	0.031506
119.2	0.50111	0.251737	0.126166	0.063056	0.031547
119.4	0.501738	0.252055	0.126326	0.063136	0.031587
119.6	0.502362	0.252371	0.126485	0.063216	0.031627
119.8	0.502982	0.252685	0.126643	0.063295	0.031666
120	0.503599	0.252998	0.1268	0.063374	0.031706
120.2	0.504212	0.253308	0.126956	0.063452	0.031745
120.4	0.504822	0.253617	0.127112	0.06353	0.031784
120.6	0.505428	0.253924	0.127267	0.063608	0.031823
120.8	0.50603	0.25423	0.12742	0.063685	0.031861
121	0.50663	0.254533	0.127573	0.063761	0.0319
121.2	0.507225	0.254835	0.127725	0.063837	0.031938
121.4	0.507817	0.255135	0.127876	0.063913	0.031976
121.6	0.508406	0.255433	0.128026	0.063988	0.032013
121.8	0.508991	0.25573	0.128175	0.064063	0.032051
122	0.509573	0.256025	0.128324	0.064137	0.032088
122.2	0.510151	0.256318	0.128471	0.064211	0.032125
122.4	0.510726	0.256609	0.128618	0.064285	0.032162
122.6	0.511298	0.256899	0.128764	0.064358	0.032199
122.8	0.511866	0.257187	0.128909	0.06443	0.032235
123	0.512431	0.257474	0.129053	0.064503	0.032271
123.2	0.512992	0.257758	0.129196	0.064574	0.032307
123.4	0.513551	0.258041	0.129339	0.064646	0.032343
123.6	0.514106	0.258323	0.129481	0.064717	0.032378
123.8	0.514658	0.258603	0.129622	0.064787	0.032414
124	0.515206	0.258881	0.129762	0.064858	0.032449
124.2	0.515752	0.259157	0.129901	0.064927	0.032484
124.4	0.516294	0.259432	0.130039	0.064997	0.032519
124.6	0.516833	0.259706	0.130177	0.065066	0.032553
124.8	0.517369	0.259978	0.130314	0.065134	0.032587
125	0.517902	0.260248	0.13045	0.065202	0.032622
125.2	0.518432	0.260516	0.130585	0.06527	0.032656
125.4	0.518958	0.260784	0.13072	0.065338	0.032689
125.6	0.519482	0.261049	0.130854	0.065405	0.032723
125.8	0.520002	0.261313	0.130987	0.065471	0.032756
126	0.52052	0.261576	0.131119	0.065537	0.032789
126.2	0.521034	0.261837	0.13125	0.065603	0.032822
126.4	0.521546	0.262096	0.131381	0.065669	0.032855
126.6	0.522054	0.262354	0.131511	0.065734	0.032888
126.8	0.522559	0.26261	0.13164	0.065799	0.03292
127	0.523062	0.262865	0.131768	0.065863	0.032952
127.2	0.523561	0.263119	0.131896	0.065927	0.032984
127.4	0.524058	0.263371	0.132023	0.06599	0.033016
127.6	0.524552	0.263621	0.132149	0.066054	0.033048
127.8	0.525043	0.263871	0.132275	0.066117	0.03308
128	0.525531	0.264118	0.132399	0.066179	0.033111
128.2	0.526016	0.264364	0.132523	0.066241	0.033142
128.4	0.526498	0.264609	0.132647	0.066303	0.033173
128.6	0.526978	0.264853	0.132769	0.066364	0.033204
128.8	0.527454	0.265095	0.132891	0.066426	0.033234
129	0.527928	0.265335	0.133012	0.066486	0.033265
129.2	0.528399	0.265574	0.133133	0.066547	0.033295
129.4	0.528868	0.265812	0.133253	0.066607	0.033325
129.6	0.529334	0.266048	0.133372	0.066666	0.033355
129.8	0.529796	0.266283	0.13349	0.066726	0.033385
130	0.530257	0.266517	0.133608	0.066785	0.033414
130.2	0.530714	0.266749	0.133725	0.066843	0.033444
130.4	0.531169	0.26698	0.133841	0.066902	0.033473
130.6	0.531621	0.26721	0.133957	0.06696	0.033502
130.8	0.532071	0.267438	0.134072	0.067017	0.033531
131	0.532518	0.267665	0.134186	0.067075	0.033559
131.2	0.532962	0.267891	0.1343	0.067132	0.033588
131.4	0.533404	0.268115	0.134413	0.067188	0.033616
131.6	0.533843	0.268338	0.134526	0.067245	0.033645
131.8	0.53428	0.26856	0.134637	0.067301	0.033673
132	0.534714	0.268781	0.134749	0.067356	0.033701
132.2	0.535145	0.269	0.134859	0.067412	0.033728
132.4	0.535574	0.269218	0.134969	0.067467	0.033756
132.6	0.536001	0.269434	0.135078	0.067521	0.033783
132.8	0.536425	0.26965	0.135187	0.067576	0.033811
133	0.536846	0.269864	0.135295	0.06763	0.033838
133.2	0.537265	0.270077	0.135402	0.067684	0.033865
133.4	0.537682	0.270289	0.135509	0.067737	0.033891
133.6	0.538096	0.270499	0.135615	0.06779	0.033918
133.8	0.538508	0.270708	0.13572	0.067843	0.033945
134	0.538917	0.270916	0.135825	0.067896	0.033971
134.2	0.539324	0.271123	0.135929	0.067948	0.033997
134.4	0.539729	0.271329	0.136033	0.068	0.034023
134.6	0.540131	0.271533	0.136136	0.068052	0.034049
134.8	0.540531	0.271736	0.136238	0.068103	0.034075
135	0.540929	0.271938	0.13634	0.068154	0.0341
135.2	0.541324	0.272139	0.136441	0.068205	0.034126
135.4	0.541717	0.272339	0.136542	0.068255	0.034151
135.6	0.542107	0.272538	0.136642	0.068305	0.034176
135.8	0.542496	0.272735	0.136742	0.068355	0.034201
136	0.542882	0.272931	0.136841	0.068405	0.034226
136.2	0.543266	0.273126	0.136939	0.068454	0.034251
136.4	0.543647	0.27332	0.137037	0.068503	0.034275
136.6	0.544026	0.273513	0.137134	0.068552	0.0343
136.8	0.544404	0.273705	0.137231	0.068601	0.034324
137	0.544779	0.273896	0.137327	0.068649	0.034348
137.2	0.545151	0.274085	0.137423	0.068697	0.034372
137.4	0.545522	0.274274	0.137518	0.068744	0.034396
137.6	0.54589	0.274461	0.137612	0.068792	0.03442
137.8	0.546256	0.274647	0.137706	0.068839	0.034443
138	0.546621	0.274833	0.137799	0.068886	0.034467
138.2	0.546983	0.275017	0.137892	0.068932	0.03449
138.4	0.547342	0.2752	0.137985	0.068978	0.034513
138.6	0.5477	0.275382	0.138076	0.069024	0.034536
138.8	0.548056	0.275563	0.138168	0.06907	0.034559
139	0.548409	0.275743	0.138258	0.069116	0.034582
139.2	0.548761	0.275921	0.138349	0.069161	0.034605
139.4	0.54911	0.276099	0.138438	0.069206	0.034627
139.6	0.549458	0.276276	0.138527	0.069251	0.03465
139.8	0.549803	0.276452	0.138616	0.069295	0.034672
140	0.550147	0.276626	0.138704	0.069339	0.034694
140.2	0.550488	0.2768	0.138792	0.069383	0.034716
140.4	0.550827	0.276973	0.138879	0.069427	0.034738
140.6	0.551165	0.277145	0.138966	0.06947	0.03476
140.8	0.5515	0.277315	0.139052	0.069513	0.034781
141	0.551834	0.277485	0.139137	0.069556	0.034803
141.2	0.552165	0.277654	0.139222	0.069599	0.034824
141.4	0.552495	0.277821	0.139307	0.069641	0.034846
141.6	0.552823	0.277988	0.139391	0.069684	0.034867
141.8	0.553148	0.278154	0.139475	0.069726	0.034888
142	0.553472	0.278319	0.139558	0.069767	0.034909
142.2	0.553794	0.278483	0.139641	0.069809	0.034929
142.4	0.554114	0.278646	0.139723	0.06985	0.03495
142.6	0.554433	0.278808	0.139805	0.069891	0.034971
142.8	0.554749	0.278969	0.139886	0.069932	0.034991
143	0.555063	0.279129	0.139967	0.069972	0.035011
143.2	0.555376	0.279288	0.140047	0.070013	0.035032
143.4	0.555687	0.279447	0.140127	0.070053	0.035052
143.6	0.555996	0.279604	0.140206	0.070092	0.035072
143.8	0.556303	0.27976	0.140285	0.070132	0.035091
144	0.556609	0.279916	0.140364	0.070171	0.035111
144.2	0.556912	0.280071	0.140442	0.070211	0.035131
144.4	0.557214	0.280224	0.140519	0.070249	0.03515
144.6	0.557514	0.280377	0.140597	0.070288	0.03517
144.8	0.557813	0.280529	0.140673	0.070327	0.035189
145	0.558109	0.28068	0.140749	0.070365	0.035208
145.2	0.558404	0.28083	0.140825	0.070403	0.035227
145.4	0.558697	0.28098	0.140901	0.070441	0.035246
145.6	0.558989	0.281128	0.140976	0.070478	0.035265
145.8	0.559278	0.281276	0.14105	0.070516	0.035284
146	0.559567	0.281423	0.141124	0.070553	0.035302
146.2	0.559853	0.281569	0.141198	0.07059	0.035321
146.4	0.560138	0.281714	0.141271	0.070626	0.035339
146.6	0.560421	0.281858	0.141344	0.070663	0.035357
146.8	0.560702	0.282001	0.141416	0.070699	0.035376
147	0.560982	0.282144	0.141488	0.070735	0.035394
147.2	0.56126	0.282286	0.14156	0.070771	0.035412
147.4	0.561536	0.282427	0.141631	0.070807	0.03543
147.6	0.561811	0.282567	0.141702	0.070842	0.035447
147.8	0.562085	0.282706	0.141772	0.070878	0.035465
148	0.562356	0.282844	0.141842	0.070913	0.035483
148.2	0.562626	0.282982	0.141911	0.070948	0.0355
148.4	0.562895	0.283119	0.14198	0.070982	0.035518
148.6	0.563162	0.283255	0.142049	0.071017	0.035535
148.8	0.563427	0.28339	0.142117	0.071051	0.035552
149	0.563691	0.283525	0.142185	0.071085	0.035569
149.2	0.563953	0.283659	0.142253	0.071119	0.035586
149.4	0.564214	0.283791	0.14232	0.071153	0.035603
149.6	0.564473	0.283924	0.142387	0.071186	0.03562
149.8	0.564731	0.284055	0.142453	0.071219	0.035636
150	0.564987	0.284186	0.142519	0.071252	0.035653
150.2	0.565242	0.284316	0.142585	0.071285	0.035669
150.4	0.565495	0.284445	0.14265	0.071318	0.035686
150.6	0.565747	0.284573	0.142715	0.071351	0.035702
150.8	0.565997	0.284701	0.142779	0.071383	0.035718
151	0.566246	0.284828	0.142843	0.071415	0.035734
151.2	0.566493	0.284954	0.142907	0.071447	0.03575
151.4	0.566739	0.285079	0.14297	0.071479	0.035766
151.6	0.566984	0.285204	0.143033	0.07151	0.035782
151.8	0.567227	0.285328	0.143096	0.071542	0.035798
152	0.567468	0.285451	0.143158	0.071573	0.035814
152.2	0.567709	0.285574	0.14322	0.071604	0.035829
152.4	0.567947	0.285696	0.143282	0.071635	0.035845
152.6	0.568185	0.285817	0.143343	0.071666	0.03586
152.8	0.568421	0.285937	0.143404	0.071696	0.035875
153	0.568656	0.286057	0.143464	0.071727	0.035891
153.2	0.568889	0.286176	0.143524	0.071757	0.035906
153.4	0.569121	0.286295	0.143584	0.071787	0.035921
153.6	0.569351	0.286412	0.143644	0.071817	0.035936
153.8	0.569581	0.286529	0.143703	0.071846	0.035951
154	0.569809	0.286646	0.143761	0.071876	0.035965
154.2	0.570035	0.286761	0.14382	0.071905	0.03598
154.4	0.57026	0.286876	0.143878	0.071934	0.035995
154.6	0.570484	0.28699	0.143936	0.071963	0.036009
154.8	0.570707	0.287104	0.143993	0.071992	0.036024
155	0.570928	0.287217	0.14405	0.072021	0.036038
155.2	0.571148	0.287329	0.144107	0.072049	0.036052
155.4	0.571367	0.287441	0.144163	0.072077	0.036066
155.6	0.571584	0.287552	0.144219	0.072106	0.036081
155.8	0.571801	0.287662	0.144275	0.072134	0.036095
156	0.572016	0.287772	0.144331	0.072161	0.036109
156.2	0.572229	0.287881	0.144386	0.072189	0.036122
156.4	0.572442	0.28799	0.144441	0.072217	0.036136
156.6	0.572653	0.288098	0.144495	0.072244	0.03615
156.8	0.572863	0.288205	0.144549	0.072271	0.036164
157	0.573071	0.288311	0.144603	0.072298	0.036177
157.2	0.573279	0.288417	0.144657	0.072325	0.036191
157.4	0.573485	0.288523	0.14471	0.072352	0.036204
157.6	0.57369	0.288628	0.144763	0.072378	0.036217
157.8	0.573894	0.288732	0.144816	0.072405	0.036231
158	0.574097	0.288835	0.144868	0.072431	0.036244
158.2	0.574298	0.288938	0.14492	0.072457	0.036257
158.4	0.574499	0.289041	0.144972	0.072483	0.03627
158.6	0.574698	0.289142	0.145023	0.072509	0.036283
158.8	0.574896	0.289244	0.145074	0.072535	0.036296
159	0.575093	0.289344	0.145125	0.07256	0.036308
159.2	0.575289	0.289444	0.145176	0.072585	0.036321
159.4	0.575483	0.289544	0.145226	0.072611	0.036334
159.6	0.575677	0.289642	0.145276	0.072636	0.036346
159.8	0.575869	0.289741	0.145325	0.072661	0.036359
160	0.57606	0.289838	0.145375	0.072686	0.036371
160.2	0.57625	0.289935	0.145424	0.07271	0.036384
160.4	0.576439	0.290032	0.145473	0.072735	0.036396
160.6	0.576627	0.290128	0.145521	0.072759	0.036408
160.8	0.576814	0.290223	0.14557	0.072783	0.03642
161	0.576999	0.290318	0.145618	0.072807	0.036432
161.2	0.577184	0.290413	0.145665	0.072831	0.036444
161.4	0.577367	0.290507	0.145713	0.072855	0.036456
161.6	0.57755	0.2906	0.14576	0.072879	0.036468
161.8	0.577731	0.290693	0.145807	0.072902	0.03648
162	0.577911	0.290785	0.145853	0.072926	0.036492
162.2	0.578091	0.290876	0.1459	0.072949	0.036503
162.4	0.578269	0.290967	0.145946	0.072972	0.036515
162.6	0.578446	0.291058	0.145992	0.072995	0.036527
162.8	0.578622	0.291148	0.146037	0.073018	0.036538
163	0.578797	0.291238	0.146082	0.073041	0.036549
163.2	0.578971	0.291327	0.146127	0.073063	0.036561
163.4	0.579144	0.291415	0.146172	0.073086	0.036572
163.6	0.579316	0.291503	0.146217	0.073108	0.036583
163.8	0.579487	0.291591	0.146261	0.07313	0.036594
164	0.579657	0.291678	0.146305	0.073152	0.036605
164.2	0.579826	0.291764	0.146349	0.073174	0.036616
164.4	0.579994	0.29185	0.146392	0.073196	0.036627
164.6	0.580162	0.291936	0.146435	0.073218	0.036638
164.8	0.580328	0.292021	0.146478	0.073239	0.036649
165	0.580493	0.292105	0.146521	0.073261	0.03666
165.2	0.580657	0.292189	0.146564	0.073282	0.036671
165.4	0.58082	0.292273	0.146606	0.073303	0.036681
165.6	0.580982	0.292356	0.146648	0.073325	0.036692
165.8	0.581144	0.292438	0.146689	0.073345	0.036702
166	0.581304	0.29252	0.146731	0.073366	0.036713
166.2	0.581463	0.292602	0.146772	0.073387	0.036723
166.4	0.581622	0.292683	0.146813	0.073408	0.036733
166.6	0.58178	0.292764	0.146854	0.073428	0.036744
166.8	0.581936	0.292844	0.146895	0.073449	0.036754
167	0.582092	0.292923	0.146935	0.073469	0.036764
167.2	0.582247	0.293003	0.146975	0.073489	0.036774
167.4	0.582401	0.293081	0.147015	0.073509	0.036784
167.6	0.582554	0.29316	0.147055	0.073529	0.036794
167.8	0.582706	0.293238	0.147094	0.073549	0.036804
168	0.582857	0.293315	0.147133	0.073568	0.036814
168.2	0.583007	0.293392	0.147172	0.073588	0.036824
168.4	0.583157	0.293469	0.147211	0.073607	0.036834
168.6	0.583305	0.293545	0.147249	0.073627	0.036843
168.8	0.583453	0.29362	0.147288	0.073646	0.036853
169	0.5836	0.293696	0.147326	0.073665	0.036862
169.2	0.583746	0.29377	0.147363	0.073684	0.036872
169.4	0.583891	0.293845	0.147401	0.073703	0.036881
169.6	0.584036	0.293919	0.147439	0.073722	0.036891
169.8	0.584179	0.293992	0.147476	0.07374	0.0369
170	0.584322	0.294065	0.147513	0.073759	0.03691
170.2	0.584463	0.294138	0.147549	0.073777	0.036919
170.4	0.584604	0.29421	0.147586	0.073796	0.036928
170.6	0.584745	0.294282	0.147622	0.073814	0.036937
170.8	0.584884	0.294353	0.147658	0.073832	0.036946
171	0.585022	0.294424	0.147694	0.07385	0.036955
171.2	0.58516	0.294495	0.14773	0.073868	0.036964
171.4	0.585297	0.294565	0.147766	0.073886	0.036973
171.6	0.585433	0.294635	0.147801	0.073904	0.036982
171.8	0.585568	0.294704	0.147836	0.073921	0.036991
172	0.585703	0.294773	0.147871	0.073939	0.037
172.2	0.585837	0.294841	0.147906	0.073956	0.037008
172.4	0.58597	0.294909	0.14794	0.073973	0.037017
172.6	0.586102	0.294977	0.147974	0.073991	0.037026
172.8	0.586233	0.295045	0.148008	0.074008	0.037034
173	0.586364	0.295111	0.148042	0.074025	0.037043
173.2	0.586494	0.295178	0.148076	0.074042	0.037051
173.4	0.586623	0.295244	0.148109	0.074059	0.03706
173.6	0.586751	0.29531	0.148143	0.074075	0.037068
173.8	0.586879	0.295375	0.148176	0.074092	0.037077
174	0.587006	0.29544	0.148209	0.074109	0.037085
174.2	0.587132	0.295505	0.148242	0.074125	0.037093
174.4	0.587257	0.295569	0.148274	0.074141	0.037101
174.6	0.587382	0.295633	0.148306	0.074158	0.03711
174.8	0.587506	0.295697	0.148339	0.074174	0.037118
175	0.587629	0.29576	0.148371	0.07419	0.037126
175.2	0.587752	0.295823	0.148402	0.074206	0.037134
175.4	0.587873	0.295885	0.148434	0.074222	0.037142
175.6	0.587994	0.295947	0.148466	0.074237	0.03715
175.8	0.588115	0.296009	0.148497	0.074253	0.037157
176	0.588234	0.29607	0.148528	0.074269	0.037165
176.2	0.588353	0.296131	0.148559	0.074284	0.037173
176.4	0.588472	0.296192	0.148589	0.0743	0.037181
176.6	0.588589	0.296252	0.14862	0.074315	0.037189
176.8	0.588706	0.296312	0.14865	0.07433	0.037196
177	0.588822	0.296372	0.148681	0.074345	0.037204
177.2	0.588938	0.296431	0.148711	0.074361	0.037211
177.4	0.589053	0.29649	0.14874	0.074376	0.037219
177.6	0.589167	0.296549	0.14877	0.07439	0.037226
177.8	0.58928	0.296607	0.1488	0.074405	0.037234
178	0.589393	0.296665	0.148829	0.07442	0.037241
178.2	0.589505	0.296722	0.148858	0.074435	0.037248
178.4	0.589617	0.29678	0.148887	0.074449	0.037256
178.6	0.589728	0.296837	0.148916	0.074464	0.037263
178.8	0.589838	0.296893	0.148944	0.074478	0.03727
179	0.589948	0.296949	0.148973	0.074492	0.037277
179.2	0.590056	0.297005	0.149001	0.074507	0.037285
179.4	0.590165	0.297061	0.149029	0.074521	0.037292
179.6	0.590272	0.297116	0.149057	0.074535	0.037299
179.8	0.59038	0.297171	0.149085	0.074549	0.037306
180	0.590486	0.297226	0.149113	0.074563	0.037313
180.2	0.590592	0.29728	0.14914	0.074577	0.03732
180.4	0.590697	0.297334	0.149168	0.07459	0.037327
180.6	0.590802	0.297388	0.149195	0.074604	0.037333
180.8	0.590905	0.297441	0.149222	0.074618	0.03734
181	0.591009	0.297494	0.149249	0.074631	0.037347
181.2	0.591112	0.297547	0.149276	0.074645	0.037354
181.4	0.591214	0.297599	0.149302	0.074658	0.03736
181.6	0.591315	0.297652	0.149329	0.074671	0.037367
181.8	0.591416	0.297703	0.149355	0.074684	0.037374
182	0.591517	0.297755	0.149381	0.074698	0.03738
182.2	0.591616	0.297806	0.149407	0.074711	0.037387
182.4	0.591716	0.297857	0.149433	0.074724	0.037393
182.6	0.591814	0.297908	0.149459	0.074736	0.0374
182.8	0.591912	0.297958	0.149484	0.074749	0.037406
183	0.59201	0.298008	0.149509	0.074762	0.037413
183.2	0.592107	0.298058	0.149535	0.074775	0.037419
183.4	0.592203	0.298107	0.14956	0.074787	0.037425
183.6	0.592299	0.298157	0.149585	0.0748	0.037432
183.8	0.592394	0.298206	0.149609	0.074812	0.037438
184	0.592489	0.298254	0.149634	0.074825	0.037444
184.2	0.592583	0.298303	0.149659	0.074837	0.03745
184.4	0.592676	0.298351	0.149683	0.074849	0.037456
184.6	0.592769	0.298398	0.149707	0.074861	0.037463
184.8	0.592862	0.298446	0.149731	0.074874	0.037469
185	0.592954	0.298493	0.149755	0.074886	0.037475
185.2	0.593045	0.29854	0.149779	0.074898	0.037481
185.4	0.593136	0.298587	0.149803	0.074909	0.037487
185.6	0.593226	0.298633	0.149826	0.074921	0.037493
185.8	0.593316	0.298679	0.14985	0.074933	0.037498
186	0.593405	0.298725	0.149873	0.074945	0.037504
186.2	0.593494	0.298771	0.149896	0.074956	0.03751
186.4	0.593582	0.298816	0.149919	0.074968	0.037516
186.6	0.59367	0.298861	0.149942	0.074979	0.037522
186.8	0.593757	0.298906	0.149965	0.074991	0.037527
187	0.593844	0.298951	0.149987	0.075002	0.037533
187.2	0.59393	0.298995	0.15001	0.075013	0.037539
187.4	0.594016	0.299039	0.150032	0.075025	0.037544
187.6	0.594101	0.299083	0.150054	0.075036	0.03755
187.8	0.594186	0.299126	0.150076	0.075047	0.037556
188	0.59427	0.29917	0.150098	0.075058	0.037561
188.2	0.594354	0.299213	0.15012	0.075069	0.037567
188.4	0.594437	0.299256	0.150142	0.07508	0.037572
188.6	0.59452	0.299298	0.150163	0.075091	0.037578
188.8	0.594602	0.29934	0.150185	0.075102	0.037583
189	0.594684	0.299383	0.150206	0.075112	0.037588
189.2	0.594765	0.299424	0.150227	0.075123	0.037594
189.4	0.594846	0.299466	0.150248	0.075133	0.037599
189.6	0.594926	0.299507	0.150269	0.075144	0.037604
189.8	0.595006	0.299548	0.15029	0.075154	0.03761
190	0.595085	0.299589	0.150311	0.075165	0.037615
190.2	0.595164	0.29963	0.150332	0.075175	0.03762
190.4	0.595243	0.29967	0.150352	0.075186	0.037625
190.6	0.595321	0.29971	0.150372	0.075196	0.03763
190.8	0.595398	0.29975	0.150393	0.075206	0.037635
191	0.595475	0.29979	0.150413	0.075216	0.037641
191.2	0.595552	0.299829	0.150433	0.075226	0.037646
191.4	0.595628	0.299869	0.150453	0.075236	0.037651
191.6	0.595704	0.299908	0.150472	0.075246	0.037656
191.8	0.595779	0.299946	0.150492	0.075256	0.037661
192	0.595854	0.299985	0.150512	0.075266	0.037665
192.2	0.595929	0.300023	0.150531	0.075276	0.03767
192.4	0.596003	0.300061	0.15055	0.075285	0.037675
192.6	0.596076	0.300099	0.15057	0.075295	0.03768
192.8	0.596149	0.300137	0.150589	0.075305	0.037685
193	0.596222	0.300174	0.150608	0.075314	0.03769
193.2	0.596294	0.300211	0.150627	0.075324	0.037695
193.4	0.596366	0.300248	0.150645	0.075333	0.037699
193.6	0.596438	0.300285	0.150664	0.075342	0.037704
193.8	0.596509	0.300322	0.150683	0.075352	0.037709
194	0.59658	0.300358	0.150701	0.075361	0.037713
194.2	0.59665	0.300394	0.150719	0.07537	0.037718
194.4	0.59672	0.30043	0.150738	0.075379	0.037723
194.6	0.596789	0.300466	0.150756	0.075389	0.037727
194.8	0.596858	0.300502	0.150774	0.075398	0.037732
195	0.596927	0.300537	0.150792	0.075407	0.037736
195.2	0.596995	0.300572	0.15081	0.075416	0.037741
195.4	0.597062	0.300607	0.150827	0.075425	0.037745
195.6	0.59713	0.300642	0.150845	0.075433	0.03775
195.8	0.597197	0.300676	0.150862	0.075442	0.037754
196	0.597263	0.30071	0.15088	0.075451	0.037758
196.2	0.59733	0.300745	0.150897	0.07546	0.037763
196.4	0.597396	0.300778	0.150914	0.075468	0.037767
196.6	0.597461	0.300812	0.150931	0.075477	0.037771
196.8	0.597526	0.300846	0.150948	0.075486	0.037776
197	0.597591	0.300879	0.150965	0.075494	0.03778
197.2	0.597655	0.300912	0.150982	0.075502	0.037784
197.4	0.597719	0.300945	0.150999	0.075511	0.037788
197.6	0.597783	0.300978	0.151016	0.075519	0.037793
197.8	0.597846	0.30101	0.151032	0.075528	0.037797
198	0.597909	0.301043	0.151049	0.075536	0.037801
198.2	0.597971	0.301075	0.151065	0.075544	0.037805
198.4	0.598033	0.301107	0.151081	0.075552	0.037809
198.6	0.598095	0.301139	0.151097	0.07556	0.037813
198.8	0.598156	0.30117	0.151113	0.075568	0.037817
199	0.598217	0.301202	0.151129	0.075576	0.037821
199.2	0.598278	0.301233	0.151145	0.075584	0.037825
199.4	0.598338	0.301264	0.151161	0.075592	0.037829
199.6	0.598398	0.301295	0.151177	0.0756	0.037833
199.8	0.598458	0.301326	0.151192	0.075608	0.037837
200	0.598517	0.301356	0.151208	0.075616	0.037841
200.2	0.598576	0.301387	0.151223	0.075624	0.037845
200.4	0.598634	0.301417	0.151238	0.075631	0.037849
200.6	0.598693	0.301447	0.151254	0.075639	0.037853
200.8	0.59875	0.301477	0.151269	0.075647	0.037857
201	0.598808	0.301506	0.151284	0.075654	0.03786
201.2	0.598865	0.301536	0.151299	0.075662	0.037864
201.4	0.598922	0.301565	0.151314	0.075669	0.037868
201.6	0.598979	0.301594	0.151329	0.075677	0.037872
201.8	0.599035	0.301623	0.151343	0.075684	0.037875
202	0.599091	0.301652	0.151358	0.075691	0.037879
202.2	0.599146	0.301681	0.151373	0.075699	0.037883
202.4	0.599201	0.301709	0.151387	0.075706	0.037886
202.6	0.599256	0.301738	0.151401	0.075713	0.03789
202.8	0.599311	0.301766	0.151416	0.075721	0.037894
203	0.599365	0.301794	0.15143	0.075728	0.037897
203.2	0.599419	0.301822	0.151444	0.075735	0.037901
203.4	0.599473	0.301849	0.151458	0.075742	0.037904
203.6	0.599526	0.301877	0.151472	0.075749	0.037908
203.8	0.599579	0.301904	0.151486	0.075756	0.037911
204	0.599632	0.301931	0.1515	0.075763	0.037915
204.2	0.599684	0.301958	0.151513	0.07577	0.037918
204.4	0.599736	0.301985	0.151527	0.075777	0.037922
204.6	0.599788	0.302012	0.151541	0.075783	0.037925
204.8	0.59984	0.302039	0.151554	0.07579	0.037929
205	0.599891	0.302065	0.151568	0.075797	0.037932
205.2	0.599942	0.302091	0.151581	0.075804	0.037935
205.4	0.599992	0.302117	0.151594	0.07581	0.037939
205.6	0.600042	0.302143	0.151607	0.075817	0.037942
205.8	0.600092	0.302169	0.151621	0.075824	0.037945
206	0.600142	0.302195	0.151634	0.07583	0.037949
206.2	0.600192	0.30222	0.151647	0.075837	0.037952
206.4	0.600241	0.302246	0.151659	0.075843	0.037955
206.6	0.60029	0.302271	0.151672	0.07585	0.037958
206.8	0.600338	0.302296	0.151685	0.075856	0.037962
207	0.600386	0.302321	0.151698	0.075862	0.037965
207.2	0.600434	0.302346	0.15171	0.075869	0.037968
207.4	0.600482	0.30237	0.151723	0.075875	0.037971
207.6	0.600529	0.302395	0.151735	0.075881	0.037974
207.8	0.600577	0.302419	0.151748	0.075888	0.037978
208	0.600623	0.302443	0.15176	0.075894	0.037981
208.2	0.60067	0.302467	0.151772	0.0759	0.037984
208.4	0.600716	0.302491	0.151784	0.075906	0.037987
208.6	0.600762	0.302515	0.151796	0.075912	0.03799
208.8	0.600808	0.302539	0.151808	0.075918	0.037993
209	0.600854	0.302562	0.15182	0.075924	0.037996
209.2	0.600899	0.302586	0.151832	0.07593	0.037999
209.4	0.600944	0.302609	0.151844	0.075936	0.038002
209.6	0.600989	0.302632	0.151856	0.075942	0.038005
209.8	0.601033	0.302655	0.151867	0.075948	0.038008
210	0.601077	0.302678	0.151879	0.075954	0.038011
210.2	0.601121	0.302701	0.151891	0.07596	0.038014
210.4	0.601165	0.302723	0.151902	0.075965	0.038017
210.6	0.601208	0.302746	0.151913	0.075971	0.038019
210.8	0.601252	0.302768	0.151925	0.075977	0.038022
211	0.601295	0.30279	0.151936	0.075982	0.038025
211.2	0.601337	0.302812	0.151947	0.075988	0.038028
211.4	0.60138	0.302834	0.151958	0.075994	0.038031
211.6	0.601422	0.302856	0.15197	0.075999	0.038034
211.8	0.601464	0.302878	0.151981	0.076005	0.038036
212	0.601505	0.302899	0.151991	0.07601	0.038039
212.2	0.601547	0.302921	0.152002	0.076016	0.038042
212.4	0.601588	0.302942	0.152013	0.076021	0.038045
212.6	0.601629	0.302963	0.152024	0.076027	0.038047
212.8	0.60167	0.302984	0.152035	0.076032	0.03805
213	0.60171	0.303005	0.152045	0.076037	0.038053
213.2	0.601751	0.303026	0.152056	0.076043	0.038055
213.4	0.601791	0.303047	0.152066	0.076048	0.038058
213.6	0.60183	0.303067	0.152077	0.076053	0.038061
213.8	0.60187	0.303088	0.152087	0.076059	0.038063
214	0.601909	0.303108	0.152098	0.076064	0.038066
214.2	0.601948	0.303128	0.152108	0.076069	0.038069
214.4	0.601987	0.303148	0.152118	0.076074	0.038071
214.6	0.602026	0.303168	0.152128	0.076079	0.038074
214.8	0.602064	0.303188	0.152138	0.076084	0.038076
215	0.602102	0.303208	0.152148	0.076089	0.038079
215.2	0.60214	0.303227	0.152158	0.076094	0.038081
215.4	0.602178	0.303247	0.152168	0.076099	0.038084
215.6	0.602216	0.303266	0.152178	0.076104	0.038086
215.8	0.602253	0.303286	0.152188	0.076109	0.038089
216	0.60229	0.303305	0.152198	0.076114	0.038091
216.2	0.602327	0.303324	0.152208	0.076119	0.038094
216.4	0.602364	0.303343	0.152217	0.076124	0.038096
216.6	0.6024	0.303362	0.152227	0.076129	0.038099
216.8	0.602436	0.30338	0.152236	0.076134	0.038101
217	0.602472	0.303399	0.152246	0.076138	0.038103
217.2	0.602508	0.303418	0.152255	0.076143	0.038106
217.4	0.602544	0.303436	0.152265	0.076148	0.038108
217.6	0.602579	0.303454	0.152274	0.076152	0.038111
217.8	0.602614	0.303473	0.152283	0.076157	0.038113
218	0.602649	0.303491	0.152292	0.076162	0.038115
218.2	0.602684	0.303509	0.152301	0.076166	0.038118
218.4	0.602718	0.303527	0.152311	0.076171	0.03812
218.6	0.602753	0.303544	0.15232	0.076176	0.038122
218.8	0.602787	0.303562	0.152329	0.07618	0.038124
219	0.602821	0.30358	0.152338	0.076185	0.038127
219.2	0.602855	0.303597	0.152346	0.076189	0.038129
219.4	0.602888	0.303615	0.152355	0.076193	0.038131
219.6	0.602922	0.303632	0.152364	0.076198	0.038133
219.8	0.602955	0.303649	0.152373	0.076202	0.038136
220	0.602988	0.303666	0.152382	0.076207	0.038138
220.2	0.603021	0.303683	0.15239	0.076211	0.03814
220.4	0.603053	0.3037	0.152399	0.076215	0.038142
220.6	0.603086	0.303717	0.152407	0.07622	0.038144
220.8	0.603118	0.303733	0.152416	0.076224	0.038146
221	0.60315	0.30375	0.152424	0.076228	0.038149
221.2	0.603182	0.303766	0.152433	0.076232	0.038151
221.4	0.603213	0.303783	0.152441	0.076237	0.038153
221.6	0.603245	0.303799	0.152449	0.076241	0.038155
221.8	0.603276	0.303815	0.152458	0.076245	0.038157
222	0.603307	0.303831	0.152466	0.076249	0.038159
222.2	0.603338	0.303848	0.152474	0.076253	0.038161
222.4	0.603369	0.303863	0.152482	0.076257	0.038163
222.6	0.603399	0.303879	0.15249	0.076261	0.038165
222.8	0.60343	0.303895	0.152498	0.076265	0.038167
223	0.60346	0.303911	0.152506	0.076269	0.038169
223.2	0.60349	0.303926	0.152514	0.076273	0.038171
223.4	0.60352	0.303942	0.152522	0.076277	0.038173
223.6	0.60355	0.303957	0.15253	0.076281	0.038175
223.8	0.603579	0.303972	0.152537	0.076285	0.038177
224	0.603608	0.303988	0.152545	0.076289	0.038179
224.2	0.603638	0.304003	0.152553	0.076293	0.038181
224.4	0.603667	0.304018	0.152561	0.076297	0.038183
224.6	0.603695	0.304033	0.152568	0.076301	0.038185
224.8	0.603724	0.304048	0.152576	0.076304	0.038187
225	0.603753	0.304062	0.152583	0.076308	0.038189
225.2	0.603781	0.304077	0.152591	0.076312	0.038191
225.4	0.603809	0.304092	0.152598	0.076316	0.038193
225.6	0.603837	0.304106	0.152606	0.07632	0.038194
225.8	0.603865	0.304121	0.152613	0.076323	0.038196
226	0.603893	0.304135	0.15262	0.076327	0.038198
226.2	0.60392	0.304149	0.152627	0.076331	0.0382
226.4	0.603947	0.304163	0.152635	0.076334	0.038202
226.6	0.603975	0.304177	0.152642	0.076338	0.038204
226.8	0.604002	0.304191	0.152649	0.076341	0.038205
227	0.604029	0.304205	0.152656	0.076345	0.038207
227.2	0.604055	0.304219	0.152663	0.076349	0.038209
227.4	0.604082	0.304233	0.15267	0.076352	0.038211
227.6	0.604108	0.304247	0.152677	0.076356	0.038213
227.8	0.604134	0.30426	0.152684	0.076359	0.038214
228	0.604161	0.304274	0.152691	0.076363	0.038216
228.2	0.604186	0.304287	0.152698	0.076366	0.038218
228.4	0.604212	0.304301	0.152705	0.076369	0.03822
228.6	0.604238	0.304314	0.152711	0.076373	0.038221
228.8	0.604263	0.304327	0.152718	0.076376	0.038223
229	0.604289	0.30434	0.152725	0.07638	0.038225
229.2	0.604314	0.304353	0.152731	0.076383	0.038226
229.4	0.604339	0.304366	0.152738	0.076386	0.038228
229.6	0.604364	0.304379	0.152745	0.07639	0.03823
229.8	0.604389	0.304392	0.152751	0.076393	0.038231
230	0.604413	0.304405	0.152758	0.076396	0.038233
230.2	0.604438	0.304418	0.152764	0.076399	0.038235
230.4	0.604462	0.30443	0.152771	0.076403	0.038236
230.6	0.604486	0.304443	0.152777	0.076406	0.038238
230.8	0.60451	0.304455	0.152783	0.076409	0.038239
231	0.604534	0.304468	0.15279	0.076412	0.038241
231.2	0.604558	0.30448	0.152796	0.076415	0.038243
231.4	0.604581	0.304492	0.152802	0.076419	0.038244
231.6	0.604605	0.304505	0.152808	0.076422	0.038246
231.8	0.604628	0.304517	0.152815	0.076425	0.038247
232	0.604652	0.304529	0.152821	0.076428	0.038249
232.2	0.604675	0.304541	0.152827	0.076431	0.03825
232.4	0.604698	0.304553	0.152833	0.076434	0.038252
232.6	0.60472	0.304564	0.152839	0.076437	0.038254
232.8	0.604743	0.304576	0.152845	0.07644	0.038255
233	0.604766	0.304588	0.152851	0.076443	0.038257
233.2	0.604788	0.3046	0.152857	0.076446	0.038258
233.4	0.60481	0.304611	0.152863	0.076449	0.03826
233.6	0.604832	0.304623	0.152869	0.076452	0.038261
233.8	0.604854	0.304634	0.152874	0.076455	0.038263
234	0.604876	0.304645	0.15288	0.076458	0.038264
234.2	0.604898	0.304657	0.152886	0.076461	0.038265
234.4	0.60492	0.304668	0.152892	0.076464	0.038267
234.6	0.604941	0.304679	0.152897	0.076467	0.038268
234.8	0.604963	0.30469	0.152903	0.076469	0.03827
235	0.604984	0.304701	0.152909	0.076472	0.038271
235.2	0.605005	0.304712	0.152914	0.076475	0.038273
235.4	0.605026	0.304723	0.15292	0.076478	0.038274
235.6	0.605047	0.304734	0.152925	0.076481	0.038275
235.8	0.605068	0.304745	0.152931	0.076483	0.038277
236	0.605088	0.304756	0.152936	0.076486	0.038278
236.2	0.605109	0.304766	0.152942	0.076489	0.03828
236.4	0.605129	0.304777	0.152947	0.076492	0.038281
236.6	0.605149	0.304787	0.152953	0.076494	0.038282
236.8	0.60517	0.304798	0.152958	0.076497	0.038284
237	0.60519	0.304808	0.152963	0.0765	0.038285
237.2	0.60521	0.304819	0.152969	0.076502	0.038286
237.4	0.605229	0.304829	0.152974	0.076505	0.038288
237.6	0.605249	0.304839	0.152979	0.076508	0.038289
237.8	0.605269	0.304849	0.152984	0.07651	0.03829
238	0.605288	0.304859	0.152989	0.076513	0.038292
238.2	0.605308	0.30487	0.152994	0.076516	0.038293
238.4	0.605327	0.30488	0.153	0.076518	0.038294
238.6	0.605346	0.304889	0.153005	0.076521	0.038295
238.8	0.605365	0.304899	0.15301	0.076523	0.038297
239	0.605384	0.304909	0.153015	0.076526	0.038298
239.2	0.605403	0.304919	0.15302	0.076528	0.038299
239.4	0.605421	0.304929	0.153025	0.076531	0.038301
239.6	0.60544	0.304938	0.15303	0.076533	0.038302
239.8	0.605458	0.304948	0.153034	0.076536	0.038303
240	0.605477	0.304957	0.153039	0.076538	0.038304
240.2	0.605495	0.304967	0.153044	0.076541	0.038305
240.4	0.605513	0.304976	0.153049	0.076543	0.038307
240.6	0.605531	0.304986	0.153054	0.076545	0.038308
240.8	0.605549	0.304995	0.153059	0.076548	0.038309
241	0.605567	0.305004	0.153063	0.07655	0.03831
241.2	0.605585	0.305014	0.153068	0.076553	0.038312
241.4	0.605602	0.305023	0.153073	0.076555	0.038313
241.6	0.60562	0.305032	0.153077	0.076557	0.038314
241.8	0.605637	0.305041	0.153082	0.07656	0.038315
242	0.605655	0.30505	0.153087	0.076562	0.038316
242.2	0.605672	0.305059	0.153091	0.076564	0.038317
242.4	0.605689	0.305068	0.153096	0.076567	0.038319
242.6	0.605706	0.305077	0.1531	0.076569	0.03832
242.8	0.605723	0.305086	0.153105	0.076571	0.038321
243	0.60574	0.305094	0.153109	0.076573	0.038322
243.2	0.605756	0.305103	0.153114	0.076576	0.038323
243.4	0.605773	0.305112	0.153118	0.076578	0.038324
243.6	0.60579	0.30512	0.153122	0.07658	0.038325
243.8	0.605806	0.305129	0.153127	0.076582	0.038326
244	0.605822	0.305137	0.153131	0.076584	0.038328
244.2	0.605839	0.305146	0.153135	0.076587	0.038329
244.4	0.605855	0.305154	0.15314	0.076589	0.03833
244.6	0.605871	0.305162	0.153144	0.076591	0.038331
244.8	0.605887	0.305171	0.153148	0.076593	0.038332
245	0.605903	0.305179	0.153152	0.076595	0.038333
245.2	0.605918	0.305187	0.153157	0.076597	0.038334
245.4	0.605934	0.305195	0.153161	0.076599	0.038335
245.6	0.60595	0.305204	0.153165	0.076601	0.038336
245.8	0.605965	0.305212	0.153169	0.076603	0.038337
246	0.60598	0.30522	0.153173	0.076606	0.038338
246.2	0.605996	0.305228	0.153177	0.076608	0.038339
246.4	0.606011	0.305236	0.153181	0.07661	0.03834
246.6	0.606026	0.305243	0.153185	0.076612	0.038341
246.8	0.606041	0.305251	0.153189	0.076614	0.038342
247	0.606056	0.305259	0.153193	0.076616	0.038343
247.2	0.606071	0.305267	0.153197	0.076618	0.038344
247.4	0.606086	0.305274	0.153201	0.07662	0.038345
247.6	0.6061	0.305282	0.153205	0.076622	0.038346
247.8	0.606115	0.30529	0.153209	0.076624	0.038347
248	0.60613	0.305297	0.153213	0.076626	0.038348
248.2	0.606144	0.305305	0.153217	0.076627	0.038349
248.4	0.606158	0.305312	0.15322	0.076629	0.03835
248.6	0.606173	0.30532	0.153224	0.076631	0.038351
248.8	0.606187	0.305327	0.153228	0.076633	0.038352
249	0.606201	0.305335	0.153232	0.076635	0.038353
249.2	0.606215	0.305342	0.153235	0.076637	0.038354
249.4	0.606229	0.305349	0.153239	0.076639	0.038355
249.6	0.606243	0.305356	0.153243	0.076641	0.038356
249.8	0.606257	0.305364	0.153247	0.076643	0.038357
250	0.60627	0.305371	0.15325	0.076644	0.038358
250.2	0.606284	0.305378	0.153254	0.076646	0.038359
250.4	0.606297	0.305385	0.153257	0.076648	0.03836
250.6	0.606311	0.305392	0.153261	0.07665	0.03836
250.8	0.606324	0.305399	0.153265	0.076652	0.038361
251	0.606338	0.305406	0.153268	0.076653	0.038362
251.2	0.606351	0.305413	0.153272	0.076655	0.038363
251.4	0.606364	0.305419	0.153275	0.076657	0.038364
251.6	0.606377	0.305426	0.153279	0.076659	0.038365
251.8	0.60639	0.305433	0.153282	0.076661	0.038366
252	0.606403	0.30544	0.153285	0.076662	0.038367
252.2	0.606416	0.305447	0.153289	0.076664	0.038368
252.4	0.606429	0.305453	0.153292	0.076666	0.038368
252.6	0.606441	0.30546	0.153296	0.076667	0.038369
252.8	0.606454	0.305466	0.153299	0.076669	0.03837
253	0.606466	0.305473	0.153302	0.076671	0.038371
253.2	0.606479	0.305479	0.153306	0.076672	0.038372
253.4	0.606491	0.305486	0.153309	0.076674	0.038373
253.6	0.606504	0.305492	0.153312	0.076676	0.038373
253.8	0.606516	0.305499	0.153316	0.076677	0.038374
254	0.606528	0.305505	0.153319	0.076679	0.038375
254.2	0.60654	0.305511	0.153322	0.076681	0.038376
254.4	0.606552	0.305518	0.153325	0.076682	0.038377
254.6	0.606564	0.305524	0.153328	0.076684	0.038378
254.8	0.606576	0.30553	0.153332	0.076686	0.038378
255	0.606588	0.305536	0.153335	0.076687	0.038379
255.2	0.6066	0.305542	0.153338	0.076689	0.03838
255.4	0.606611	0.305549	0.153341	0.07669	0.038381
255.6	0.606623	0.305555	0.153344	0.076692	0.038382
255.8	0.606635	0.305561	0.153347	0.076693	0.038382
256	0.606646	0.305567	0.15335	0.076695	0.038383
256.2	0.606658	0.305573	0.153353	0.076696	0.038384
256.4	0.606669	0.305579	0.153356	0.076698	0.038385
256.6	0.60668	0.305584	0.153359	0.0767	0.038385
256.8	0.606691	0.30559	0.153362	0.076701	0.038386
257	0.606703	0.305596	0.153365	0.076703	0.038387
257.2	0.606714	0.305602	0.153368	0.076704	0.038388
257.4	0.606725	0.305608	0.153371	0.076706	0.038388
257.6	0.606736	0.305613	0.153374	0.076707	0.038389
257.8	0.606747	0.305619	0.153377	0.076708	0.03839
258	0.606757	0.305625	0.15338	0.07671	0.038391
258.2	0.606768	0.30563	0.153383	0.076711	0.038391
258.4	0.606779	0.305636	0.153386	0.076713	0.038392
258.6	0.60679	0.305642	0.153389	0.076714	0.038393
258.8	0.6068	0.305647	0.153391	0.076716	0.038393
259	0.606811	0.305653	0.153394	0.076717	0.038394
259.2	0.606821	0.305658	0.153397	0.076719	0.038395
259.4	0.606832	0.305663	0.1534	0.07672	0.038396
259.6	0.606842	0.305669	0.153402	0.076721	0.038396
259.8	0.606852	0.305674	0.153405	0.076723	0.038397
260	0.606862	0.30568	0.153408	0.076724	0.038398
260.2	0.606873	0.305685	0.153411	0.076725	0.038398
260.4	0.606883	0.30569	0.153413	0.076727	0.038399
260.6	0.606893	0.305695	0.153416	0.076728	0.0384
260.8	0.606903	0.305701	0.153419	0.076729	0.0384
261	0.606913	0.305706	0.153421	0.076731	0.038401
261.2	0.606922	0.305711	0.153424	0.076732	0.038402
261.4	0.606932	0.305716	0.153427	0.076733	0.038402
261.6	0.606942	0.305721	0.153429	0.076735	0.038403
261.8	0.606952	0.305726	0.153432	0.076736	0.038404
262	0.606961	0.305731	0.153434	0.076737	0.038404
262.2	0.606971	0.305736	0.153437	0.076739	0.038405
262.4	0.60698	0.305741	0.153439	0.07674	0.038406
262.6	0.60699	0.305746	0.153442	0.076741	0.038406
262.8	0.606999	0.305751	0.153445	0.076743	0.038407
263	0.607009	0.305756	0.153447	0.076744	0.038408
263.2	0.607018	0.305761	0.15345	0.076745	0.038408
263.4	0.607027	0.305766	0.153452	0.076746	0.038409
263.6	0.607036	0.305771	0.153454	0.076748	0.03841
263.8	0.607046	0.305775	0.153457	0.076749	0.03841
264	0.607055	0.30578	0.153459	0.07675	0.038411
264.2	0.607064	0.305785	0.153462	0.076751	0.038411
264.4	0.607073	0.30579	0.153464	0.076752	0.038412
264.6	0.607082	0.305794	0.153467	0.076754	0.038413
264.8	0.607091	0.305799	0.153469	0.076755	0.038413
265	0.607099	0.305803	0.153471	0.076756	0.038414
265.2	0.607108	0.305808	0.153474	0.076757	0.038414
265.4	0.607117	0.305813	0.153476	0.076758	0.038415
265.6	0.607126	0.305817	0.153478	0.07676	0.038416
265.8	0.607134	0.305822	0.153481	0.076761	0.038416
266	0.607143	0.305826	0.153483	0.076762	0.038417
266.2	0.607151	0.305831	0.153485	0.076763	0.038417
266.4	0.60716	0.305835	0.153487	0.076764	0.038418
266.6	0.607168	0.305839	0.15349	0.076765	0.038418
266.8	0.607177	0.305844	0.153492	0.076766	0.038419
267	0.607185	0.305848	0.153494	0.076768	0.03842
267.2	0.607193	0.305853	0.153496	0.076769	0.03842
267.4	0.607201	0.305857	0.153499	0.07677	0.038421
267.6	0.60721	0.305861	0.153501	0.076771	0.038421
267.8	0.607218	0.305865	0.153503	0.076772	0.038422
268	0.607226	0.30587	0.153505	0.076773	0.038422
268.2	0.607234	0.305874	0.153507	0.076774	0.038423
268.4	0.607242	0.305878	0.153509	0.076775	0.038423
268.6	0.60725	0.305882	0.153512	0.076776	0.038424
268.8	0.607258	0.305886	0.153514	0.076777	0.038425
269	0.607266	0.30589	0.153516	0.076778	0.038425
269.2	0.607273	0.305894	0.153518	0.07678	0.038426
269.4	0.607281	0.305899	0.15352	0.076781	0.038426
269.6	0.607289	0.305903	0.153522	0.076782	0.038427
269.8	0.607296	0.305907	0.153524	0.076783	0.038427
270	0.607304	0.305911	0.153526	0.076784	0.038428
270.2	0.607312	0.305915	0.153528	0.076785	0.038428
270.4	0.607319	0.305919	0.15353	0.076786	0.038429
270.6	0.607327	0.305922	0.153532	0.076787	0.038429
270.8	0.607334	0.305926	0.153534	0.076788	0.03843
271	0.607342	0.30593	0.153536	0.076789	0.03843
271.2	0.607349	0.305934	0.153538	0.07679	0.038431
271.4	0.607356	0.305938	0.15354	0.076791	0.038431
271.6	0.607364	0.305942	0.153542	0.076792	0.038432
271.8	0.607371	0.305946	0.153544	0.076793	0.038432
272	0.607378	0.305949	0.153546	0.076794	0.038433
272.2	0.607385	0.305953	0.153548	0.076795	0.038433
272.4	0.607392	0.305957	0.15355	0.076796	0.038434
272.6	0.607399	0.30596	0.153552	0.076797	0.038434
272.8	0.607406	0.305964	0.153553	0.076798	0.038435
273	0.607413	0.305968	0.153555	0.076798	0.038435
273.2	0.60742	0.305971	0.153557	0.076799	0.038436
273.4	0.607427	0.305975	0.153559	0.0768	0.038436
273.6	0.607434	0.305979	0.153561	0.076801	0.038437
273.8	0.607441	0.305982	0.153563	0.076802	0.038437
274	0.607448	0.305986	0.153565	0.076803	0.038437
274.2	0.607454	0.305989	0.153566	0.076804	0.038438
274.4	0.607461	0.305993	0.153568	0.076805	0.038438
274.6	0.607468	0.305996	0.15357	0.076806	0.038439
274.8	0.607474	0.306	0.153572	0.076807	0.038439
275	0.607481	0.306003	0.153573	0.076808	0.03844
275.2	0.607488	0.306007	0.153575	0.076809	0.03844
275.4	0.607494	0.30601	0.153577	0.076809	0.038441
275.6	0.6075	0.306013	0.153579	0.07681	0.038441
275.8	0.607507	0.306017	0.15358	0.076811	0.038442
276	0.607513	0.30602	0.153582	0.076812	0.038442
276.2	0.60752	0.306024	0.153584	0.076813	0.038442
276.4	0.607526	0.306027	0.153586	0.076814	0.038443
276.6	0.607532	0.30603	0.153587	0.076815	0.038443
276.8	0.607539	0.306033	0.153589	0.076815	0.038444
277	0.607545	0.306037	0.153591	0.076816	0.038444
277.2	0.607551	0.30604	0.153592	0.076817	0.038445
277.4	0.607557	0.306043	0.153594	0.076818	0.038445
277.6	0.607563	0.306046	0.153596	0.076819	0.038445
277.8	0.607569	0.30605	0.153597	0.07682	0.038446
278	0.607575	0.306053	0.153599	0.07682	0.038446
278.2	0.607581	0.306056	0.1536	0.076821	0.038447
278.4	0.607587	0.306059	0.153602	0.076822	0.038447
278.6	0.607593	0.306062	0.153604	0.076823	0.038447
278.8	0.607599	0.306065	0.153605	0.076824	0.038448
279	0.607605	0.306068	0.153607	0.076824	0.038448
279.2	0.607611	0.306071	0.153608	0.076825	0.038449
279.4	0.607617	0.306074	0.15361	0.076826	0.038449
279.6	0.607622	0.306077	0.153611	0.076827	0.038449
279.8	0.607628	0.30608	0.153613	0.076828	0.03845
280	0.607634	0.306083	0.153615	0.076828	0.03845
280.2	0.607639	0.306086	0.153616	0.076829	0.038451
280.4	0.607645	0.306089	0.153618	0.07683	0.038451
280.6	0.607651	0.306092	0.153619	0.076831	0.038451
280.8	0.607656	0.306095	0.153621	0.076831	0.038452
281	0.607662	0.306098	0.153622	0.076832	0.038452
281.2	0.607667	0.306101	0.153624	0.076833	0.038452
281.4	0.607673	0.306104	0.153625	0.076834	0.038453
281.6	0.607678	0.306107	0.153626	0.076834	0.038453
281.8	0.607683	0.306109	0.153628	0.076835	0.038454
282	0.607689	0.306112	0.153629	0.076836	0.038454
282.2	0.607694	0.306115	0.153631	0.076837	0.038454
282.4	0.607699	0.306118	0.153632	0.076837	0.038455
282.6	0.607705	0.306121	0.153634	0.076838	0.038455
282.8	0.60771	0.306123	0.153635	0.076839	0.038455
283	0.607715	0.306126	0.153636	0.076839	0.038456
283.2	0.60772	0.306129	0.153638	0.07684	0.038456
283.4	0.607726	0.306132	0.153639	0.076841	0.038456
283.6	0.607731	0.306134	0.153641	0.076842	0.038457
283.8	0.607736	0.306137	0.153642	0.076842	0.038457
284	0.607741	0.30614	0.153643	0.076843	0.038457
284.2	0.607746	0.306142	0.153645	0.076844	0.038458
284.4	0.607751	0.306145	0.153646	0.076844	0.038458
284.6	0.607756	0.306147	0.153647	0.076845	0.038459
284.8	0.607761	0.30615	0.153649	0.076846	0.038459
285	0.607766	0.306153	0.15365	0.076846	0.038459
285.2	0.607771	0.306155	0.153651	0.076847	0.03846
285.4	0.607775	0.306158	0.153653	0.076848	0.03846
285.6	0.60778	0.30616	0.153654	0.076848	0.03846
285.8	0.607785	0.306163	0.153655	0.076849	0.038461
286	0.60779	0.306165	0.153657	0.07685	0.038461
286.2	0.607795	0.306168	0.153658	0.07685	0.038461
286.4	0.607799	0.30617	0.153659	0.076851	0.038461
286.6	0.607804	0.306173	0.15366	0.076852	0.038462
286.8	0.607809	0.306175	0.153662	0.076852	0.038462
287	0.607813	0.306178	0.153663	0.076853	0.038462
287.2	0.607818	0.30618	0.153664	0.076853	0.038463
287.4	0.607822	0.306182	0.153665	0.076854	0.038463
287.6	0.607827	0.306185	0.153667	0.076855	0.038463
287.8	0.607832	0.306187	0.153668	0.076855	0.038464
288	0.607836	0.30619	0.153669	0.076856	0.038464
288.2	0.607841	0.306192	0.15367	0.076856	0.038464
288.4	0.607845	0.306194	0.153671	0.076857	0.038465
288.6	0.607849	0.306197	0.153673	0.076858	0.038465
288.8	0.607854	0.306199	0.153674	0.076858	0.038465
289	0.607858	0.306201	0.153675	0.076859	0.038466
289.2	0.607863	0.306204	0.153676	0.076859	0.038466
289.4	0.607867	0.306206	0.153677	0.07686	0.038466
289.6	0.607871	0.306208	0.153678	0.076861	0.038466
289.8	0.607875	0.30621	0.15368	0.076861	0.038467
290	0.60788	0.306213	0.153681	0.076862	0.038467
290.2	0.607884	0.306215	0.153682	0.076862	0.038467
290.4	0.607888	0.306217	0.153683	0.076863	0.038468
290.6	0.607892	0.306219	0.153684	0.076864	0.038468
290.8	0.607896	0.306221	0.153685	0.076864	0.038468
291	0.607901	0.306223	0.153686	0.076865	0.038468
291.2	0.607905	0.306226	0.153687	0.076865	0.038469
291.4	0.607909	0.306228	0.153689	0.076866	0.038469
291.6	0.607913	0.30623	0.15369	0.076866	0.038469
291.8	0.607917	0.306232	0.153691	0.076867	0.03847
292	0.607921	0.306234	0.153692	0.076867	0.03847
292.2	0.607925	0.306236	0.153693	0.076868	0.03847
292.4	0.607929	0.306238	0.153694	0.076869	0.03847
292.6	0.607933	0.30624	0.153695	0.076869	0.038471
292.8	0.607937	0.306242	0.153696	0.07687	0.038471
293	0.60794	0.306245	0.153697	0.07687	0.038471
293.2	0.607944	0.306247	0.153698	0.076871	0.038471
293.4	0.607948	0.306249	0.153699	0.076871	0.038472
293.6	0.607952	0.306251	0.1537	0.076872	0.038472
293.8	0.607956	0.306253	0.153701	0.076872	0.038472
294	0.60796	0.306255	0.153702	0.076873	0.038472
294.2	0.607963	0.306257	0.153703	0.076873	0.038473
294.4	0.607967	0.306259	0.153704	0.076874	0.038473
294.6	0.607971	0.30626	0.153705	0.076874	0.038473
294.8	0.607974	0.306262	0.153706	0.076875	0.038474
295	0.607978	0.306264	0.153707	0.076875	0.038474
295.2	0.607982	0.306266	0.153708	0.076876	0.038474
295.4	0.607985	0.306268	0.153709	0.076876	0.038474
295.6	0.607989	0.30627	0.15371	0.076877	0.038475
295.8	0.607993	0.306272	0.153711	0.076877	0.038475
296	0.607996	0.306274	0.153712	0.076878	0.038475
296.2	0.608	0.306276	0.153713	0.076878	0.038475
296.4	0.608003	0.306278	0.153714	0.076879	0.038475
296.6	0.608007	0.306279	0.153715	0.076879	0.038476
296.8	0.60801	0.306281	0.153716	0.07688	0.038476
297	0.608014	0.306283	0.153717	0.07688	0.038476
297.2	0.608017	0.306285	0.153718	0.076881	0.038476
297.4	0.60802	0.306287	0.153719	0.076881	0.038477
297.6	0.608024	0.306288	0.15372	0.076882	0.038477
297.8	0.608027	0.30629	0.153721	0.076882	0.038477
298	0.608031	0.306292	0.153721	0.076882	0.038477
298.2	0.608034	0.306294	0.153722	0.076883	0.038478
298.4	0.608037	0.306295	0.153723	0.076883	0.038478
298.6	0.608041	0.306297	0.153724	0.076884	0.038478
298.8	0.608044	0.306299	0.153725	0.076884	0.038478
299	0.608047	0.306301	0.153726	0.076885	0.038479
299.2	0.60805	0.306302	0.153727	0.076885	0.038479
299.4	0.608054	0.306304	0.153728	0.076886	0.038479
299.6	0.608057	0.306306	0.153729	0.076886	0.038479
299.8	0.60806	0.306307	0.153729	0.076886	0.038479
300	0.608063	0.306309	0.153734	0.076889	0.038479
300.2	0.604565	0.304547	0.15285	0.076447	0.038258
300.4	0.601087	0.302795	0.15197	0.076007	0.038038
300.6	0.597629	0.301053	0.151096	0.07557	0.037819
300.8	0.594191	0.299321	0.150227	0.075135	0.037601
301	0.590772	0.297599	0.149363	0.074703	0.037385
301.2	0.587374	0.295887	0.148503	0.074273	0.03717
301.4	0.583995	0.294185	0.147649	0.073846	0.036956
301.6	0.580635	0.292493	0.1468	0.073421	0.036744
301.8	0.577294	0.29081	0.145955	0.072998	0.036532
302	0.573973	0.289137	0.145115	0.072578	0.036322
302.2	0.570671	0.287473	0.144281	0.072161	0.036113
302.4	0.567388	0.28582	0.143451	0.071746	0.035905
302.6	0.564124	0.284175	0.142625	0.071333	0.035699
302.8	0.560879	0.28254	0.141805	0.070923	0.035493
303	0.557652	0.280915	0.140989	0.070515	0.035289
303.2	0.554444	0.279299	0.140178	0.070109	0.035086
303.4	0.551254	0.277692	0.139371	0.069706	0.034884
303.6	0.548083	0.276095	0.13857	0.069305	0.034684
303.8	0.54493	0.274506	0.137772	0.068906	0.034484
304	0.541795	0.272927	0.13698	0.06851	0.034286
304.2	0.538678	0.271357	0.136192	0.068115	0.034089
304.4	0.535579	0.269796	0.135408	0.067724	0.033892
304.6	0.532498	0.268244	0.134629	0.067334	0.033697
304.8	0.529434	0.2667	0.133855	0.066947	0.033504
305	0.526388	0.265166	0.133085	0.066561	0.033311
305.2	0.52336	0.263641	0.132319	0.066178	0.033119
305.4	0.520349	0.262124	0.131558	0.065798	0.032929
305.6	0.517356	0.260616	0.130801	0.065419	0.032739
305.8	0.514379	0.259117	0.130048	0.065043	0.032551
306	0.51142	0.257626	0.1293	0.064669	0.032364
306.2	0.508478	0.256144	0.128556	0.064297	0.032177
306.4	0.505553	0.25467	0.127817	0.063927	0.031992
306.6	0.502644	0.253205	0.127082	0.063559	0.031808
306.8	0.499753	0.251748	0.12635	0.063193	0.031625
307	0.496877	0.2503	0.125624	0.06283	0.031443
307.2	0.494019	0.24886	0.124901	0.062468	0.031262
307.4	0.491177	0.247428	0.124182	0.062109	0.031083
307.6	0.488351	0.246005	0.123468	0.061752	0.030904
307.8	0.485542	0.24459	0.122758	0.061396	0.030726
308	0.482748	0.243183	0.122051	0.061043	0.030549
308.2	0.479971	0.241784	0.121349	0.060692	0.030373
308.4	0.47721	0.240393	0.120651	0.060343	0.030199
308.6	0.474464	0.23901	0.119957	0.059996	0.030025
308.8	0.471735	0.237635	0.119267	0.059651	0.029852
309	0.469021	0.236267	0.118581	0.059307	0.029681
309.2	0.466323	0.234908	0.117899	0.058966	0.02951
309.4	0.46364	0.233557	0.11722	0.058627	0.02934
309.6	0.460973	0.232213	0.116546	0.05829	0.029171
309.8	0.458321	0.230877	0.115875	0.057954	0.029003
310	0.455684	0.229549	0.115209	0.057621	0.028837
310.2	0.453063	0.228228	0.114546	0.057289	0.028671
310.4	0.450456	0.226915	0.113887	0.05696	0.028506
310.6	0.447865	0.22561	0.113232	0.056632	0.028342
310.8	0.445288	0.224312	0.11258	0.056306	0.028179
311	0.442726	0.223022	0.111933	0.055982	0.028017
311.2	0.440179	0.221739	0.111289	0.05566	0.027855
311.4	0.437647	0.220463	0.110649	0.05534	0.027695
311.6	0.435129	0.219195	0.110012	0.055022	0.027536
311.8	0.432626	0.217934	0.109379	0.054705	0.027377
312	0.430137	0.21668	0.10875	0.05439	0.02722
312.2	0.427663	0.215433	0.108124	0.054078	0.027063
312.4	0.425202	0.214194	0.107502	0.053766	0.026908
312.6	0.422756	0.212962	0.106884	0.053457	0.026753
312.8	0.420324	0.211736	0.106269	0.05315	0.026599
313	0.417906	0.210518	0.105657	0.052844	0.026446
313.2	0.415502	0.209307	0.10505	0.05254	0.026294
313.4	0.413111	0.208103	0.104445	0.052238	0.026142
313.6	0.410735	0.206906	0.103844	0.051937	0.025992
313.8	0.408372	0.205716	0.103247	0.051638	0.025843
314	0.406022	0.204532	0.102653	0.051341	0.025694
314.2	0.403686	0.203355	0.102062	0.051046	0.025546
314.4	0.401364	0.202186	0.101475	0.050752	0.025399
314.6	0.399055	0.201022	0.100892	0.05046	0.025253
314.8	0.396759	0.199866	0.100311	0.05017	0.025108
315	0.394477	0.198716	0.099734	0.049881	0.024963
315.2	0.392207	0.197573	0.09916	0.049594	0.02482
315.4	0.389951	0.196436	0.09859	0.049309	0.024677
315.6	0.387708	0.195306	0.098023	0.049025	0.024535
315.8	0.385477	0.194183	0.097459	0.048743	0.024394
316	0.38326	0.193065	0.096898	0.048463	0.024253
316.2	0.381055	0.191955	0.096341	0.048184	0.024114
316.4	0.378862	0.19085	0.095786	0.047907	0.023975
316.6	0.376683	0.189752	0.095235	0.047631	0.023837
316.8	0.374516	0.188661	0.094687	0.047357	0.0237
317	0.372361	0.187575	0.094143	0.047085	0.023564
317.2	0.370219	0.186496	0.093601	0.046814	0.023428
317.4	0.368089	0.185423	0.093063	0.046545	0.023293
317.6	0.365972	0.184357	0.092527	0.046277	0.023159
317.8	0.363866	0.183296	0.091995	0.046011	0.023026
318	0.361773	0.182242	0.091466	0.045746	0.022894
318.2	0.359692	0.181193	0.090939	0.045483	0.022762
318.4	0.357622	0.180151	0.090416	0.045221	0.022631
318.6	0.355565	0.179114	0.089896	0.044961	0.022501
318.8	0.353519	0.178084	0.089379	0.044702	0.022371
319	0.351486	0.177059	0.088865	0.044445	0.022243
319.2	0.349463	0.176041	0.088353	0.044189	0.022115
319.4	0.347453	0.175028	0.087845	0.043935	0.021987
319.6	0.345454	0.174021	0.08734	0.043682	0.021861
319.8	0.343467	0.17302	0.086837	0.043431	0.021735
320	0.341491	0.172025	0.086338	0.043181	0.02161
320.2	0.339526	0.171035	0.085841	0.042933	0.021486
320.4	0.337573	0.170051	0.085347	0.042686	0.021362
320.6	0.335631	0.169073	0.084856	0.04244	0.021239
320.8	0.3337	0.1681	0.084368	0.042196	0.021117
321	0.33178	0.167133	0.083883	0.041953	0.020996
321.2	0.329872	0.166171	0.0834	0.041712	0.020875
321.4	0.327974	0.165215	0.08292	0.041472	0.020755
321.6	0.326087	0.164265	0.082443	0.041233	0.020635
321.8	0.324211	0.16332	0.081969	0.040996	0.020517
322	0.322346	0.16238	0.081497	0.04076	0.020399
322.2	0.320491	0.161446	0.081029	0.040526	0.020281
322.4	0.318648	0.160517	0.080562	0.040293	0.020165
322.6	0.316814	0.159594	0.080099	0.040061	0.020049
322.8	0.314992	0.158676	0.079638	0.03983	0.019933
323	0.31318	0.157763	0.07918	0.039601	0.019819
323.2	0.311378	0.156855	0.078724	0.039373	0.019705
323.4	0.309587	0.155953	0.078272	0.039147	0.019591
323.6	0.307806	0.155056	0.077821	0.038922	0.019479
323.8	0.306035	0.154164	0.077374	0.038698	0.019366
324	0.304274	0.153277	0.076928	0.038475	0.019255
324.2	0.302524	0.152395	0.076486	0.038254	0.019144
324.4	0.300783	0.151518	0.076046	0.038034	0.019034
324.6	0.299053	0.150647	0.075608	0.037815	0.018925
324.8	0.297332	0.14978	0.075173	0.037597	0.018816
325	0.295622	0.148918	0.074741	0.037381	0.018708
325.2	0.293921	0.148062	0.074311	0.037166	0.0186
325.4	0.29223	0.14721	0.073883	0.036952	0.018493
325.6	0.290549	0.146363	0.073458	0.03674	0.018386
325.8	0.288878	0.145521	0.073036	0.036528	0.018281
326	0.287216	0.144684	0.072616	0.036318	0.018176
326.2	0.285563	0.143851	0.072198	0.036109	0.018071
326.4	0.28392	0.143024	0.071782	0.035902	0.017967
326.6	0.282287	0.142201	0.07137	0.035695	0.017864
326.8	0.280663	0.141383	0.070959	0.03549	0.017761
327	0.279048	0.14057	0.070551	0.035285	0.017659
327.2	0.277443	0.139761	0.070145	0.035082	0.017557
327.4	0.275847	0.138957	0.069741	0.034881	0.017456
327.6	0.27426	0.138157	0.06934	0.03468	0.017356
327.8	0.272682	0.137363	0.068941	0.03448	0.017256
328	0.271113	0.136572	0.068545	0.034282	0.017157
328.2	0.269554	0.135787	0.06815	0.034085	0.017058
328.4	0.268003	0.135005	0.067758	0.033889	0.01696
328.6	0.266461	0.134229	0.067368	0.033694	0.016862
328.8	0.264928	0.133457	0.066981	0.0335	0.016765
329	0.263404	0.132689	0.066595	0.033307	0.016669
329.2	0.261889	0.131925	0.066212	0.033116	0.016573
329.4	0.260382	0.131166	0.065831	0.032925	0.016477
329.6	0.258884	0.130412	0.065453	0.032736	0.016383
329.8	0.257395	0.129662	0.065076	0.032547	0.016288
330	0.255914	0.128916	0.064702	0.03236	0.016195
330.2	0.254442	0.128174	0.06433	0.032174	0.016102
330.4	0.252978	0.127437	0.063959	0.031989	0.016009
330.6	0.251523	0.126704	0.063591	0.031805	0.015917
330.8	0.250076	0.125975	0.063226	0.031622	0.015825
331	0.248637	0.12525	0.062862	0.03144	0.015734
331.2	0.247207	0.124529	0.0625	0.031259	0.015644
331.4	0.245784	0.123813	0.062141	0.031079	0.015554
331.6	0.24437	0.123101	0.061783	0.0309	0.015464
331.8	0.242965	0.122392	0.061428	0.030723	0.015375
332	0.241567	0.121688	0.061074	0.030546	0.015287
332.2	0.240177	0.120988	0.060723	0.03037	0.015199
332.4	0.238795	0.120292	0.060374	0.030195	0.015111
332.6	0.237422	0.1196	0.060026	0.030022	0.015024
332.8	0.236056	0.118912	0.059681	0.029849	0.014938
333	0.234698	0.118228	0.059338	0.029677	0.014852
333.2	0.233347	0.117548	0.058996	0.029507	0.014767
333.4	0.232005	0.116872	0.058657	0.029337	0.014682
333.6	0.23067	0.116199	0.058319	0.029168	0.014597
333.8	0.229343	0.115531	0.057984	0.029	0.014513
334	0.228024	0.114866	0.05765	0.028833	0.01443
334.2	0.226712	0.114205	0.057319	0.028668	0.014347
334.4	0.225408	0.113548	0.056989	0.028503	0.014264
334.6	0.224111	0.112895	0.056661	0.028339	0.014182
334.8	0.222822	0.112246	0.056335	0.028176	0.014101
335	0.22154	0.1116	0.056011	0.028014	0.014019
335.2	0.220265	0.110958	0.055689	0.027852	0.013939
335.4	0.218998	0.110319	0.055368	0.027692	0.013859
335.6	0.217738	0.109685	0.05505	0.027533	0.013779
335.8	0.216486	0.109054	0.054733	0.027374	0.0137
336	0.21524	0.108426	0.054418	0.027217	0.013621
336.2	0.214002	0.107803	0.054105	0.02706	0.013542
336.4	0.212771	0.107182	0.053794	0.026905	0.013465
336.6	0.211547	0.106566	0.053485	0.02675	0.013387
336.8	0.21033	0.105953	0.053177	0.026596	0.01331
337	0.20912	0.105343	0.052871	0.026443	0.013233
337.2	0.207917	0.104737	0.052567	0.026291	0.013157
337.4	0.20672	0.104135	0.052264	0.02614	0.013082
337.6	0.205531	0.103536	0.051964	0.025989	0.013006
337.8	0.204349	0.10294	0.051665	0.02584	0.012932
338	0.203173	0.102348	0.051367	0.025691	0.012857
338.2	0.202004	0.101759	0.051072	0.025543	0.012783
338.4	0.200842	0.101173	0.050778	0.025396	0.01271
338.6	0.199687	0.100591	0.050486	0.02525	0.012637
338.8	0.198538	0.100013	0.050196	0.025105	0.012564
339	0.197396	0.099437	0.049907	0.024961	0.012492
339.2	0.19626	0.098865	0.04962	0.024817	0.01242
339.4	0.195131	0.098296	0.049334	0.024674	0.012348
339.6	0.194008	0.097731	0.04905	0.024532	0.012277
339.8	0.192892	0.097169	0.048768	0.024391	0.012207
340	0.191783	0.09661	0.048488	0.024251	0.012136
340.2	0.190679	0.096054	0.048209	0.024111	0.012067
340.4	0.189582	0.095501	0.047931	0.023973	0.011997
340.6	0.188492	0.094952	0.047656	0.023835	0.011928
340.8	0.187407	0.094406	0.047381	0.023698	0.011859
341	0.186329	0.093863	0.047109	0.023561	0.011791
341.2	0.185257	0.093323	0.046838	0.023426	0.011723
341.4	0.184191	0.092786	0.046568	0.023291	0.011656
341.6	0.183132	0.092252	0.0463	0.023157	0.011589
341.8	0.182078	0.091721	0.046034	0.023024	0.011522
342	0.181031	0.091194	0.045769	0.022891	0.011456
342.2	0.179989	0.090669	0.045506	0.02276	0.01139
342.4	0.178954	0.090147	0.045244	0.022629	0.011325
342.6	0.177924	0.089629	0.044984	0.022498	0.011259
342.8	0.176901	0.089113	0.044725	0.022369	0.011195
343	0.175883	0.0886	0.044468	0.02224	0.01113
343.2	0.174871	0.088091	0.044212	0.022112	0.011066
343.4	0.173865	0.087584	0.043958	0.021985	0.011003
343.6	0.172865	0.08708	0.043705	0.021859	0.010939
343.8	0.17187	0.086579	0.043453	0.021733	0.010876
344	0.170882	0.086081	0.043203	0.021608	0.010814
344.2	0.169899	0.085586	0.042955	0.021484	0.010752
344.4	0.168921	0.085093	0.042708	0.02136	0.01069
344.6	0.167949	0.084604	0.042462	0.021237	0.010628
344.8	0.166983	0.084117	0.042218	0.021115	0.010567
345	0.166022	0.083633	0.041975	0.020993	0.010506
345.2	0.165067	0.083152	0.041733	0.020873	0.010446
345.4	0.164118	0.082674	0.041493	0.020753	0.010386
345.6	0.163174	0.082198	0.041255	0.020633	0.010326
345.8	0.162235	0.081725	0.041017	0.020514	0.010267
346	0.161301	0.081255	0.040781	0.020396	0.010207
346.2	0.160374	0.080788	0.040547	0.020279	0.010149
346.4	0.159451	0.080323	0.040313	0.020162	0.01009
346.6	0.158534	0.079861	0.040081	0.020046	0.010032
346.8	0.157622	0.079401	0.039851	0.019931	0.009975
347	0.156715	0.078944	0.039622	0.019816	0.009917
347.2	0.155813	0.07849	0.039394	0.019702	0.00986
347.4	0.154917	0.078039	0.039167	0.019589	0.009803
347.6	0.154026	0.07759	0.038942	0.019476	0.009747
347.8	0.153139	0.077143	0.038718	0.019364	0.009691
348	0.152258	0.0767	0.038495	0.019253	0.009635
348.2	0.151383	0.076258	0.038273	0.019142	0.00958
348.4	0.150512	0.07582	0.038053	0.019032	0.009525
348.6	0.149646	0.075383	0.037834	0.018923	0.00947
348.8	0.148785	0.07495	0.037617	0.018814	0.009415
349	0.147929	0.074519	0.0374	0.018705	0.009361
349.2	0.147078	0.07409	0.037185	0.018598	0.009307
349.4	0.146232	0.073664	0.036971	0.018491	0.009254
349.6	0.14539	0.07324	0.036758	0.018385	0.009201
349.8	0.144554	0.072819	0.036547	0.018279	0.009148
350	0.143722	0.0724	0.036337	0.018174	0.009095
350.2	0.142896	0.071983	0.036128	0.018069	0.009043
350.4	0.142073	0.071569	0.03592	0.017965	0.008991
350.6	0.141256	0.071157	0.035713	0.017862	0.008939
350.8	0.140444	0.070748	0.035508	0.017759	0.008888
351	0.139636	0.070341	0.035304	0.017657	0.008836
351.2	0.138832	0.069936	0.0351	0.017555	0.008786
351.4	0.138034	0.069534	0.034898	0.017454	0.008735
351.6	0.137239	0.069134	0.034698	0.017354	0.008685
351.8	0.13645	0.068736	0.034498	0.017254	0.008635
352	0.135665	0.068341	0.0343	0.017155	0.008585
352.2	0.134884	0.067947	0.034102	0.017056	0.008536
352.4	0.134108	0.067557	0.033906	0.016958	0.008487
352.6	0.133337	0.067168	0.033711	0.01686	0.008438
352.8	0.13257	0.066782	0.033517	0.016763	0.008389
353	0.131807	0.066397	0.033324	0.016667	0.008341
353.2	0.131049	0.066015	0.033133	0.016571	0.008293
353.4	0.130295	0.065636	0.032942	0.016476	0.008245
353.6	0.129545	0.065258	0.032752	0.016381	0.008198
353.8	0.1288	0.064883	0.032564	0.016287	0.008151
354	0.128059	0.064509	0.032377	0.016193	0.008104
354.2	0.127322	0.064138	0.03219	0.0161	0.008057
354.4	0.12659	0.063769	0.032005	0.016007	0.008011
354.6	0.125862	0.063402	0.031821	0.015915	0.007965
354.8	0.125138	0.063038	0.031638	0.015824	0.007919
355	0.124418	0.062675	0.031456	0.015733	0.007873
355.2	0.123702	0.062314	0.031275	0.015642	0.007828
355.4	0.12299	0.061956	0.031095	0.015552	0.007783
355.6	0.122283	0.061599	0.030916	0.015463	0.007738
355.8	0.121579	0.061245	0.030738	0.015374	0.007694
356	0.12088	0.060893	0.030562	0.015285	0.007649
356.2	0.120184	0.060542	0.030386	0.015197	0.007605
356.4	0.119493	0.060194	0.030211	0.01511	0.007562
356.6	0.118805	0.059848	0.030037	0.015023	0.007518
356.8	0.118122	0.059503	0.029864	0.014936	0.007475
357	0.117442	0.059161	0.029693	0.014851	0.007432
357.2	0.116767	0.058821	0.029522	0.014765	0.007389
357.4	0.116095	0.058482	0.029352	0.01468	0.007347
357.6	0.115427	0.058146	0.029183	0.014596	0.007304
357.8	0.114763	0.057811	0.029015	0.014512	0.007262
358	0.114103	0.057479	0.028848	0.014428	0.007221
358.2	0.113446	0.057148	0.028682	0.014345	0.007179
358.4	0.112794	0.056819	0.028517	0.014263	0.007138
358.6	0.112145	0.056493	0.028353	0.014181	0.007097
358.8	0.1115	0.056168	0.02819	0.014099	0.007056
359	0.110858	0.055844	0.028028	0.014018	0.007015
359.2	0.110221	0.055523	0.027867	0.013937	0.006975
359.4	0.109586	0.055204	0.027706	0.013857	0.006935
359.6	0.108956	0.054886	0.027547	0.013777	0.006895
359.8	0.108329	0.05457	0.027388	0.013698	0.006855
360	0.107706	0.054256	0.027231	0.013619	0.006816
360.2	0.107086	0.053944	0.027074	0.013541	0.006777
360.4	0.10647	0.053634	0.026918	0.013463	0.006738
360.6	0.105858	0.053325	0.026764	0.013386	0.006699
360.8	0.105249	0.053019	0.02661	0.013309	0.00666
361	0.104643	0.052714	0.026457	0.013232	0.006622
361.2	0.104041	0.05241	0.026304	0.013156	0.006584
361.4	0.103443	0.052109	0.026153	0.01308	0.006546
361.6	0.102848	0.051809	0.026003	0.013005	0.006508
361.8	0.102256	0.051511	0.025853	0.01293	0.006471
362	0.101668	0.051215	0.025704	0.012856	0.006434
362.2	0.101083	0.05092	0.025556	0.012782	0.006397
362.4	0.100501	0.050627	0.025409	0.012708	0.00636
362.6	0.099923	0.050336	0.025263	0.012635	0.006323
362.8	0.099348	0.050046	0.025118	0.012563	0.006287
363	0.098777	0.049758	0.024973	0.01249	0.006251
363.2	0.098208	0.049472	0.02483	0.012418	0.006215
363.4	0.097643	0.049187	0.024687	0.012347	0.006179
363.6	0.097082	0.048904	0.024545	0.012276	0.006144
363.8	0.096523	0.048623	0.024404	0.012205	0.006108
364	0.095968	0.048343	0.024263	0.012135	0.006073
364.2	0.095416	0.048065	0.024124	0.012065	0.006038
364.4	0.094867	0.047789	0.023985	0.011996	0.006003
364.6	0.094321	0.047514	0.023847	0.011927	0.005969
364.8	0.093778	0.047241	0.02371	0.011858	0.005934
365	0.093239	0.046969	0.023573	0.01179	0.0059
365.2	0.092703	0.046699	0.023438	0.011722	0.005866
365.4	0.092169	0.04643	0.023303	0.011655	0.005833
365.6	0.091639	0.046163	0.023169	0.011588	0.005799
365.8	0.091112	0.045897	0.023035	0.011521	0.005766
366	0.090588	0.045633	0.022903	0.011455	0.005733
366.2	0.090066	0.045371	0.022771	0.011389	0.0057
366.4	0.089548	0.04511	0.02264	0.011323	0.005667
366.6	0.089033	0.04485	0.02251	0.011258	0.005634
366.8	0.088521	0.044592	0.02238	0.011193	0.005602
367	0.088012	0.044336	0.022252	0.011129	0.00557
367.2	0.087505	0.04408	0.022124	0.011065	0.005538
367.4	0.087002	0.043827	0.021996	0.011001	0.005506
367.6	0.086501	0.043575	0.02187	0.010938	0.005474
367.8	0.086004	0.043324	0.021744	0.010875	0.005442
368	0.085509	0.043075	0.021619	0.010813	0.005411
368.2	0.085017	0.042827	0.021495	0.01075	0.00538
368.4	0.084528	0.042581	0.021371	0.010688	0.005349
368.6	0.084042	0.042336	0.021248	0.010627	0.005318
368.8	0.083558	0.042092	0.021126	0.010566	0.005288
369	0.083077	0.04185	0.021004	0.010505	0.005257
369.2	0.0826	0.041609	0.020883	0.010445	0.005227
369.4	0.082124	0.04137	0.020763	0.010385	0.005197
369.6	0.081652	0.041132	0.020644	0.010325	0.005167
369.8	0.081182	0.040895	0.020525	0.010265	0.005137
370	0.080715	0.04066	0.020407	0.010206	0.005108
370.2	0.080251	0.040426	0.020289	0.010148	0.005078
370.4	0.079789	0.040193	0.020173	0.010089	0.005049
370.6	0.07933	0.039962	0.020057	0.010031	0.00502
370.8	0.078874	0.039732	0.019941	0.009974	0.004991
371	0.07842	0.039504	0.019827	0.009916	0.004963
371.2	0.077969	0.039276	0.019713	0.009859	0.004934
371.4	0.07752	0.03905	0.019599	0.009802	0.004906
371.6	0.077074	0.038826	0.019486	0.009746	0.004877
371.8	0.076631	0.038602	0.019374	0.00969	0.004849
372	0.07619	0.03838	0.019263	0.009634	0.004821
372.2	0.075752	0.03816	0.019152	0.009579	0.004794
372.4	0.075316	0.03794	0.019042	0.009524	0.004766
372.6	0.074883	0.037722	0.018932	0.009469	0.004739
372.8	0.074452	0.037505	0.018823	0.009414	0.004711
373	0.074023	0.037289	0.018715	0.00936	0.004684
373.2	0.073598	0.037074	0.018607	0.009306	0.004657
373.4	0.073174	0.036861	0.0185	0.009253	0.004631
373.6	0.072753	0.036649	0.018394	0.0092	0.004604
373.8	0.072335	0.036438	0.018288	0.009147	0.004577
374	0.071919	0.036229	0.018183	0.009094	0.004551
374.2	0.071505	0.03602	0.018078	0.009042	0.004525
374.4	0.071093	0.035813	0.017974	0.00899	0.004499
374.6	0.070684	0.035607	0.017871	0.008938	0.004473
374.8	0.070278	0.035402	0.017768	0.008887	0.004447
375	0.069873	0.035198	0.017666	0.008835	0.004422
375.2	0.069471	0.034996	0.017564	0.008785	0.004396
375.4	0.069072	0.034795	0.017463	0.008734	0.004371
375.6	0.068674	0.034594	0.017363	0.008684	0.004346
375.8	0.068279	0.034395	0.017263	0.008634	0.004321
376	0.067887	0.034198	0.017163	0.008584	0.004296
376.2	0.067496	0.034001	0.017065	0.008535	0.004271
376.4	0.067108	0.033805	0.016967	0.008486	0.004247
376.6	0.066722	0.033611	0.016869	0.008437	0.004222
376.8	0.066338	0.033417	0.016772	0.008388	0.004198
377	0.065956	0.033225	0.016675	0.00834	0.004174
377.2	0.065577	0.033034	0.01658	0.008292	0.00415
377.4	0.065199	0.032844	0.016484	0.008244	0.004126
377.6	0.064824	0.032655	0.016389	0.008197	0.004102
377.8	0.064451	0.032467	0.016295	0.00815	0.004079
378	0.064081	0.03228	0.016201	0.008103	0.004055
378.2	0.063712	0.032095	0.016108	0.008056	0.004032
378.4	0.063345	0.03191	0.016015	0.00801	0.004009
378.6	0.062981	0.031726	0.015923	0.007964	0.003986
378.8	0.062619	0.031544	0.015832	0.007918	0.003963
379	0.062258	0.031362	0.015741	0.007873	0.00394
379.2	0.0619	0.031182	0.01565	0.007827	0.003917
379.4	0.061544	0.031003	0.01556	0.007782	0.003895
379.6	0.06119	0.030824	0.01547	0.007737	0.003872
379.8	0.060838	0.030647	0.015381	0.007693	0.00385
380	0.060488	0.030471	0.015293	0.007649	0.003828
380.2	0.06014	0.030295	0.015205	0.007605	0.003806
380.4	0.059794	0.030121	0.015118	0.007561	0.003784
380.6	0.05945	0.029948	0.015031	0.007517	0.003762
380.8	0.059108	0.029775	0.014944	0.007474	0.00374
381	0.058768	0.029604	0.014858	0.007431	0.003719
381.2	0.05843	0.029434	0.014773	0.007388	0.003698
381.4	0.058094	0.029265	0.014688	0.007346	0.003676
381.6	0.05776	0.029096	0.014603	0.007304	0.003655
381.8	0.057427	0.028929	0.014519	0.007262	0.003634
382	0.057097	0.028762	0.014436	0.00722	0.003613
382.2	0.056768	0.028597	0.014353	0.007178	0.003592
382.4	0.056442	0.028432	0.01427	0.007137	0.003572
382.6	0.056117	0.028269	0.014188	0.007096	0.003551
382.8	0.055794	0.028106	0.014106	0.007055	0.003531
383	0.055473	0.027944	0.014025	0.007015	0.00351
383.2	0.055154	0.027784	0.013944	0.006974	0.00349
383.4	0.054837	0.027624	0.013864	0.006934	0.00347
383.6	0.054521	0.027465	0.013784	0.006894	0.00345
383.8	0.054208	0.027307	0.013705	0.006855	0.00343
384	0.053896	0.02715	0.013626	0.006815	0.003411
384.2	0.053586	0.026994	0.013548	0.006776	0.003391
384.4	0.053278	0.026838	0.01347	0.006737	0.003372
384.6	0.052971	0.026684	0.013392	0.006698	0.003352
384.8	0.052666	0.02653	0.013315	0.00666	0.003333
385	0.052363	0.026378	0.013239	0.006621	0.003314
385.2	0.052062	0.026226	0.013163	0.006583	0.003295
385.4	0.051763	0.026075	0.013087	0.006545	0.003276
385.6	0.051465	0.025925	0.013012	0.006508	0.003257
385.8	0.051169	0.025776	0.012937	0.00647	0.003238
386	0.050874	0.025628	0.012862	0.006433	0.003219
386.2	0.050582	0.02548	0.012788	0.006396	0.003201
386.4	0.050291	0.025334	0.012715	0.006359	0.003182
386.6	0.050001	0.025188	0.012642	0.006323	0.003164
386.8	0.049714	0.025043	0.012569	0.006286	0.003146
387	0.049428	0.024899	0.012497	0.00625	0.003128
387.2	0.049143	0.024756	0.012425	0.006214	0.00311
387.4	0.048861	0.024613	0.012353	0.006178	0.003092
387.6	0.04858	0.024472	0.012282	0.006143	0.003074
387.8	0.0483	0.024331	0.012212	0.006108	0.003057
388	0.048022	0.024191	0.012141	0.006072	0.003039
388.2	0.047746	0.024052	0.012071	0.006037	0.003021
388.4	0.047471	0.023913	0.012002	0.006003	0.003004
388.6	0.047198	0.023776	0.011933	0.005968	0.002987
388.8	0.046927	0.023639	0.011864	0.005934	0.00297
389	0.046657	0.023503	0.011796	0.0059	0.002953
389.2	0.046388	0.023368	0.011728	0.005866	0.002936
389.4	0.046121	0.023233	0.011661	0.005832	0.002919
389.6	0.045856	0.0231	0.011594	0.005798	0.002902
389.8	0.045592	0.022967	0.011527	0.005765	0.002885
390	0.04533	0.022835	0.011461	0.005732	0.002869
390.2	0.045069	0.022703	0.011395	0.005699	0.002852
390.4	0.04481	0.022573	0.011329	0.005666	0.002836
390.6	0.044552	0.022443	0.011264	0.005634	0.002819
390.8	0.044296	0.022314	0.011199	0.005601	0.002803
391	0.044041	0.022185	0.011135	0.005569	0.002787
391.2	0.043788	0.022058	0.011071	0.005537	0.002771
391.4	0.043536	0.021931	0.011007	0.005505	0.002755
391.6	0.043285	0.021805	0.010944	0.005473	0.002739
391.8	0.043036	0.021679	0.010881	0.005442	0.002723
392	0.042789	0.021555	0.010818	0.005411	0.002708
392.2	0.042542	0.021431	0.010756	0.005379	0.002692
392.4	0.042298	0.021307	0.010694	0.005349	0.002677
392.6	0.042054	0.021185	0.010632	0.005318	0.002661
392.8	0.041812	0.021063	0.010571	0.005287	0.002646
393	0.041572	0.020942	0.01051	0.005257	0.002631
393.2	0.041333	0.020821	0.01045	0.005226	0.002616
393.4	0.041095	0.020701	0.01039	0.005196	0.002601
393.6	0.040859	0.020582	0.01033	0.005167	0.002586
393.8	0.040623	0.020464	0.010271	0.005137	0.002571
394	0.04039	0.020346	0.010212	0.005107	0.002556
394.2	0.040157	0.020229	0.010153	0.005078	0.002541
394.4	0.039926	0.020113	0.010094	0.005049	0.002527
394.6	0.039697	0.019997	0.010036	0.00502	0.002512
394.8	0.039468	0.019882	0.009979	0.004991	0.002498
395	0.039241	0.019768	0.009921	0.004962	0.002483
395.2	0.039015	0.019654	0.009864	0.004933	0.002469
395.4	0.038791	0.019541	0.009807	0.004905	0.002455
395.6	0.038568	0.019428	0.009751	0.004877	0.002441
395.8	0.038346	0.019317	0.009695	0.004849	0.002427
396	0.038125	0.019206	0.009639	0.004821	0.002413
396.2	0.037906	0.019095	0.009584	0.004793	0.002399
396.4	0.037688	0.018985	0.009529	0.004766	0.002385
396.6	0.037471	0.018876	0.009474	0.004738	0.002371
396.8	0.037256	0.018767	0.009419	0.004711	0.002358
397	0.037041	0.018659	0.009365	0.004684	0.002344
397.2	0.036828	0.018552	0.009311	0.004657	0.002331
397.4	0.036616	0.018445	0.009258	0.00463	0.002317
397.6	0.036406	0.018339	0.009204	0.004603	0.002304
397.8	0.036196	0.018234	0.009151	0.004577	0.002291
398	0.035988	0.018129	0.009099	0.004551	0.002277
398.2	0.035781	0.018024	0.009046	0.004524	0.002264
398.4	0.035575	0.017921	0.008994	0.004498	0.002251
398.6	0.03537	0.017818	0.008943	0.004473	0.002238
398.8	0.035167	0.017715	0.008891	0.004447	0.002225
399	0.034965	0.017613	0.00884	0.004421	0.002213
399.2	0.034763	0.017512	0.008789	0.004396	0.0022
399.4	0.034563	0.017411	0.008739	0.004371	0.002187
399.6	0.034365	0.017311	0.008688	0.004345	0.002175
399.8	0.034167	0.017211	0.008638	0.00432	0.002162
400	0.03397	0.017112	0.008589	0.004296	0.00215
400.2	0.033775	0.017014	0.008539	0.004271	0.002137
400.4	0.033581	0.016916	0.00849	0.004246	0.002125
400.6	0.033387	0.016819	0.008441	0.004222	0.002113
400.8	0.033195	0.016722	0.008393	0.004198	0.002101
401	0.033004	0.016626	0.008344	0.004173	0.002089
401.2	0.032815	0.01653	0.008296	0.004149	0.002077
401.4	0.032626	0.016435	0.008249	0.004126	0.002065
401.6	0.032438	0.016341	0.008201	0.004102	0.002053
401.8	0.032251	0.016247	0.008154	0.004078	0.002041
402	0.032066	0.016153	0.008107	0.004055	0.002029
402.2	0.031881	0.01606	0.00806	0.004031	0.002018
402.4	0.031698	0.015968	0.008014	0.004008	0.002006
402.6	0.031516	0.015876	0.007968	0.003985	0.001994
402.8	0.031334	0.015785	0.007922	0.003962	0.001983
403	0.031154	0.015694	0.007877	0.003939	0.001971
403.2	0.030975	0.015603	0.007831	0.003917	0.00196
403.4	0.030797	0.015514	0.007786	0.003894	0.001949
403.6	0.030619	0.015424	0.007741	0.003872	0.001938
403.8	0.030443	0.015336	0.007697	0.00385	0.001927
404	0.030268	0.015247	0.007653	0.003827	0.001915
404.2	0.030094	0.01516	0.007609	0.003805	0.001904
404.4	0.029921	0.015073	0.007565	0.003783	0.001893
404.6	0.029749	0.014986	0.007521	0.003762	0.001883
404.8	0.029578	0.0149	0.007478	0.00374	0.001872
405	0.029407	0.014814	0.007435	0.003719	0.001861
405.2	0.029238	0.014729	0.007392	0.003697	0.00185
405.4	0.02907	0.014644	0.00735	0.003676	0.00184
405.6	0.028903	0.01456	0.007307	0.003655	0.001829
405.8	0.028737	0.014476	0.007265	0.003634	0.001819
406	0.028571	0.014393	0.007224	0.003613	0.001808
406.2	0.028407	0.01431	0.007182	0.003592	0.001798
406.4	0.028243	0.014228	0.007141	0.003571	0.001787
406.6	0.028081	0.014146	0.0071	0.003551	0.001777
406.8	0.027919	0.014064	0.007059	0.00353	0.001767
407	0.027759	0.013983	0.007018	0.00351	0.001757
407.2	0.027599	0.013903	0.006978	0.00349	0.001747
407.4	0.02744	0.013823	0.006938	0.00347	0.001736
407.6	0.027282	0.013743	0.006898	0.00345	0.001726
407.8	0.027126	0.013664	0.006858	0.00343	0.001717
408	0.026969	0.013586	0.006819	0.00341	0.001707
408.2	0.026814	0.013508	0.006779	0.003391	0.001697
408.4	0.02666	0.01343	0.00674	0.003371	0.001687
408.6	0.026507	0.013353	0.006702	0.003352	0.001677
408.8	0.026354	0.013276	0.006663	0.003332	0.001668
409	0.026203	0.013199	0.006625	0.003313	0.001658
409.2	0.026052	0.013124	0.006587	0.003294	0.001649
409.4	0.025902	0.013048	0.006549	0.003275	0.001639
409.6	0.025753	0.012973	0.006511	0.003256	0.00163
409.8	0.025605	0.012898	0.006474	0.003238	0.00162
410	0.025457	0.012824	0.006436	0.003219	0.001611
410.2	0.025311	0.01275	0.006399	0.003201	0.001602
410.4	0.025165	0.012677	0.006362	0.003182	0.001593
410.6	0.025021	0.012604	0.006326	0.003164	0.001583
410.8	0.024877	0.012532	0.006289	0.003146	0.001574
411	0.024734	0.012459	0.006253	0.003128	0.001565
411.2	0.024591	0.012388	0.006217	0.00311	0.001556
411.4	0.02445	0.012316	0.006182	0.003092	0.001547
411.6	0.024309	0.012246	0.006146	0.003074	0.001538
411.8	0.024169	0.012175	0.006111	0.003056	0.001529
412	0.02403	0.012105	0.006075	0.003039	0.001521
412.2	0.023892	0.012036	0.006041	0.003021	0.001512
412.4	0.023755	0.011966	0.006006	0.003004	0.001503
412.6	0.023618	0.011897	0.005971	0.002986	0.001495
412.8	0.023482	0.011829	0.005937	0.002969	0.001486
413	0.023347	0.011761	0.005903	0.002952	0.001477
413.2	0.023213	0.011693	0.005869	0.002935	0.001469
413.4	0.023079	0.011626	0.005835	0.002918	0.00146
413.6	0.022946	0.011559	0.005801	0.002902	0.001452
413.8	0.022814	0.011493	0.005768	0.002885	0.001444
414	0.022683	0.011426	0.005735	0.002868	0.001435
414.2	0.022553	0.011361	0.005702	0.002852	0.001427
414.4	0.022423	0.011295	0.005669	0.002835	0.001419
414.6	0.022294	0.01123	0.005636	0.002819	0.001411
414.8	0.022166	0.011166	0.005604	0.002803	0.001403
415	0.022038	0.011102	0.005572	0.002787	0.001395
415.2	0.021911	0.011038	0.00554	0.002771	0.001387
415.4	0.021785	0.010974	0.005508	0.002755	0.001379
415.6	0.02166	0.010911	0.005476	0.002739	0.001371
415.8	0.021535	0.010848	0.005445	0.002723	0.001363
416	0.021411	0.010786	0.005413	0.002707	0.001355
416.2	0.021288	0.010724	0.005382	0.002692	0.001347
416.4	0.021166	0.010662	0.005351	0.002676	0.001339
416.6	0.021044	0.010601	0.00532	0.002661	0.001332
416.8	0.020923	0.01054	0.00529	0.002646	0.001324
417	0.020803	0.010479	0.005259	0.00263	0.001316
417.2	0.020683	0.010419	0.005229	0.002615	0.001309
417.4	0.020564	0.010359	0.005199	0.0026	0.001301
417.6	0.020446	0.010299	0.005169	0.002585	0.001294
417.8	0.020328	0.01024	0.005139	0.00257	0.001286
418	0.020211	0.010181	0.00511	0.002556	0.001279
418.2	0.020095	0.010123	0.00508	0.002541	0.001272
418.4	0.019979	0.010064	0.005051	0.002526	0.001264
418.6	0.019864	0.010007	0.005022	0.002512	0.001257
418.8	0.01975	0.009949	0.004993	0.002497	0.00125
419	0.019636	0.009892	0.004965	0.002483	0.001243
419.2	0.019523	0.009835	0.004936	0.002469	0.001235
419.4	0.019411	0.009778	0.004908	0.002455	0.001228
419.6	0.019299	0.009722	0.004879	0.00244	0.001221
419.8	0.019188	0.009666	0.004851	0.002426	0.001214
420	0.019078	0.00961	0.004823	0.002412	0.001207
420.2	0.018968	0.009555	0.004796	0.002399	0.0012
420.4	0.018859	0.0095	0.004768	0.002385	0.001193
420.6	0.018751	0.009446	0.004741	0.002371	0.001187
420.8	0.018643	0.009391	0.004713	0.002357	0.00118
421	0.018535	0.009337	0.004686	0.002344	0.001173
421.2	0.018429	0.009283	0.004659	0.00233	0.001166
421.4	0.018323	0.00923	0.004632	0.002317	0.00116
421.6	0.018217	0.009177	0.004606	0.002304	0.001153
421.8	0.018113	0.009124	0.004579	0.00229	0.001146
422	0.018008	0.009072	0.004553	0.002277	0.00114
422.2	0.017905	0.009019	0.004527	0.002264	0.001133
422.4	0.017802	0.008968	0.004501	0.002251	0.001127
422.6	0.017699	0.008916	0.004475	0.002238	0.00112
422.8	0.017597	0.008865	0.004449	0.002225	0.001114
423	0.017496	0.008814	0.004424	0.002212	0.001107
423.2	0.017396	0.008763	0.004398	0.0022	0.001101
423.4	0.017296	0.008713	0.004373	0.002187	0.001094
423.6	0.017196	0.008662	0.004348	0.002174	0.001088
423.8	0.017097	0.008613	0.004323	0.002162	0.001082
424	0.016999	0.008563	0.004298	0.002149	0.001076
424.2	0.016901	0.008514	0.004273	0.002137	0.00107
424.4	0.016804	0.008465	0.004248	0.002125	0.001063
424.6	0.016707	0.008416	0.004224	0.002113	0.001057
424.8	0.016611	0.008368	0.0042	0.0021	0.001051
425	0.016515	0.00832	0.004176	0.002088	0.001045
425.2	0.01642	0.008272	0.004151	0.002076	0.001039
425.4	0.016326	0.008224	0.004128	0.002064	0.001033
425.6	0.016232	0.008177	0.004104	0.002053	0.001027
425.8	0.016139	0.00813	0.00408	0.002041	0.001021
426	0.016046	0.008083	0.004057	0.002029	0.001015
426.2	0.015953	0.008036	0.004033	0.002017	0.00101
426.4	0.015862	0.00799	0.00401	0.002006	0.001004
426.6	0.01577	0.007944	0.003987	0.001994	0.000998
426.8	0.01568	0.007899	0.003964	0.001983	0.000992
427	0.015589	0.007853	0.003941	0.001971	0.000987
427.2	0.0155	0.007808	0.003919	0.00196	0.000981
427.4	0.015411	0.007763	0.003896	0.001949	0.000975
427.6	0.015322	0.007718	0.003874	0.001937	0.00097
427.8	0.015234	0.007674	0.003852	0.001926	0.000964
428	0.015146	0.00763	0.003829	0.001915	0.000958
428.2	0.015059	0.007586	0.003807	0.001904	0.000953
428.4	0.014972	0.007542	0.003785	0.001893	0.000947
428.6	0.014886	0.007499	0.003764	0.001882	0.000942
428.8	0.014801	0.007456	0.003742	0.001872	0.000937
429	0.014715	0.007413	0.00372	0.001861	0.000931
429.2	0.014631	0.00737	0.003699	0.00185	0.000926
429.4	0.014547	0.007328	0.003678	0.001839	0.000921
429.6	0.014463	0.007286	0.003657	0.001829	0.000915
429.8	0.01438	0.007244	0.003636	0.001818	0.00091
430	0.014297	0.007202	0.003615	0.001808	0.000905
430.2	0.014215	0.007161	0.003594	0.001797	0.0009
430.4	0.014133	0.007119	0.003573	0.001787	0.000894
430.6	0.014052	0.007078	0.003553	0.001777	0.000889
430.8	0.013971	0.007038	0.003532	0.001767	0.000884
431	0.01389	0.006997	0.003512	0.001756	0.000879
431.2	0.013811	0.006957	0.003492	0.001746	0.000874
431.4	0.013731	0.006917	0.003472	0.001736	0.000869
431.6	0.013652	0.006877	0.003452	0.001726	0.000864
431.8	0.013574	0.006838	0.003432	0.001716	0.000859
432	0.013495	0.006798	0.003412	0.001706	0.000854
432.2	0.013418	0.006759	0.003392	0.001697	0.000849
432.4	0.013341	0.00672	0.003373	0.001687	0.000844
432.6	0.013264	0.006682	0.003353	0.001677	0.000839
432.8	0.013188	0.006643	0.003334	0.001668	0.000835
433	0.013112	0.006605	0.003315	0.001658	0.00083
433.2	0.013036	0.006567	0.003296	0.001648	0.000825
433.4	0.012961	0.006529	0.003277	0.001639	0.00082
433.6	0.012887	0.006492	0.003258	0.00163	0.000816
433.8	0.012813	0.006454	0.003239	0.00162	0.000811
434	0.012739	0.006417	0.003221	0.001611	0.000806
434.2	0.012666	0.00638	0.003202	0.001602	0.000802
434.4	0.012593	0.006344	0.003184	0.001592	0.000797
434.6	0.01252	0.006307	0.003165	0.001583	0.000792
434.8	0.012448	0.006271	0.003147	0.001574	0.000788
435	0.012377	0.006235	0.003129	0.001565	0.000783
435.2	0.012305	0.006199	0.003111	0.001556	0.000779
435.4	0.012235	0.006163	0.003093	0.001547	0.000774
435.6	0.012164	0.006128	0.003075	0.001538	0.00077
435.8	0.012094	0.006092	0.003058	0.001529	0.000765
436	0.012025	0.006057	0.00304	0.001521	0.000761
436.2	0.011956	0.006023	0.003023	0.001512	0.000757
436.4	0.011887	0.005988	0.003005	0.001503	0.000752
436.6	0.011818	0.005953	0.002988	0.001494	0.000748
436.8	0.01175	0.005919	0.002971	0.001486	0.000744
437	0.011683	0.005885	0.002954	0.001477	0.000739
437.2	0.011616	0.005851	0.002937	0.001469	0.000735
437.4	0.011549	0.005818	0.00292	0.00146	0.000731
437.6	0.011482	0.005784	0.002903	0.001452	0.000727
437.8	0.011416	0.005751	0.002886	0.001444	0.000722
438	0.011351	0.005718	0.00287	0.001435	0.000718
438.2	0.011285	0.005685	0.002853	0.001427	0.000714
438.4	0.01122	0.005652	0.002837	0.001419	0.00071
438.6	0.011156	0.00562	0.00282	0.001411	0.000706
438.8	0.011092	0.005587	0.002804	0.001403	0.000702
439	0.011028	0.005555	0.002788	0.001394	0.000698
439.2	0.010964	0.005523	0.002772	0.001386	0.000694
439.4	0.010901	0.005491	0.002756	0.001378	0.00069
439.6	0.010839	0.00546	0.00274	0.001371	0.000686
439.8	0.010776	0.005428	0.002725	0.001363	0.000682
440	0.010714	0.005397	0.002709	0.001355	0.000678
440.2	0.010653	0.005366	0.002693	0.001347	0.000674
440.4	0.010591	0.005335	0.002678	0.001339	0.00067
440.6	0.01053	0.005305	0.002662	0.001332	0.000666
440.8	0.01047	0.005274	0.002647	0.001324	0.000663
441	0.01041	0.005244	0.002632	0.001316	0.000659
441.2	0.01035	0.005214	0.002617	0.001309	0.000655
441.4	0.01029	0.005184	0.002602	0.001301	0.000651
441.6	0.010231	0.005154	0.002587	0.001294	0.000647
441.8	0.010172	0.005124	0.002572	0.001286	0.000644
442	0.010114	0.005095	0.002557	0.001279	0.00064
442.2	0.010055	0.005065	0.002542	0.001271	0.000636
442.4	0.009998	0.005036	0.002528	0.001264	0.000633
442.6	0.00994	0.005007	0.002513	0.001257	0.000629
442.8	0.009883	0.004978	0.002499	0.00125	0.000625
443	0.009826	0.00495	0.002484	0.001242	0.000622
443.2	0.009769	0.004921	0.00247	0.001235	0.000618
443.4	0.009713	0.004893	0.002456	0.001228	0.000615
443.6	0.009657	0.004865	0.002442	0.001221	0.000611
443.8	0.009602	0.004837	0.002428	0.001214	0.000608
444	0.009547	0.004809	0.002414	0.001207	0.000604
444.2	0.009492	0.004781	0.0024	0.0012	0.000601
444.4	0.009437	0.004754	0.002386	0.001193	0.000597
444.6	0.009383	0.004727	0.002372	0.001186	0.000594
444.8	0.009329	0.004699	0.002359	0.00118	0.00059
445	0.009275	0.004672	0.002345	0.001173	0.000587
445.2	0.009222	0.004645	0.002331	0.001166	0.000584
445.4	0.009169	0.004619	0.002318	0.001159	0.00058
445.6	0.009116	0.004592	0.002305	0.001153	0.000577
445.8	0.009063	0.004566	0.002291	0.001146	0.000574
446	0.009011	0.004539	0.002278	0.001139	0.00057
446.2	0.00896	0.004513	0.002265	0.001133	0.000567
446.4	0.008908	0.004487	0.002252	0.001126	0.000564
446.6	0.008857	0.004462	0.002239	0.00112	0.00056
446.8	0.008806	0.004436	0.002226	0.001113	0.000557
447	0.008755	0.00441	0.002214	0.001107	0.000554
447.2	0.008705	0.004385	0.002201	0.001101	0.000551
447.4	0.008655	0.00436	0.002188	0.001094	0.000548
447.6	0.008605	0.004335	0.002176	0.001088	0.000545
447.8	0.008555	0.00431	0.002163	0.001082	0.000541
448	0.008506	0.004285	0.002151	0.001076	0.000538
448.2	0.008457	0.00426	0.002138	0.001069	0.000535
448.4	0.008409	0.004236	0.002126	0.001063	0.000532
448.6	0.00836	0.004211	0.002114	0.001057	0.000529
448.8	0.008312	0.004187	0.002102	0.001051	0.000526
449	0.008264	0.004163	0.002089	0.001045	0.000523
449.2	0.008217	0.004139	0.002077	0.001039	0.00052
449.4	0.008169	0.004115	0.002065	0.001033	0.000517
449.6	0.008122	0.004092	0.002054	0.001027	0.000514
449.8	0.008076	0.004068	0.002042	0.001021	0.000511
450	0.008029	0.004045	0.00203	0.001015	0.000508
450.2	0.007983	0.004021	0.002018	0.001009	0.000505
450.4	0.007937	0.003998	0.002007	0.001004	0.000502
450.6	0.007891	0.003975	0.001995	0.000998	0.000499
450.8	0.007846	0.003952	0.001984	0.000992	0.000497
451	0.007801	0.00393	0.001972	0.000986	0.000494
451.2	0.007756	0.003907	0.001961	0.000981	0.000491
451.4	0.007711	0.003885	0.00195	0.000975	0.000488
451.6	0.007667	0.003862	0.001938	0.00097	0.000485
451.8	0.007623	0.00384	0.001927	0.000964	0.000482
452	0.007579	0.003818	0.001916	0.000958	0.00048
452.2	0.007536	0.003796	0.001905	0.000953	0.000477
452.4	0.007492	0.003774	0.001894	0.000947	0.000474
452.6	0.007449	0.003752	0.001883	0.000942	0.000471
452.8	0.007406	0.003731	0.001872	0.000937	0.000469
453	0.007364	0.003709	0.001862	0.000931	0.000466
453.2	0.007321	0.003688	0.001851	0.000926	0.000463
453.4	0.007279	0.003667	0.00184	0.00092	0.000461
453.6	0.007237	0.003646	0.00183	0.000915	0.000458
453.8	0.007196	0.003625	0.001819	0.00091	0.000455
454	0.007154	0.003604	0.001809	0.000905	0.000453
454.2	0.007113	0.003583	0.001798	0.000899	0.00045
454.4	0.007072	0.003563	0.001788	0.000894	0.000448
454.6	0.007031	0.003542	0.001778	0.000889	0.000445
454.8	0.006991	0.003522	0.001768	0.000884	0.000442
455	0.006951	0.003501	0.001757	0.000879	0.00044
455.2	0.006911	0.003481	0.001747	0.000874	0.000437
455.4	0.006871	0.003461	0.001737	0.000869	0.000435
455.6	0.006832	0.003441	0.001727	0.000864	0.000432
455.8	0.006792	0.003422	0.001717	0.000859	0.00043
456	0.006753	0.003402	0.001707	0.000854	0.000427
456.2	0.006714	0.003382	0.001698	0.000849	0.000425
456.4	0.006676	0.003363	0.001688	0.000844	0.000422
456.6	0.006637	0.003343	0.001678	0.000839	0.00042
456.8	0.006599	0.003324	0.001668	0.000834	0.000418
457	0.006561	0.003305	0.001659	0.00083	0.000415
457.2	0.006523	0.003286	0.001649	0.000825	0.000413
457.4	0.006486	0.003267	0.00164	0.00082	0.00041
457.6	0.006449	0.003248	0.00163	0.000815	0.000408
457.8	0.006411	0.00323	0.001621	0.000811	0.000406
458	0.006375	0.003211	0.001612	0.000806	0.000403
458.2	0.006338	0.003193	0.001602	0.000801	0.000401
458.4	0.006301	0.003174	0.001593	0.000797	0.000399
458.6	0.006265	0.003156	0.001584	0.000792	0.000396
458.8	0.006229	0.003138	0.001575	0.000788	0.000394
459	0.006193	0.00312	0.001566	0.000783	0.000392
459.2	0.006158	0.003102	0.001557	0.000779	0.00039
459.4	0.006122	0.003084	0.001548	0.000774	0.000387
459.6	0.006087	0.003066	0.001539	0.00077	0.000385
[truncated: 701 more rows]

## Sheet: Fig_8B
Time (s)	25 mM	12.5 mM	6.25 mM	3.125 mM	1.563 mM
60	0	0	0	0	0
60.2	6.76e-06	3.38e-06	1.69e-06	8.4e-07	4.2e-07
60.4	1.35e-05	6.76e-06	3.38e-06	1.69e-06	8.4e-07
60.6	2.03e-05	1.01e-05	5.07e-06	2.53e-06	1.26e-06
60.8	2.7e-05	1.35e-05	6.76e-06	3.38e-06	1.69e-06
61	3.38e-05	1.69e-05	8.44e-06	4.22e-06	2.11e-06
61.2	4.05e-05	2.03e-05	1.01e-05	5.07e-06	2.53e-06
61.4	4.73e-05	2.36e-05	1.18e-05	5.91e-06	2.95e-06
61.6	5.4e-05	2.7e-05	1.35e-05	6.76e-06	3.37e-06
61.8	6.08e-05	3.04e-05	1.52e-05	7.6e-06	3.79e-06
62	6.75e-05	3.38e-05	1.69e-05	8.44e-06	4.22e-06
62.2	7.43e-05	3.72e-05	1.86e-05	9.29e-06	4.64e-06
62.4	8.1e-05	4.05e-05	2.03e-05	1.01e-05	5.06e-06
62.6	8.78e-05	4.39e-05	2.2e-05	1.1e-05	5.48e-06
62.8	9.45e-05	4.73e-05	2.36e-05	1.18e-05	5.9e-06
63	0.000101	5.07e-05	2.53e-05	1.27e-05	6.32e-06
63.2	0.000108	5.4e-05	2.7e-05	1.35e-05	6.74e-06
63.4	0.000115	5.74e-05	2.87e-05	1.44e-05	7.17e-06
63.6	0.000121	6.08e-05	3.04e-05	1.52e-05	7.59e-06
63.8	0.000128	6.41e-05	3.21e-05	1.6e-05	8.01e-06
64	0.000135	6.75e-05	3.38e-05	1.69e-05	8.43e-06
64.2	0.000142	7.09e-05	3.55e-05	1.77e-05	8.85e-06
64.4	0.000148	7.43e-05	3.72e-05	1.86e-05	9.27e-06
64.6	0.000155	7.76e-05	3.88e-05	1.94e-05	9.7e-06
64.8	0.000162	8.1e-05	4.05e-05	2.03e-05	1.01e-05
65	0.000169	8.44e-05	4.22e-05	2.11e-05	1.05e-05
65.2	0.000175	8.78e-05	4.39e-05	2.2e-05	1.1e-05
65.4	0.000182	9.11e-05	4.56e-05	2.28e-05	1.14e-05
65.6	0.000189	9.45e-05	4.73e-05	2.36e-05	1.18e-05
65.8	0.000196	9.79e-05	4.9e-05	2.45e-05	1.22e-05
66	0.000202	0.000101	5.07e-05	2.53e-05	1.27e-05
66.2	0.000209	0.000105	5.23e-05	2.62e-05	1.31e-05
66.4	0.000216	0.000108	5.4e-05	2.7e-05	1.35e-05
66.6	0.000222	0.000111	5.57e-05	2.79e-05	1.39e-05
66.8	0.000229	0.000115	5.74e-05	2.87e-05	1.43e-05
67	0.000236	0.000118	5.91e-05	2.96e-05	1.48e-05
67.2	0.000243	0.000121	6.08e-05	3.04e-05	1.52e-05
67.4	0.000249	0.000125	6.25e-05	3.12e-05	1.56e-05
67.6	0.000256	0.000128	6.41e-05	3.21e-05	1.6e-05
67.8	0.000263	0.000132	6.58e-05	3.29e-05	1.64e-05
68	0.00027	0.000135	6.75e-05	3.38e-05	1.69e-05
68.2	0.000276	0.000138	6.92e-05	3.46e-05	1.73e-05
68.4	0.000283	0.000142	7.09e-05	3.55e-05	1.77e-05
68.6	0.00029	0.000145	7.26e-05	3.63e-05	1.81e-05
68.8	0.000296	0.000148	7.43e-05	3.72e-05	1.86e-05
69	0.000303	0.000152	7.6e-05	3.8e-05	1.9e-05
69.2	0.00031	0.000155	7.76e-05	3.88e-05	1.94e-05
69.4	0.000317	0.000159	7.93e-05	3.97e-05	1.98e-05
69.6	0.000323	0.000162	8.1e-05	4.05e-05	2.02e-05
69.8	0.00033	0.000165	8.27e-05	4.14e-05	2.07e-05
70	0.000337	0.000169	8.44e-05	4.22e-05	2.11e-05
70.2	0.000343	0.000172	8.61e-05	4.31e-05	2.15e-05
70.4	0.00035	0.000175	8.78e-05	4.39e-05	2.19e-05
70.6	0.000357	0.000179	8.94e-05	4.47e-05	2.23e-05
70.8	0.000364	0.000182	9.11e-05	4.56e-05	2.28e-05
71	0.00037	0.000185	9.28e-05	4.64e-05	2.32e-05
71.2	0.000377	0.000189	9.45e-05	4.73e-05	2.36e-05
71.4	0.000384	0.000192	9.62e-05	4.81e-05	2.4e-05
71.6	0.00039	0.000196	9.79e-05	4.9e-05	2.45e-05
71.8	0.000397	0.000199	9.96e-05	4.98e-05	2.49e-05
72	0.000404	0.000202	0.000101	5.07e-05	2.53e-05
72.2	0.00041	0.000206	0.000103	5.15e-05	2.57e-05
72.4	0.000417	0.000209	0.000105	5.23e-05	2.61e-05
72.6	0.000424	0.000212	0.000106	5.32e-05	2.66e-05
72.8	0.000431	0.000216	0.000108	5.4e-05	2.7e-05
73	0.000437	0.000219	0.00011	5.49e-05	2.74e-05
73.2	0.000444	0.000222	0.000111	5.57e-05	2.78e-05
73.4	0.000451	0.000226	0.000113	5.66e-05	2.82e-05
73.6	0.000457	0.000229	0.000115	5.74e-05	2.87e-05
73.8	0.000464	0.000233	0.000116	5.82e-05	2.91e-05
74	0.000471	0.000236	0.000118	5.91e-05	2.95e-05
74.2	0.000477	0.000239	0.00012	5.99e-05	2.99e-05
74.4	0.000484	0.000243	0.000121	6.08e-05	3.04e-05
74.6	0.000491	0.000246	0.000123	6.16e-05	3.08e-05
74.8	0.000498	0.000249	0.000125	6.25e-05	3.12e-05
75	0.000504	0.000253	0.000127	6.33e-05	3.16e-05
75.2	0.000511	0.000256	0.000128	6.41e-05	3.2e-05
75.4	0.000518	0.000259	0.00013	6.5e-05	3.25e-05
75.6	0.000524	0.000263	0.000132	6.58e-05	3.29e-05
75.8	0.000531	0.000266	0.000133	6.67e-05	3.33e-05
76	0.000538	0.00027	0.000135	6.75e-05	3.37e-05
76.2	0.000544	0.000273	0.000137	6.84e-05	3.41e-05
76.4	0.000551	0.000276	0.000138	6.92e-05	3.46e-05
76.6	0.000558	0.00028	0.00014	7.01e-05	3.5e-05
76.8	0.000564	0.000283	0.000142	7.09e-05	3.54e-05
77	0.000571	0.000286	0.000143	7.17e-05	3.58e-05
77.2	0.000578	0.00029	0.000145	7.26e-05	3.62e-05
77.4	0.000584	0.000293	0.000147	7.34e-05	3.67e-05
77.6	0.000591	0.000296	0.000148	7.43e-05	3.71e-05
77.8	0.000598	0.0003	0.00015	7.51e-05	3.75e-05
78	0.000604	0.000303	0.000152	7.6e-05	3.79e-05
78.2	0.000611	0.000306	0.000153	7.68e-05	3.84e-05
78.4	0.000618	0.00031	0.000155	7.76e-05	3.88e-05
78.6	0.000624	0.000313	0.000157	7.85e-05	3.92e-05
78.8	0.000631	0.000317	0.000159	7.93e-05	3.96e-05
79	0.000638	0.00032	0.00016	8.02e-05	4e-05
79.2	0.000644	0.000323	0.000162	8.1e-05	4.05e-05
79.4	0.000651	0.000327	0.000164	8.19e-05	4.09e-05
79.6	0.000658	0.00033	0.000165	8.27e-05	4.13e-05
79.8	0.000664	0.000333	0.000167	8.35e-05	4.17e-05
80	0.000671	0.000337	0.000169	8.44e-05	4.21e-05
80.2	0.000678	0.00034	0.00017	8.52e-05	4.26e-05
80.4	0.000684	0.000343	0.000172	8.61e-05	4.3e-05
80.6	0.000691	0.000347	0.000174	8.69e-05	4.34e-05
80.8	0.000698	0.00035	0.000175	8.78e-05	4.38e-05
81	0.000704	0.000353	0.000177	8.86e-05	4.43e-05
81.2	0.000711	0.000357	0.000179	8.94e-05	4.47e-05
81.4	0.000718	0.00036	0.00018	9.03e-05	4.51e-05
81.6	0.000724	0.000364	0.000182	9.11e-05	4.55e-05
81.8	0.000731	0.000367	0.000184	9.2e-05	4.59e-05
82	0.000738	0.00037	0.000185	9.28e-05	4.64e-05
82.2	0.000744	0.000374	0.000187	9.37e-05	4.68e-05
82.4	0.000751	0.000377	0.000189	9.45e-05	4.72e-05
82.6	0.000758	0.00038	0.000191	9.53e-05	4.76e-05
82.8	0.000764	0.000384	0.000192	9.62e-05	4.8e-05
83	0.000771	0.000387	0.000194	9.7e-05	4.85e-05
83.2	0.000778	0.00039	0.000196	9.79e-05	4.89e-05
83.4	0.000784	0.000394	0.000197	9.87e-05	4.93e-05
83.6	0.000791	0.000397	0.000199	9.96e-05	4.97e-05
83.8	0.000798	0.0004	0.000201	0.0001	5.01e-05
84	0.000804	0.000404	0.000202	0.000101	5.06e-05
84.2	0.000811	0.000407	0.000204	0.000102	5.1e-05
84.4	0.000818	0.00041	0.000206	0.000103	5.14e-05
84.6	0.000824	0.000414	0.000207	0.000104	5.18e-05
84.8	0.000831	0.000417	0.000209	0.000105	5.23e-05
85	0.000838	0.000421	0.000211	0.000105	5.27e-05
85.2	0.000844	0.000424	0.000212	0.000106	5.31e-05
85.4	0.000851	0.000427	0.000214	0.000107	5.35e-05
85.6	0.000857	0.000431	0.000216	0.000108	5.39e-05
85.8	0.000864	0.000434	0.000217	0.000109	5.44e-05
86	0.000871	0.000437	0.000219	0.00011	5.48e-05
86.2	0.000877	0.000441	0.000221	0.000111	5.52e-05
86.4	0.000884	0.000444	0.000222	0.000111	5.56e-05
86.6	0.000891	0.000447	0.000224	0.000112	5.6e-05
86.8	0.000897	0.000451	0.000226	0.000113	5.65e-05
87	0.000904	0.000454	0.000228	0.000114	5.69e-05
87.2	0.000911	0.000457	0.000229	0.000115	5.73e-05
87.4	0.000917	0.000461	0.000231	0.000116	5.77e-05
87.6	0.000924	0.000464	0.000233	0.000116	5.82e-05
87.8	0.00093	0.000467	0.000234	0.000117	5.86e-05
88	0.000937	0.000471	0.000236	0.000118	5.9e-05
88.2	0.000944	0.000474	0.000238	0.000119	5.94e-05
88.4	0.00095	0.000477	0.000239	0.00012	5.98e-05
88.6	0.000957	0.000481	0.000241	0.000121	6.03e-05
88.8	0.000964	0.000484	0.000243	0.000121	6.07e-05
89	0.00097	0.000487	0.000244	0.000122	6.11e-05
89.2	0.000977	0.000491	0.000246	0.000123	6.15e-05
89.4	0.000984	0.000494	0.000248	0.000124	6.19e-05
89.6	0.00099	0.000498	0.000249	0.000125	6.24e-05
89.8	0.000997	0.000501	0.000251	0.000126	6.28e-05
90	0.001003	0.000504	0.000253	0.000127	6.32e-05
90.2	0.00101	0.000508	0.000254	0.000127	6.36e-05
90.4	0.001017	0.000511	0.000256	0.000128	6.4e-05
90.6	0.001023	0.000514	0.000258	0.000129	6.45e-05
90.8	0.00103	0.000518	0.000259	0.00013	6.49e-05
91	0.001036	0.000521	0.000261	0.000131	6.53e-05
91.2	0.001043	0.000524	0.000263	0.000132	6.57e-05
91.4	0.00105	0.000528	0.000264	0.000132	6.62e-05
91.6	0.001056	0.000531	0.000266	0.000133	6.66e-05
91.8	0.001063	0.000534	0.000268	0.000134	6.7e-05
92	0.00107	0.000538	0.00027	0.000135	6.74e-05
92.2	0.001076	0.000541	0.000271	0.000136	6.78e-05
92.4	0.001083	0.000544	0.000273	0.000137	6.83e-05
92.6	0.001089	0.000548	0.000275	0.000137	6.87e-05
92.8	0.001096	0.000551	0.000276	0.000138	6.91e-05
93	0.001103	0.000554	0.000278	0.000139	6.95e-05
93.2	0.001109	0.000558	0.00028	0.00014	6.99e-05
93.4	0.001116	0.000561	0.000281	0.000141	7.04e-05
93.6	0.001122	0.000564	0.000283	0.000142	7.08e-05
93.8	0.001129	0.000568	0.000285	0.000143	7.12e-05
94	0.001136	0.000571	0.000286	0.000143	7.16e-05
94.2	0.001142	0.000574	0.000288	0.000144	7.2e-05
94.4	0.001149	0.000578	0.00029	0.000145	7.25e-05
94.6	0.001155	0.000581	0.000291	0.000146	7.29e-05
94.8	0.001162	0.000584	0.000293	0.000147	7.33e-05
95	0.001169	0.000588	0.000295	0.000148	7.37e-05
95.2	0.001175	0.000591	0.000296	0.000148	7.41e-05
95.4	0.001182	0.000594	0.000298	0.000149	7.46e-05
95.6	0.001188	0.000598	0.0003	0.00015	7.5e-05
95.8	0.001195	0.000601	0.000301	0.000151	7.54e-05
96	0.001202	0.000604	0.000303	0.000152	7.58e-05
96.2	0.001208	0.000608	0.000305	0.000153	7.63e-05
96.4	0.001215	0.000611	0.000306	0.000153	7.67e-05
96.6	0.001221	0.000614	0.000308	0.000154	7.71e-05
96.8	0.001228	0.000618	0.00031	0.000155	7.75e-05
97	0.001235	0.000621	0.000312	0.000156	7.79e-05
97.2	0.001241	0.000624	0.000313	0.000157	7.84e-05
97.4	0.001248	0.000628	0.000315	0.000158	7.88e-05
97.6	0.001254	0.000631	0.000317	0.000159	7.92e-05
97.8	0.001261	0.000634	0.000318	0.000159	7.96e-05
98	0.001268	0.000638	0.00032	0.00016	8e-05
98.2	0.001274	0.000641	0.000322	0.000161	8.05e-05
98.4	0.001281	0.000644	0.000323	0.000162	8.09e-05
98.6	0.001287	0.000648	0.000325	0.000163	8.13e-05
98.8	0.001294	0.000651	0.000327	0.000164	8.17e-05
99	0.001301	0.000654	0.000328	0.000164	8.21e-05
99.2	0.001307	0.000658	0.00033	0.000165	8.26e-05
99.4	0.001314	0.000661	0.000332	0.000166	8.3e-05
99.6	0.00132	0.000664	0.000333	0.000167	8.34e-05
99.8	0.001327	0.000668	0.000335	0.000168	8.38e-05
100	0.001333	0.000671	0.000337	0.000169	8.43e-05
100.2	0.00134	0.000674	0.000338	0.000169	8.47e-05
100.4	0.001347	0.000678	0.00034	0.00017	8.51e-05
100.6	0.001353	0.000681	0.000342	0.000171	8.55e-05
100.8	0.00136	0.000684	0.000343	0.000172	8.59e-05
101	0.001366	0.000688	0.000345	0.000173	8.64e-05
101.2	0.001373	0.000691	0.000347	0.000174	8.68e-05
101.4	0.001379	0.000694	0.000348	0.000175	8.72e-05
101.6	0.001386	0.000698	0.00035	0.000175	8.76e-05
101.8	0.001393	0.000701	0.000352	0.000176	8.8e-05
102	0.001399	0.000704	0.000353	0.000177	8.85e-05
102.2	0.001406	0.000708	0.000355	0.000178	8.89e-05
102.4	0.001412	0.000711	0.000357	0.000179	8.93e-05
102.6	0.001419	0.000714	0.000358	0.00018	8.97e-05
102.8	0.001425	0.000718	0.00036	0.00018	9.01e-05
103	0.001432	0.000721	0.000362	0.000181	9.06e-05
103.2	0.001439	0.000724	0.000364	0.000182	9.1e-05
103.4	0.001445	0.000728	0.000365	0.000183	9.14e-05
103.6	0.001452	0.000731	0.000367	0.000184	9.18e-05
103.8	0.001458	0.000734	0.000369	0.000185	9.22e-05
104	0.001465	0.000738	0.00037	0.000185	9.27e-05
104.2	0.001471	0.000741	0.000372	0.000186	9.31e-05
104.4	0.001478	0.000744	0.000374	0.000187	9.35e-05
104.6	0.001485	0.000748	0.000375	0.000188	9.39e-05
104.8	0.001491	0.000751	0.000377	0.000189	9.44e-05
105	0.001498	0.000754	0.000379	0.00019	9.48e-05
105.2	0.001504	0.000758	0.00038	0.000191	9.52e-05
105.4	0.001511	0.000761	0.000382	0.000191	9.56e-05
105.6	0.001517	0.000764	0.000384	0.000192	9.6e-05
105.8	0.001524	0.000768	0.000385	0.000193	9.65e-05
106	0.00153	0.000771	0.000387	0.000194	9.69e-05
106.2	0.001537	0.000774	0.000389	0.000195	9.73e-05
106.4	0.001543	0.000778	0.00039	0.000196	9.77e-05
106.6	0.00155	0.000781	0.000392	0.000196	9.81e-05
106.8	0.001557	0.000784	0.000394	0.000197	9.86e-05
107	0.001563	0.000788	0.000395	0.000198	9.9e-05
107.2	0.00157	0.000791	0.000397	0.000199	9.94e-05
107.4	0.001576	0.000794	0.000399	0.0002	9.98e-05
107.6	0.001583	0.000798	0.0004	0.000201	0.0001
107.8	0.001589	0.000801	0.000402	0.000201	0.000101
108	0.001596	0.000804	0.000404	0.000202	0.000101
108.2	0.001602	0.000808	0.000405	0.000203	0.000102
108.4	0.001609	0.000811	0.000407	0.000204	0.000102
108.6	0.001616	0.000814	0.000409	0.000205	0.000102
108.8	0.001622	0.000818	0.00041	0.000206	0.000103
109	0.001629	0.000821	0.000412	0.000206	0.000103
109.2	0.001635	0.000824	0.000414	0.000207	0.000104
109.4	0.001642	0.000828	0.000415	0.000208	0.000104
109.6	0.001648	0.000831	0.000417	0.000209	0.000104
109.8	0.001655	0.000834	0.000419	0.00021	0.000105
110	0.001661	0.000838	0.000421	0.000211	0.000105
110.2	0.001668	0.000841	0.000422	0.000212	0.000106
110.4	0.001674	0.000844	0.000424	0.000212	0.000106
110.6	0.001681	0.000848	0.000426	0.000213	0.000107
110.8	0.001687	0.000851	0.000427	0.000214	0.000107
111	0.001694	0.000854	0.000429	0.000215	0.000107
111.2	0.0017	0.000857	0.000431	0.000216	0.000108
111.4	0.001707	0.000861	0.000432	0.000217	0.000108
111.6	0.001714	0.000864	0.000434	0.000217	0.000109
111.8	0.00172	0.000867	0.000436	0.000218	0.000109
112	0.001727	0.000871	0.000437	0.000219	0.000109
112.2	0.001733	0.000874	0.000439	0.00022	0.00011
112.4	0.00174	0.000877	0.000441	0.000221	0.00011
112.6	0.001746	0.000881	0.000442	0.000222	0.000111
112.8	0.001753	0.000884	0.000444	0.000222	0.000111
113	0.001759	0.000887	0.000446	0.000223	0.000112
113.2	0.001766	0.000891	0.000447	0.000224	0.000112
113.4	0.001772	0.000894	0.000449	0.000225	0.000112
113.6	0.001779	0.000897	0.000451	0.000226	0.000113
113.8	0.001785	0.000901	0.000452	0.000227	0.000113
114	0.001792	0.000904	0.000454	0.000228	0.000114
114.2	0.001798	0.000907	0.000456	0.000228	0.000114
114.4	0.001805	0.000911	0.000457	0.000229	0.000115
114.6	0.001811	0.000914	0.000459	0.00023	0.000115
114.8	0.001818	0.000917	0.000461	0.000231	0.000115
115	0.001824	0.000921	0.000462	0.000232	0.000116
115.2	0.001831	0.000924	0.000464	0.000233	0.000116
115.4	0.001837	0.000927	0.000466	0.000233	0.000117
115.6	0.001844	0.00093	0.000467	0.000234	0.000117
115.8	0.00185	0.000934	0.000469	0.000235	0.000117
116	0.001857	0.000937	0.000471	0.000236	0.000118
116.2	0.001863	0.00094	0.000472	0.000237	0.000118
116.4	0.00187	0.000944	0.000474	0.000238	0.000119
116.6	0.001876	0.000947	0.000476	0.000238	0.000119
116.8	0.001883	0.00095	0.000477	0.000239	0.00012
117	0.001889	0.000954	0.000479	0.00024	0.00012
117.2	0.001896	0.000957	0.000481	0.000241	0.00012
117.4	0.001902	0.00096	0.000482	0.000242	0.000121
117.6	0.001909	0.000964	0.000484	0.000243	0.000121
117.8	0.001915	0.000967	0.000486	0.000243	0.000122
118	0.001922	0.00097	0.000487	0.000244	0.000122
118.2	0.001928	0.000974	0.000489	0.000245	0.000123
118.4	0.001935	0.000977	0.000491	0.000246	0.000123
118.6	0.001941	0.00098	0.000492	0.000247	0.000123
118.8	0.001948	0.000984	0.000494	0.000248	0.000124
119	0.001954	0.000987	0.000496	0.000249	0.000124
119.2	0.001961	0.00099	0.000498	0.000249	0.000125
119.4	0.001967	0.000993	0.000499	0.00025	0.000125
119.6	0.001974	0.000997	0.000501	0.000251	0.000125
119.8	0.00198	0.001	0.000503	0.000252	0.000126
120	0.001987	0.001003	0.000504	0.000253	0.000126
120.2	0.001993	0.001007	0.000506	0.000254	0.000127
120.4	0.002	0.00101	0.000508	0.000254	0.000127
120.6	0.002006	0.001013	0.000509	0.000255	0.000128
120.8	0.002013	0.001017	0.000511	0.000256	0.000128
121	0.002019	0.00102	0.000513	0.000257	0.000128
121.2	0.002026	0.001023	0.000514	0.000258	0.000129
121.4	0.002032	0.001027	0.000516	0.000259	0.000129
121.6	0.002039	0.00103	0.000518	0.000259	0.00013
121.8	0.002045	0.001033	0.000519	0.00026	0.00013
122	0.002052	0.001036	0.000521	0.000261	0.000131
122.2	0.002058	0.00104	0.000523	0.000262	0.000131
122.4	0.002065	0.001043	0.000524	0.000263	0.000131
122.6	0.002071	0.001046	0.000526	0.000264	0.000132
122.8	0.002078	0.00105	0.000528	0.000264	0.000132
123	0.002084	0.001053	0.000529	0.000265	0.000133
123.2	0.002091	0.001056	0.000531	0.000266	0.000133
123.4	0.002097	0.00106	0.000533	0.000267	0.000133
123.6	0.002104	0.001063	0.000534	0.000268	0.000134
123.8	0.00211	0.001066	0.000536	0.000269	0.000134
124	0.002117	0.00107	0.000538	0.00027	0.000135
124.2	0.002123	0.001073	0.000539	0.00027	0.000135
124.4	0.00213	0.001076	0.000541	0.000271	0.000136
124.6	0.002136	0.001079	0.000543	0.000272	0.000136
124.8	0.002143	0.001083	0.000544	0.000273	0.000136
125	0.002149	0.001086	0.000546	0.000274	0.000137
125.2	0.002155	0.001089	0.000548	0.000275	0.000137
125.4	0.002162	0.001093	0.000549	0.000275	0.000138
125.6	0.002168	0.001096	0.000551	0.000276	0.000138
125.8	0.002175	0.001099	0.000553	0.000277	0.000139
126	0.002181	0.001103	0.000554	0.000278	0.000139
126.2	0.002188	0.001106	0.000556	0.000279	0.000139
126.4	0.002194	0.001109	0.000558	0.00028	0.00014
126.6	0.002201	0.001113	0.000559	0.00028	0.00014
126.8	0.002207	0.001116	0.000561	0.000281	0.000141
127	0.002214	0.001119	0.000563	0.000282	0.000141
127.2	0.00222	0.001122	0.000564	0.000283	0.000141
127.4	0.002227	0.001126	0.000566	0.000284	0.000142
127.6	0.002233	0.001129	0.000568	0.000285	0.000142
127.8	0.002239	0.001132	0.000569	0.000285	0.000143
128	0.002246	0.001136	0.000571	0.000286	0.000143
128.2	0.002252	0.001139	0.000573	0.000287	0.000144
128.4	0.002259	0.001142	0.000574	0.000288	0.000144
128.6	0.002265	0.001146	0.000576	0.000289	0.000144
128.8	0.002272	0.001149	0.000578	0.00029	0.000145
129	0.002278	0.001152	0.000579	0.000291	0.000145
129.2	0.002285	0.001155	0.000581	0.000291	0.000146
129.4	0.002291	0.001159	0.000583	0.000292	0.000146
129.6	0.002298	0.001162	0.000584	0.000293	0.000147
129.8	0.002304	0.001165	0.000586	0.000294	0.000147
130	0.00231	0.001169	0.000588	0.000295	0.000147
130.2	0.002317	0.001172	0.000589	0.000296	0.000148
130.4	0.002323	0.001175	0.000591	0.000296	0.000148
130.6	0.00233	0.001179	0.000593	0.000297	0.000149
130.8	0.002336	0.001182	0.000594	0.000298	0.000149
131	0.002343	0.001185	0.000596	0.000299	0.000149
131.2	0.002349	0.001188	0.000598	0.0003	0.00015
131.4	0.002356	0.001192	0.000599	0.000301	0.00015
131.6	0.002362	0.001195	0.000601	0.000301	0.000151
131.8	0.002368	0.001198	0.000603	0.000302	0.000151
132	0.002375	0.001202	0.000604	0.000303	0.000152
132.2	0.002381	0.001205	0.000606	0.000304	0.000152
132.4	0.002388	0.001208	0.000608	0.000305	0.000152
132.6	0.002394	0.001212	0.000609	0.000306	0.000153
132.8	0.002401	0.001215	0.000611	0.000306	0.000153
133	0.002407	0.001218	0.000613	0.000307	0.000154
133.2	0.002414	0.001221	0.000614	0.000308	0.000154
133.4	0.00242	0.001225	0.000616	0.000309	0.000154
133.6	0.002426	0.001228	0.000618	0.00031	0.000155
133.8	0.002433	0.001231	0.000619	0.000311	0.000155
134	0.002439	0.001235	0.000621	0.000312	0.000156
134.2	0.002446	0.001238	0.000623	0.000312	0.000156
134.4	0.002452	0.001241	0.000624	0.000313	0.000157
134.6	0.002459	0.001245	0.000626	0.000314	0.000157
134.8	0.002465	0.001248	0.000628	0.000315	0.000157
135	0.002471	0.001251	0.000629	0.000316	0.000158
135.2	0.002478	0.001254	0.000631	0.000317	0.000158
135.4	0.002484	0.001258	0.000633	0.000317	0.000159
135.6	0.002491	0.001261	0.000634	0.000318	0.000159
135.8	0.002497	0.001264	0.000636	0.000319	0.00016
136	0.002504	0.001268	0.000638	0.00032	0.00016
136.2	0.00251	0.001271	0.000639	0.000321	0.00016
136.4	0.002516	0.001274	0.000641	0.000322	0.000161
136.6	0.002523	0.001277	0.000643	0.000322	0.000161
136.8	0.002529	0.001281	0.000644	0.000323	0.000162
137	0.002536	0.001284	0.000646	0.000324	0.000162
137.2	0.002542	0.001287	0.000648	0.000325	0.000162
137.4	0.002548	0.001291	0.000649	0.000326	0.000163
137.6	0.002555	0.001294	0.000651	0.000327	0.000163
137.8	0.002561	0.001297	0.000653	0.000327	0.000164
138	0.002568	0.001301	0.000654	0.000328	0.000164
138.2	0.002574	0.001304	0.000656	0.000329	0.000165
138.4	0.002581	0.001307	0.000658	0.00033	0.000165
138.6	0.002587	0.00131	0.000659	0.000331	0.000165
138.8	0.002593	0.001314	0.000661	0.000332	0.000166
139	0.0026	0.001317	0.000663	0.000332	0.000166
139.2	0.002606	0.00132	0.000664	0.000333	0.000167
139.4	0.002613	0.001324	0.000666	0.000334	0.000167
139.6	0.002619	0.001327	0.000668	0.000335	0.000168
139.8	0.002625	0.00133	0.000669	0.000336	0.000168
140	0.002632	0.001333	0.000671	0.000337	0.000168
140.2	0.002638	0.001337	0.000673	0.000338	0.000169
140.4	0.002645	0.00134	0.000674	0.000338	0.000169
140.6	0.002651	0.001343	0.000676	0.000339	0.00017
140.8	0.002657	0.001347	0.000678	0.00034	0.00017
141	0.002664	0.00135	0.000679	0.000341	0.00017
141.2	0.00267	0.001353	0.000681	0.000342	0.000171
141.4	0.002677	0.001356	0.000683	0.000343	0.000171
141.6	0.002683	0.00136	0.000684	0.000343	0.000172
141.8	0.002689	0.001363	0.000686	0.000344	0.000172
142	0.002696	0.001366	0.000688	0.000345	0.000173
142.2	0.002702	0.00137	0.000689	0.000346	0.000173
142.4	0.002709	0.001373	0.000691	0.000347	0.000173
142.6	0.002715	0.001376	0.000693	0.000348	0.000174
142.8	0.002721	0.001379	0.000694	0.000348	0.000174
143	0.002728	0.001383	0.000696	0.000349	0.000175
143.2	0.002734	0.001386	0.000698	0.00035	0.000175
143.4	0.002741	0.001389	0.000699	0.000351	0.000175
143.6	0.002747	0.001393	0.000701	0.000352	0.000176
143.8	0.002753	0.001396	0.000703	0.000353	0.000176
144	0.00276	0.001399	0.000704	0.000353	0.000177
144.2	0.002766	0.001402	0.000706	0.000354	0.000177
144.4	0.002773	0.001406	0.000708	0.000355	0.000178
144.6	0.002779	0.001409	0.000709	0.000356	0.000178
144.8	0.002785	0.001412	0.000711	0.000357	0.000178
145	0.002792	0.001416	0.000713	0.000358	0.000179
145.2	0.002798	0.001419	0.000714	0.000358	0.000179
145.4	0.002804	0.001422	0.000716	0.000359	0.00018
145.6	0.002811	0.001425	0.000718	0.00036	0.00018
145.8	0.002817	0.001429	0.000719	0.000361	0.000181
146	0.002824	0.001432	0.000721	0.000362	0.000181
146.2	0.00283	0.001435	0.000723	0.000363	0.000181
146.4	0.002836	0.001439	0.000724	0.000364	0.000182
146.6	0.002843	0.001442	0.000726	0.000364	0.000182
146.8	0.002849	0.001445	0.000728	0.000365	0.000183
147	0.002856	0.001448	0.000729	0.000366	0.000183
147.2	0.002862	0.001452	0.000731	0.000367	0.000183
147.4	0.002868	0.001455	0.000733	0.000368	0.000184
147.6	0.002875	0.001458	0.000734	0.000369	0.000184
147.8	0.002881	0.001462	0.000736	0.000369	0.000185
148	0.002887	0.001465	0.000738	0.00037	0.000185
148.2	0.002894	0.001468	0.000739	0.000371	0.000186
148.4	0.0029	0.001471	0.000741	0.000372	0.000186
148.6	0.002907	0.001475	0.000743	0.000373	0.000186
148.8	0.002913	0.001478	0.000744	0.000374	0.000187
149	0.002919	0.001481	0.000746	0.000374	0.000187
149.2	0.002926	0.001484	0.000748	0.000375	0.000188
149.4	0.002932	0.001488	0.000749	0.000376	0.000188
149.6	0.002938	0.001491	0.000751	0.000377	0.000189
149.8	0.002945	0.001494	0.000753	0.000378	0.000189
150	0.002951	0.001498	0.000754	0.000379	0.000189
150.2	0.002957	0.001501	0.000756	0.000379	0.00019
150.4	0.002964	0.001504	0.000758	0.00038	0.00019
150.6	0.00297	0.001507	0.000759	0.000381	0.000191
150.8	0.002977	0.001511	0.000761	0.000382	0.000191
151	0.002983	0.001514	0.000763	0.000383	0.000191
151.2	0.002989	0.001517	0.000764	0.000384	0.000192
151.4	0.002996	0.001521	0.000766	0.000384	0.000192
151.6	0.003002	0.001524	0.000768	0.000385	0.000193
151.8	0.003008	0.001527	0.000769	0.000386	0.000193
152	0.003015	0.00153	0.000771	0.000387	0.000194
152.2	0.003021	0.001534	0.000773	0.000388	0.000194
152.4	0.003027	0.001537	0.000774	0.000389	0.000194
152.6	0.003034	0.00154	0.000776	0.00039	0.000195
152.8	0.00304	0.001543	0.000778	0.00039	0.000195
153	0.003046	0.001547	0.000779	0.000391	0.000196
153.2	0.003053	0.00155	0.000781	0.000392	0.000196
153.4	0.003059	0.001553	0.000783	0.000393	0.000197
153.6	0.003065	0.001557	0.000784	0.000394	0.000197
153.8	0.003072	0.00156	0.000786	0.000395	0.000197
154	0.003078	0.001563	0.000788	0.000395	0.000198
154.2	0.003085	0.001566	0.000789	0.000396	0.000198
154.4	0.003091	0.00157	0.000791	0.000397	0.000199
154.6	0.003097	0.001573	0.000793	0.000398	0.000199
154.8	0.003104	0.001576	0.000794	0.000399	0.000199
155	0.00311	0.001579	0.000796	0.0004	0.0002
155.2	0.003116	0.001583	0.000798	0.0004	0.0002
155.4	0.003123	0.001586	0.000799	0.000401	0.000201
155.6	0.003129	0.001589	0.000801	0.000402	0.000201
155.8	0.003135	0.001593	0.000803	0.000403	0.000202
156	0.003142	0.001596	0.000804	0.000404	0.000202
156.2	0.003148	0.001599	0.000806	0.000405	0.000202
156.4	0.003154	0.001602	0.000808	0.000405	0.000203
156.6	0.003161	0.001606	0.000809	0.000406	0.000203
156.8	0.003167	0.001609	0.000811	0.000407	0.000204
157	0.003173	0.001612	0.000813	0.000408	0.000204
157.2	0.00318	0.001615	0.000814	0.000409	0.000204
157.4	0.003186	0.001619	0.000816	0.00041	0.000205
157.6	0.003192	0.001622	0.000818	0.00041	0.000205
157.8	0.003199	0.001625	0.000819	0.000411	0.000206
158	0.003205	0.001629	0.000821	0.000412	0.000206
158.2	0.003211	0.001632	0.000823	0.000413	0.000207
158.4	0.003218	0.001635	0.000824	0.000414	0.000207
158.6	0.003224	0.001638	0.000826	0.000415	0.000207
158.8	0.00323	0.001642	0.000828	0.000415	0.000208
159	0.003237	0.001645	0.000829	0.000416	0.000208
159.2	0.003243	0.001648	0.000831	0.000417	0.000209
159.4	0.003249	0.001651	0.000833	0.000418	0.000209
159.6	0.003256	0.001655	0.000834	0.000419	0.00021
159.8	0.003262	0.001658	0.000836	0.00042	0.00021
160	0.003268	0.001661	0.000838	0.000421	0.00021
160.2	0.003275	0.001665	0.000839	0.000421	0.000211
160.4	0.003281	0.001668	0.000841	0.000422	0.000211
160.6	0.003287	0.001671	0.000843	0.000423	0.000212
160.8	0.003293	0.001674	0.000844	0.000424	0.000212
161	0.0033	0.001678	0.000846	0.000425	0.000212
161.2	0.003306	0.001681	0.000847	0.000426	0.000213
161.4	0.003312	0.001684	0.000849	0.000426	0.000213
161.6	0.003319	0.001687	0.000851	0.000427	0.000214
161.8	0.003325	0.001691	0.000852	0.000428	0.000214
162	0.003331	0.001694	0.000854	0.000429	0.000215
162.2	0.003338	0.001697	0.000856	0.00043	0.000215
162.4	0.003344	0.0017	0.000857	0.000431	0.000215
162.6	0.00335	0.001704	0.000859	0.000431	0.000216
162.8	0.003357	0.001707	0.000861	0.000432	0.000216
163	0.003363	0.00171	0.000862	0.000433	0.000217
163.2	0.003369	0.001714	0.000864	0.000434	0.000217
163.4	0.003376	0.001717	0.000866	0.000435	0.000217
163.6	0.003382	0.00172	0.000867	0.000436	0.000218
163.8	0.003388	0.001723	0.000869	0.000436	0.000218
164	0.003394	0.001727	0.000871	0.000437	0.000219
164.2	0.003401	0.00173	0.000872	0.000438	0.000219
164.4	0.003407	0.001733	0.000874	0.000439	0.00022
164.6	0.003413	0.001736	0.000876	0.00044	0.00022
164.8	0.00342	0.00174	0.000877	0.000441	0.00022
165	0.003426	0.001743	0.000879	0.000441	0.000221
165.2	0.003432	0.001746	0.000881	0.000442	0.000221
165.4	0.003439	0.001749	0.000882	0.000443	0.000222
165.6	0.003445	0.001753	0.000884	0.000444	0.000222
165.8	0.003451	0.001756	0.000886	0.000445	0.000223
166	0.003457	0.001759	0.000887	0.000446	0.000223
166.2	0.003464	0.001762	0.000889	0.000446	0.000223
166.4	0.00347	0.001766	0.000891	0.000447	0.000224
166.6	0.003476	0.001769	0.000892	0.000448	0.000224
166.8	0.003483	0.001772	0.000894	0.000449	0.000225
167	0.003489	0.001775	0.000896	0.00045	0.000225
167.2	0.003495	0.001779	0.000897	0.000451	0.000225
167.4	0.003502	0.001782	0.000899	0.000451	0.000226
167.6	0.003508	0.001785	0.000901	0.000452	0.000226
167.8	0.003514	0.001789	0.000902	0.000453	0.000227
168	0.00352	0.001792	0.000904	0.000454	0.000227
168.2	0.003527	0.001795	0.000906	0.000455	0.000228
168.4	0.003533	0.001798	0.000907	0.000456	0.000228
168.6	0.003539	0.001802	0.000909	0.000457	0.000228
168.8	0.003546	0.001805	0.000911	0.000457	0.000229
169	0.003552	0.001808	0.000912	0.000458	0.000229
169.2	0.003558	0.001811	0.000914	0.000459	0.00023
169.4	0.003564	0.001815	0.000916	0.00046	0.00023
169.6	0.003571	0.001818	0.000917	0.000461	0.000231
169.8	0.003577	0.001821	0.000919	0.000462	0.000231
170	0.003583	0.001824	0.000921	0.000462	0.000231
170.2	0.003589	0.001828	0.000922	0.000463	0.000232
170.4	0.003596	0.001831	0.000924	0.000464	0.000232
170.6	0.003602	0.001834	0.000925	0.000465	0.000233
170.8	0.003608	0.001837	0.000927	0.000466	0.000233
171	0.003615	0.001841	0.000929	0.000467	0.000233
171.2	0.003621	0.001844	0.00093	0.000467	0.000234
171.4	0.003627	0.001847	0.000932	0.000468	0.000234
171.6	0.003633	0.00185	0.000934	0.000469	0.000235
171.8	0.00364	0.001854	0.000935	0.00047	0.000235
172	0.003646	0.001857	0.000937	0.000471	0.000236
172.2	0.003652	0.00186	0.000939	0.000472	0.000236
172.4	0.003659	0.001863	0.00094	0.000472	0.000236
172.6	0.003665	0.001867	0.000942	0.000473	0.000237
172.8	0.003671	0.00187	0.000944	0.000474	0.000237
173	0.003677	0.001873	0.000945	0.000475	0.000238
173.2	0.003684	0.001876	0.000947	0.000476	0.000238
173.4	0.00369	0.00188	0.000949	0.000477	0.000238
173.6	0.003696	0.001883	0.00095	0.000477	0.000239
173.8	0.003702	0.001886	0.000952	0.000478	0.000239
174	0.003709	0.001889	0.000954	0.000479	0.00024
174.2	0.003715	0.001893	0.000955	0.00048	0.00024
174.4	0.003721	0.001896	0.000957	0.000481	0.000241
174.6	0.003727	0.001899	0.000959	0.000482	0.000241
174.8	0.003734	0.001902	0.00096	0.000482	0.000241
175	0.00374	0.001906	0.000962	0.000483	0.000242
175.2	0.003746	0.001909	0.000964	0.000484	0.000242
175.4	0.003752	0.001912	0.000965	0.000485	0.000243
175.6	0.003759	0.001915	0.000967	0.000486	0.000243
175.8	0.003765	0.001919	0.000969	0.000487	0.000244
176	0.003771	0.001922	0.00097	0.000487	0.000244
176.2	0.003777	0.001925	0.000972	0.000488	0.000244
176.4	0.003784	0.001928	0.000974	0.000489	0.000245
176.6	0.00379	0.001932	0.000975	0.00049	0.000245
176.8	0.003796	0.001935	0.000977	0.000491	0.000246
177	0.003802	0.001938	0.000979	0.000492	0.000246
177.2	0.003809	0.001941	0.00098	0.000492	0.000246
177.4	0.003815	0.001945	0.000982	0.000493	0.000247
177.6	0.003821	0.001948	0.000983	0.000494	0.000247
177.8	0.003827	0.001951	0.000985	0.000495	0.000248
178	0.003834	0.001954	0.000987	0.000496	0.000248
178.2	0.00384	0.001958	0.000988	0.000497	0.000249
178.4	0.003846	0.001961	0.00099	0.000497	0.000249
178.6	0.003852	0.001964	0.000992	0.000498	0.000249
178.8	0.003859	0.001967	0.000993	0.000499	0.00025
179	0.003865	0.001971	0.000995	0.0005	0.00025
179.2	0.003871	0.001974	0.000997	0.000501	0.000251
179.4	0.003877	0.001977	0.000998	0.000502	0.000251
179.6	0.003884	0.00198	0.001	0.000503	0.000251
179.8	0.00389	0.001984	0.001002	0.000503	0.000252
180	0.003896	0.001987	0.001003	0.000504	0.000252
180.2	0.003902	0.00199	0.001005	0.000505	0.000253
180.4	0.003909	0.001993	0.001007	0.000506	0.000253
180.6	0.003915	0.001997	0.001008	0.000507	0.000254
180.8	0.003921	0.002	0.00101	0.000508	0.000254
181	0.003927	0.002003	0.001012	0.000508	0.000254
181.2	0.003934	0.002006	0.001013	0.000509	0.000255
181.4	0.00394	0.00201	0.001015	0.00051	0.000255
181.6	0.003946	0.002013	0.001017	0.000511	0.000256
181.8	0.003952	0.002016	0.001018	0.000512	0.000256
182	0.003958	0.002019	0.00102	0.000513	0.000257
182.2	0.003965	0.002023	0.001022	0.000513	0.000257
182.4	0.003971	0.002026	0.001023	0.000514	0.000257
182.6	0.003977	0.002029	0.001025	0.000515	0.000258
182.8	0.003983	0.002032	0.001027	0.000516	0.000258
183	0.00399	0.002036	0.001028	0.000517	0.000259
183.2	0.003996	0.002039	0.00103	0.000518	0.000259
183.4	0.004002	0.002042	0.001032	0.000518	0.000259
183.6	0.004008	0.002045	0.001033	0.000519	0.00026
183.8	0.004015	0.002049	0.001035	0.00052	0.00026
184	0.004021	0.002052	0.001036	0.000521	0.000261
184.2	0.004027	0.002055	0.001038	0.000522	0.000261
184.4	0.004033	0.002058	0.00104	0.000523	0.000262
184.6	0.004039	0.002062	0.001041	0.000523	0.000262
184.8	0.004046	0.002065	0.001043	0.000524	0.000262
185	0.004052	0.002068	0.001045	0.000525	0.000263
185.2	0.004058	0.002071	0.001046	0.000526	0.000263
185.4	0.004064	0.002074	0.001048	0.000527	0.000264
185.6	0.00407	0.002078	0.00105	0.000528	0.000264
185.8	0.004077	0.002081	0.001051	0.000528	0.000264
186	0.004083	0.002084	0.001053	0.000529	0.000265
186.2	0.004089	0.002087	0.001055	0.00053	0.000265
186.4	0.004095	0.002091	0.001056	0.000531	0.000266
186.6	0.004102	0.002094	0.001058	0.000532	0.000266
186.8	0.004108	0.002097	0.00106	0.000533	0.000267
187	0.004114	0.0021	0.001061	0.000533	0.000267
187.2	0.00412	0.002104	0.001063	0.000534	0.000267
187.4	0.004126	0.002107	0.001065	0.000535	0.000268
187.6	0.004133	0.00211	0.001066	0.000536	0.000268
187.8	0.004139	0.002113	0.001068	0.000537	0.000269
188	0.004145	0.002117	0.00107	0.000538	0.000269
188.2	0.004151	0.00212	0.001071	0.000538	0.00027
188.4	0.004157	0.002123	0.001073	0.000539	0.00027
188.6	0.004164	0.002126	0.001075	0.00054	0.00027
188.8	0.00417	0.00213	0.001076	0.000541	0.000271
189	0.004176	0.002133	0.001078	0.000542	0.000271
189.2	0.004182	0.002136	0.001079	0.000543	0.000272
189.4	0.004188	0.002139	0.001081	0.000543	0.000272
189.6	0.004195	0.002142	0.001083	0.000544	0.000272
189.8	0.004201	0.002146	0.001084	0.000545	0.000273
190	0.004207	0.002149	0.001086	0.000546	0.000273
190.2	0.004213	0.002152	0.001088	0.000547	0.000274
190.4	0.004219	0.002155	0.001089	0.000548	0.000274
190.6	0.004226	0.002159	0.001091	0.000548	0.000275
190.8	0.004232	0.002162	0.001093	0.000549	0.000275
191	0.004238	0.002165	0.001094	0.00055	0.000275
191.2	0.004244	0.002168	0.001096	0.000551	0.000276
191.4	0.00425	0.002172	0.001098	0.000552	0.000276
191.6	0.004257	0.002175	0.001099	0.000553	0.000277
191.8	0.004263	0.002178	0.001101	0.000553	0.000277
192	0.004269	0.002181	0.001103	0.000554	0.000277
192.2	0.004275	0.002185	0.001104	0.000555	0.000278
192.4	0.004281	0.002188	0.001106	0.000556	0.000278
192.6	0.004287	0.002191	0.001108	0.000557	0.000279
192.8	0.004294	0.002194	0.001109	0.000558	0.000279
193	0.0043	0.002197	0.001111	0.000559	0.00028
193.2	0.004306	0.002201	0.001113	0.000559	0.00028
193.4	0.004312	0.002204	0.001114	0.00056	0.00028
193.6	0.004318	0.002207	0.001116	0.000561	0.000281
193.8	0.004325	0.00221	0.001117	0.000562	0.000281
194	0.004331	0.002214	0.001119	0.000563	0.000282
194.2	0.004337	0.002217	0.001121	0.000564	0.000282
194.4	0.004343	0.00222	0.001122	0.000564	0.000283
194.6	0.004349	0.002223	0.001124	0.000565	0.000283
194.8	0.004355	0.002227	0.001126	0.000566	0.000283
195	0.004362	0.00223	0.001127	0.000567	0.000284
195.2	0.004368	0.002233	0.001129	0.000568	0.000284
195.4	0.004374	0.002236	0.001131	0.000569	0.000285
195.6	0.00438	0.002239	0.001132	0.000569	0.000285
195.8	0.004386	0.002243	0.001134	0.00057	0.000285
196	0.004393	0.002246	0.001136	0.000571	0.000286
196.2	0.004399	0.002249	0.001137	0.000572	0.000286
196.4	0.004405	0.002252	0.001139	0.000573	0.000287
196.6	0.004411	0.002256	0.001141	0.000574	0.000287
196.8	0.004417	0.002259	0.001142	0.000574	0.000288
197	0.004423	0.002262	0.001144	0.000575	0.000288
197.2	0.00443	0.002265	0.001146	0.000576	0.000288
197.4	0.004436	0.002268	0.001147	0.000577	0.000289
197.6	0.004442	0.002272	0.001149	0.000578	0.000289
197.8	0.004448	0.002275	0.00115	0.000579	0.00029
198	0.004454	0.002278	0.001152	0.000579	0.00029
198.2	0.00446	0.002281	0.001154	0.00058	0.00029
198.4	0.004467	0.002285	0.001155	0.000581	0.000291
198.6	0.004473	0.002288	0.001157	0.000582	0.000291
198.8	0.004479	0.002291	0.001159	0.000583	0.000292
199	0.004485	0.002294	0.00116	0.000584	0.000292
199.2	0.004491	0.002298	0.001162	0.000584	0.000293
199.4	0.004497	0.002301	0.001164	0.000585	0.000293
199.6	0.004503	0.002304	0.001165	0.000586	0.000293
199.8	0.00451	0.002307	0.001167	0.000587	0.000294
200	0.004516	0.00231	0.001169	0.000588	0.000294
200.2	0.004522	0.002314	0.00117	0.000589	0.000295
200.4	0.004528	0.002317	0.001172	0.000589	0.000295
200.6	0.004534	0.00232	0.001174	0.00059	0.000296
200.8	0.00454	0.002323	0.001175	0.000591	0.000296
201	0.004547	0.002327	0.001177	0.000592	0.000296
201.2	0.004553	0.00233	0.001179	0.000593	0.000297
201.4	0.004559	0.002333	0.00118	0.000594	0.000297
201.6	0.004565	0.002336	0.001182	0.000594	0.000298
201.8	0.004571	0.002339	0.001183	0.000595	0.000298
202	0.004577	0.002343	0.001185	0.000596	0.000298
202.2	0.004583	0.002346	0.001187	0.000597	0.000299
202.4	0.00459	0.002349	0.001188	0.000598	0.000299
202.6	0.004596	0.002352	0.00119	0.000599	0.0003
202.8	0.004602	0.002356	0.001192	0.000599	0.0003
203	0.004608	0.002359	0.001193	0.0006	0.000301
203.2	0.004614	0.002362	0.001195	0.000601	0.000301
203.4	0.00462	0.002365	0.001197	0.000602	0.000301
203.6	0.004626	0.002368	0.001198	0.000603	0.000302
203.8	0.004633	0.002372	0.0012	0.000604	0.000302
204	0.004639	0.002375	0.001202	0.000604	0.000303
204.2	0.004645	0.002378	0.001203	0.000605	0.000303
204.4	0.004651	0.002381	0.001205	0.000606	0.000303
204.6	0.004657	0.002385	0.001207	0.000607	0.000304
204.8	0.004663	0.002388	0.001208	0.000608	0.000304
205	0.004669	0.002391	0.00121	0.000609	0.000305
205.2	0.004676	0.002394	0.001212	0.000609	0.000305
205.4	0.004682	0.002397	0.001213	0.00061	0.000306
205.6	0.004688	0.002401	0.001215	0.000611	0.000306
205.8	0.004694	0.002404	0.001216	0.000612	0.000306
206	0.0047	0.002407	0.001218	0.000613	0.000307
206.2	0.004706	0.00241	0.00122	0.000614	0.000307
206.4	0.004712	0.002413	0.001221	0.000614	0.000308
206.6	0.004718	0.002417	0.001223	0.000615	0.000308
206.8	0.004725	0.00242	0.001225	0.000616	0.000308
207	0.004731	0.002423	0.001226	0.000617	0.000309
207.2	0.004737	0.002426	0.001228	0.000618	0.000309
207.4	0.004743	0.00243	0.00123	0.000619	0.00031
207.6	0.004749	0.002433	0.001231	0.000619	0.00031
207.8	0.004755	0.002436	0.001233	0.00062	0.000311
208	0.004761	0.002439	0.001235	0.000621	0.000311
208.2	0.004767	0.002442	0.001236	0.000622	0.000311
208.4	0.004774	0.002446	0.001238	0.000623	0.000312
208.6	0.00478	0.002449	0.00124	0.000624	0.000312
208.8	0.004786	0.002452	0.001241	0.000624	0.000313
209	0.004792	0.002455	0.001243	0.000625	0.000313
209.2	0.004798	0.002459	0.001244	0.000626	0.000314
209.4	0.004804	0.002462	0.001246	0.000627	0.000314
209.6	0.00481	0.002465	0.001248	0.000628	0.000314
209.8	0.004816	0.002468	0.001249	0.000629	0.000315
210	0.004823	0.002471	0.001251	0.000629	0.000315
210.2	0.004829	0.002475	0.001253	0.00063	0.000316
210.4	0.004835	0.002478	0.001254	0.000631	0.000316
210.6	0.004841	0.002481	0.001256	0.000632	0.000316
210.8	0.004847	0.002484	0.001258	0.000633	0.000317
211	0.004853	0.002487	0.001259	0.000634	0.000317
211.2	0.004859	0.002491	0.001261	0.000634	0.000318
211.4	0.004865	0.002494	0.001263	0.000635	0.000318
211.6	0.004871	0.002497	0.001264	0.000636	0.000319
211.8	0.004878	0.0025	0.001266	0.000637	0.000319
212	0.004884	0.002503	0.001268	0.000638	0.000319
212.2	0.00489	0.002507	0.001269	0.000639	0.00032
212.4	0.004896	0.00251	0.001271	0.000639	0.00032
212.6	0.004902	0.002513	0.001272	0.00064	0.000321
212.8	0.004908	0.002516	0.001274	0.000641	0.000321
213	0.004914	0.00252	0.001276	0.000642	0.000321
213.2	0.00492	0.002523	0.001277	0.000643	0.000322
213.4	0.004926	0.002526	0.001279	0.000644	0.000322
213.6	0.004932	0.002529	0.001281	0.000644	0.000323
213.8	0.004939	0.002532	0.001282	0.000645	0.000323
214	0.004945	0.002536	0.001284	0.000646	0.000324
214.2	0.004951	0.002539	0.001286	0.000647	0.000324
214.4	0.004957	0.002542	0.001287	0.000648	0.000324
214.6	0.004963	0.002545	0.001289	0.000649	0.000325
214.8	0.004969	0.002548	0.001291	0.000649	0.000325
215	0.004975	0.002552	0.001292	0.00065	0.000326
215.2	0.004981	0.002555	0.001294	0.000651	0.000326
215.4	0.004987	0.002558	0.001296	0.000652	0.000327
215.6	0.004993	0.002561	0.001297	0.000653	0.000327
215.8	0.005	0.002564	0.001299	0.000654	0.000327
216	0.005006	0.002568	0.0013	0.000654	0.000328
216.2	0.005012	0.002571	0.001302	0.000655	0.000328
216.4	0.005018	0.002574	0.001304	0.000656	0.000329
216.6	0.005024	0.002577	0.001305	0.000657	0.000329
216.8	0.00503	0.002581	0.001307	0.000658	0.000329
217	0.005036	0.002584	0.001309	0.000659	0.00033
217.2	0.005042	0.002587	0.00131	0.000659	0.00033
217.4	0.005048	0.00259	0.001312	0.00066	0.000331
217.6	0.005054	0.002593	0.001314	0.000661	0.000331
217.8	0.00506	0.002597	0.001315	0.000662	0.000332
218	0.005066	0.0026	0.001317	0.000663	0.000332
218.2	0.005073	0.002603	0.001319	0.000664	0.000332
218.4	0.005079	0.002606	0.00132	0.000664	0.000333
218.6	0.005085	0.002609	0.001322	0.000665	0.000333
218.8	0.005091	0.002613	0.001324	0.000666	0.000334
219	0.005097	0.002616	0.001325	0.000667	0.000334
219.2	0.005103	0.002619	0.001327	0.000668	0.000334
219.4	0.005109	0.002622	0.001328	0.000669	0.000335
219.6	0.005115	0.002625	0.00133	0.000669	0.000335
219.8	0.005121	0.002629	0.001332	0.00067	0.000336
220	0.005127	0.002632	0.001333	0.000671	0.000336
220.2	0.005133	0.002635	0.001335	0.000672	0.000337
220.4	0.005139	0.002638	0.001337	0.000673	0.000337
220.6	0.005145	0.002641	0.001338	0.000674	0.000337
220.8	0.005152	0.002645	0.00134	0.000674	0.000338
221	0.005158	0.002648	0.001342	0.000675	0.000338
221.2	0.005164	0.002651	0.001343	0.000676	0.000339
221.4	0.00517	0.002654	0.001345	0.000677	0.000339
221.6	0.005176	0.002657	0.001347	0.000678	0.000339
221.8	0.005182	0.002661	0.001348	0.000679	0.00034
222	0.005188	0.002664	0.00135	0.000679	0.00034
222.2	0.005194	0.002667	0.001351	0.00068	0.000341
222.4	0.0052	0.00267	0.001353	0.000681	0.000341
222.6	0.005206	0.002673	0.001355	0.000682	0.000342
222.8	0.005212	0.002677	0.001356	0.000683	0.000342
223	0.005218	0.00268	0.001358	0.000684	0.000342
223.2	0.005224	0.002683	0.00136	0.000684	0.000343
223.4	0.00523	0.002686	0.001361	0.000685	0.000343
223.6	0.005236	0.002689	0.001363	0.000686	0.000344
223.8	0.005243	0.002693	0.001365	0.000687	0.000344
224	0.005249	0.002696	0.001366	0.000688	0.000345
224.2	0.005255	0.002699	0.001368	0.000689	0.000345
224.4	0.005261	0.002702	0.00137	0.000689	0.000345
224.6	0.005267	0.002705	0.001371	0.00069	0.000346
224.8	0.005273	0.002709	0.001373	0.000691	0.000346
225	0.005279	0.002712	0.001374	0.000692	0.000347
225.2	0.005285	0.002715	0.001376	0.000693	0.000347
225.4	0.005291	0.002718	0.001378	0.000694	0.000347
225.6	0.005297	0.002721	0.001379	0.000694	0.000348
225.8	0.005303	0.002725	0.001381	0.000695	0.000348
226	0.005309	0.002728	0.001383	0.000696	0.000349
226.2	0.005315	0.002731	0.001384	0.000697	0.000349
226.4	0.005321	0.002734	0.001386	0.000698	0.00035
226.6	0.005327	0.002737	0.001388	0.000699	0.00035
226.8	0.005333	0.002741	0.001389	0.000699	0.00035
227	0.005339	0.002744	0.001391	0.0007	0.000351
227.2	0.005345	0.002747	0.001393	0.000701	0.000351
227.4	0.005351	0.00275	0.001394	0.000702	0.000352
227.6	0.005357	0.002753	0.001396	0.000703	0.000352
227.8	0.005364	0.002757	0.001397	0.000704	0.000352
228	0.00537	0.00276	0.001399	0.000704	0.000353
228.2	0.005376	0.002763	0.001401	0.000705	0.000353
228.4	0.005382	0.002766	0.001402	0.000706	0.000354
228.6	0.005388	0.002769	0.001404	0.000707	0.000354
228.8	0.005394	0.002772	0.001406	0.000708	0.000355
229	0.0054	0.002776	0.001407	0.000709	0.000355
229.2	0.005406	0.002779	0.001409	0.000709	0.000355
229.4	0.005412	0.002782	0.001411	0.00071	0.000356
229.6	0.005418	0.002785	0.001412	0.000711	0.000356
229.8	0.005424	0.002788	0.001414	0.000712	0.000357
230	0.00543	0.002792	0.001416	0.000713	0.000357
230.2	0.005436	0.002795	0.001417	0.000714	0.000357
230.4	0.005442	0.002798	0.001419	0.000714	0.000358
230.6	0.005448	0.002801	0.00142	0.000715	0.000358
230.8	0.005454	0.002804	0.001422	0.000716	0.000359
231	0.00546	0.002808	0.001424	0.000717	0.000359
231.2	0.005466	0.002811	0.001425	0.000718	0.00036
231.4	0.005472	0.002814	0.001427	0.000719	0.00036
231.6	0.005478	0.002817	0.001429	0.000719	0.00036
231.8	0.005484	0.00282	0.00143	0.00072	0.000361
232	0.00549	0.002824	0.001432	0.000721	0.000361
232.2	0.005496	0.002827	0.001434	0.000722	0.000362
232.4	0.005502	0.00283	0.001435	0.000723	0.000362
232.6	0.005508	0.002833	0.001437	0.000724	0.000363
232.8	0.005514	0.002836	0.001439	0.000724	0.000363
233	0.00552	0.00284	0.00144	0.000725	0.000363
233.2	0.005526	0.002843	0.001442	0.000726	0.000364
233.4	0.005532	0.002846	0.001443	0.000727	0.000364
233.6	0.005538	0.002849	0.001445	0.000728	0.000365
233.8	0.005544	0.002852	0.001447	0.000729	0.000365
234	0.00555	0.002855	0.001448	0.000729	0.000365
234.2	0.005556	0.002859	0.00145	0.00073	0.000366
234.4	0.005563	0.002862	0.001452	0.000731	0.000366
234.6	0.005569	0.002865	0.001453	0.000732	0.000367
234.8	0.005575	0.002868	0.001455	0.000733	0.000367
235	0.005581	0.002871	0.001457	0.000734	0.000368
235.2	0.005587	0.002875	0.001458	0.000734	0.000368
235.4	0.005593	0.002878	0.00146	0.000735	0.000368
235.6	0.005599	0.002881	0.001461	0.000736	0.000369
235.8	0.005605	0.002884	0.001463	0.000737	0.000369
236	0.005611	0.002887	0.001465	0.000738	0.00037
236.2	0.005617	0.002891	0.001466	0.000739	0.00037
236.4	0.005623	0.002894	0.001468	0.000739	0.00037
236.6	0.005629	0.002897	0.00147	0.00074	0.000371
236.8	0.005635	0.0029	0.001471	0.000741	0.000371
237	0.005641	0.002903	0.001473	0.000742	0.000372
237.2	0.005647	0.002906	0.001475	0.000743	0.000372
237.4	0.005653	0.00291	0.001476	0.000744	0.000373
237.6	0.005659	0.002913	0.001478	0.000744	0.000373
237.8	0.005665	0.002916	0.00148	0.000745	0.000373
238	0.005671	0.002919	0.001481	0.000746	0.000374
238.2	0.005677	0.002922	0.001483	0.000747	0.000374
238.4	0.005683	0.002926	0.001484	0.000748	0.000375
238.6	0.005689	0.002929	0.001486	0.000749	0.000375
238.8	0.005695	0.002932	0.001488	0.000749	0.000375
239	0.005701	0.002935	0.001489	0.00075	0.000376
239.2	0.005707	0.002938	0.001491	0.000751	0.000376
239.4	0.005713	0.002941	0.001493	0.000752	0.000377
239.6	0.005719	0.002945	0.001494	0.000753	0.000377
239.8	0.005725	0.002948	0.001496	0.000754	0.000378
240	0.005731	0.002951	0.001498	0.000754	0.000378
240.2	0.005737	0.002954	0.001499	0.000755	0.000378
240.4	0.005743	0.002957	0.001501	0.000756	0.000379
240.6	0.005749	0.002961	0.001502	0.000757	0.000379
240.8	0.005755	0.002964	0.001504	0.000758	0.00038
241	0.005761	0.002967	0.001506	0.000759	0.00038
241.2	0.005767	0.00297	0.001507	0.000759	0.000381
241.4	0.005773	0.002973	0.001509	0.00076	0.000381
241.6	0.005779	0.002976	0.001511	0.000761	0.000381
241.8	0.005785	0.00298	0.001512	0.000762	0.000382
242	0.005791	0.002983	0.001514	0.000763	0.000382
242.2	0.005797	0.002986	0.001516	0.000764	0.000383
242.4	0.005803	0.002989	0.001517	0.000764	0.000383
242.6	0.005808	0.002992	0.001519	0.000765	0.000383
242.8	0.005814	0.002996	0.001521	0.000766	0.000384
243	0.00582	0.002999	0.001522	0.000767	0.000384
243.2	0.005826	0.003002	0.001524	0.000768	0.000385
243.4	0.005832	0.003005	0.001525	0.000769	0.000385
243.6	0.005838	0.003008	0.001527	0.000769	0.000386
243.8	0.005844	0.003011	0.001529	0.00077	0.000386
244	0.00585	0.003015	0.00153	0.000771	0.000386
244.2	0.005856	0.003018	0.001532	0.000772	0.000387
244.4	0.005862	0.003021	0.001534	0.000773	0.000387
244.6	0.005868	0.003024	0.001535	0.000774	0.000388
244.8	0.005874	0.003027	0.001537	0.000774	0.000388
245	0.00588	0.00303	0.001539	0.000775	0.000388
245.2	0.005886	0.003034	0.00154	0.000776	0.000389
245.4	0.005892	0.003037	0.001542	0.000777	0.000389
245.6	0.005898	0.00304	0.001543	0.000778	0.00039
245.8	0.005904	0.003043	0.001545	0.000779	0.00039
246	0.00591	0.003046	0.001547	0.000779	0.000391
246.2	0.005916	0.00305	0.001548	0.00078	0.000391
246.4	0.005922	0.003053	0.00155	0.000781	0.000391
246.6	0.005928	0.003056	0.001552	0.000782	0.000392
246.8	0.005934	0.003059	0.001553	0.000783	0.000392
247	0.00594	0.003062	0.001555	0.000783	0.000393
247.2	0.005946	0.003065	0.001557	0.000784	0.000393
247.4	0.005952	0.003069	0.001558	0.000785	0.000393
247.6	0.005958	0.003072	0.00156	0.000786	0.000394
247.8	0.005964	0.003075	0.001561	0.000787	0.000394
248	0.00597	0.003078	0.001563	0.000788	0.000395
248.2	0.005976	0.003081	0.001565	0.000788	0.000395
248.4	0.005982	0.003084	0.001566	0.000789	0.000396
248.6	0.005988	0.003088	0.001568	0.00079	0.000396
248.8	0.005994	0.003091	0.00157	0.000791	0.000396
249	0.006	0.003094	0.001571	0.000792	0.000397
249.2	0.006006	0.003097	0.001573	0.000793	0.000397
249.4	0.006011	0.0031	0.001575	0.000793	0.000398
249.6	0.006017	0.003103	0.001576	0.000794	0.000398
249.8	0.006023	0.003107	0.001578	0.000795	0.000399
250	0.006029	0.00311	0.001579	0.000796	0.000399
250.2	0.006035	0.003113	0.001581	0.000797	0.000399
250.4	0.006041	0.003116	0.001583	0.000798	0.0004
250.6	0.006047	0.003119	0.001584	0.000798	0.0004
250.8	0.006053	0.003123	0.001586	0.000799	0.000401
251	0.006059	0.003126	0.001588	0.0008	0.000401
251.2	0.006065	0.003129	0.001589	0.000801	0.000401
251.4	0.006071	0.003132	0.001591	0.000802	0.000402
251.6	0.006077	0.003135	0.001593	0.000803	0.000402
251.8	0.006083	0.003138	0.001594	0.000803	0.000403
252	0.006089	0.003142	0.001596	0.000804	0.000403
252.2	0.006095	0.003145	0.001597	0.000805	0.000404
252.4	0.006101	0.003148	0.001599	0.000806	0.000404
252.6	0.006107	0.003151	0.001601	0.000807	0.000404
252.8	0.006113	0.003154	0.001602	0.000808	0.000405
253	0.006119	0.003157	0.001604	0.000808	0.000405
253.2	0.006124	0.003161	0.001606	0.000809	0.000406
253.4	0.00613	0.003164	0.001607	0.00081	0.000406
253.6	0.006136	0.003167	0.001609	0.000811	0.000406
253.8	0.006142	0.00317	0.001611	0.000812	0.000407
254	0.006148	0.003173	0.001612	0.000813	0.000407
254.2	0.006154	0.003176	0.001614	0.000813	0.000408
254.4	0.00616	0.00318	0.001615	0.000814	0.000408
254.6	0.006166	0.003183	0.001617	0.000815	0.000409
254.8	0.006172	0.003186	0.001619	0.000816	0.000409
255	0.006178	0.003189	0.00162	0.000817	0.000409
255.2	0.006184	0.003192	0.001622	0.000818	0.00041
255.4	0.00619	0.003195	0.001624	0.000818	0.00041
255.6	0.006196	0.003199	0.001625	0.000819	0.000411
255.8	0.006202	0.003202	0.001627	0.00082	0.000411
256	0.006208	0.003205	0.001629	0.000821	0.000411
256.2	0.006214	0.003208	0.00163	0.000822	0.000412
256.4	0.006219	0.003211	0.001632	0.000823	0.000412
256.6	0.006225	0.003214	0.001633	0.000823	0.000413
256.8	0.006231	0.003218	0.001635	0.000824	0.000413
257	0.006237	0.003221	0.001637	0.000825	0.000414
257.2	0.006243	0.003224	0.001638	0.000826	0.000414
257.4	0.006249	0.003227	0.00164	0.000827	0.000414
257.6	0.006255	0.00323	0.001642	0.000828	0.000415
257.8	0.006261	0.003233	0.001643	0.000828	0.000415
258	0.006267	0.003236	0.001645	0.000829	0.000416
258.2	0.006273	0.00324	0.001647	0.00083	0.000416
258.4	0.006279	0.003243	0.001648	0.000831	0.000416
258.6	0.006285	0.003246	0.00165	0.000832	0.000417
258.8	0.006291	0.003249	0.001651	0.000833	0.000417
259	0.006296	0.003252	0.001653	0.000833	0.000418
259.2	0.006302	0.003255	0.001655	0.000834	0.000418
259.4	0.006308	0.003259	0.001656	0.000835	0.000419
259.6	0.006314	0.003262	0.001658	0.000836	0.000419
259.8	0.00632	0.003265	0.00166	0.000837	0.000419
260	0.006326	0.003268	0.001661	0.000838	0.00042
260.2	0.006332	0.003271	0.001663	0.000838	0.00042
260.4	0.006338	0.003274	0.001664	0.000839	0.000421
260.6	0.006344	0.003278	0.001666	0.00084	0.000421
260.8	0.00635	0.003281	0.001668	0.000841	0.000421
261	0.006356	0.003284	0.001669	0.000842	0.000422
261.2	0.006362	0.003287	0.001671	0.000842	0.000422
261.4	0.006367	0.00329	0.001673	0.000843	0.000423
261.6	0.006373	0.003293	0.001674	0.000844	0.000423
261.8	0.006379	0.003297	0.001676	0.000845	0.000424
262	0.006385	0.0033	0.001678	0.000846	0.000424
262.2	0.006391	0.003303	0.001679	0.000847	0.000424
262.4	0.006397	0.003306	0.001681	0.000847	0.000425
262.6	0.006403	0.003309	0.001682	0.000848	0.000425
262.8	0.006409	0.003312	0.001684	0.000849	0.000426
263	0.006415	0.003315	0.001686	0.00085	0.000426
263.2	0.006421	0.003319	0.001687	0.000851	0.000427
263.4	0.006426	0.003322	0.001689	0.000852	0.000427
263.6	0.006432	0.003325	0.001691	0.000852	0.000427
263.8	0.006438	0.003328	0.001692	0.000853	0.000428
264	0.006444	0.003331	0.001694	0.000854	0.000428
264.2	0.00645	0.003334	0.001696	0.000855	0.000429
264.4	0.006456	0.003338	0.001697	0.000856	0.000429
264.6	0.006462	0.003341	0.001699	0.000857	0.000429
264.8	0.006468	0.003344	0.0017	0.000857	0.00043
265	0.006474	0.003347	0.001702	0.000858	0.00043
265.2	0.00648	0.00335	0.001704	0.000859	0.000431
265.4	0.006485	0.003353	0.001705	0.00086	0.000431
265.6	0.006491	0.003357	0.001707	0.000861	0.000432
265.8	0.006497	0.00336	0.001709	0.000862	0.000432
266	0.006503	0.003363	0.00171	0.000862	0.000432
266.2	0.006509	0.003366	0.001712	0.000863	0.000433
266.4	0.006515	0.003369	0.001713	0.000864	0.000433
266.6	0.006521	0.003372	0.001715	0.000865	0.000434
266.8	0.006527	0.003375	0.001717	0.000866	0.000434
267	0.006533	0.003379	0.001718	0.000867	0.000434
267.2	0.006538	0.003382	0.00172	0.000867	0.000435
267.4	0.006544	0.003385	0.001722	0.000868	0.000435
267.6	0.00655	0.003388	0.001723	0.000869	0.000436
267.8	0.006556	0.003391	0.001725	0.00087	0.000436
268	0.006562	0.003394	0.001727	0.000871	0.000437
268.2	0.006568	0.003398	0.001728	0.000872	0.000437
268.4	0.006574	0.003401	0.00173	0.000872	0.000437
268.6	0.00658	0.003404	0.001731	0.000873	0.000438
268.8	0.006586	0.003407	0.001733	0.000874	0.000438
269	0.006591	0.00341	0.001735	0.000875	0.000439
269.2	0.006597	0.003413	0.001736	0.000876	0.000439
269.4	0.006603	0.003416	0.001738	0.000877	0.000439
269.6	0.006609	0.00342	0.00174	0.000877	0.00044
269.8	0.006615	0.003423	0.001741	0.000878	0.00044
270	0.006621	0.003426	0.001743	0.000879	0.000441
270.2	0.006627	0.003429	0.001744	0.00088	0.000441
270.4	0.006633	0.003432	0.001746	0.000881	0.000442
270.6	0.006638	0.003435	0.001748	0.000882	0.000442
270.8	0.006644	0.003438	0.001749	0.000882	0.000442
271	0.00665	0.003442	0.001751	0.000883	0.000443
271.2	0.006656	0.003445	0.001753	0.000884	0.000443
271.4	0.006662	0.003448	0.001754	0.000885	0.000444
271.6	0.006668	0.003451	0.001756	0.000886	0.000444
271.8	0.006674	0.003454	0.001758	0.000886	0.000444
272	0.00668	0.003457	0.001759	0.000887	0.000445
272.2	0.006685	0.003461	0.001761	0.000888	0.000445
272.4	0.006691	0.003464	0.001762	0.000889	0.000446
272.6	0.006697	0.003467	0.001764	0.00089	0.000446
272.8	0.006703	0.00347	0.001766	0.000891	0.000447
273	0.006709	0.003473	0.001767	0.000891	0.000447
273.2	0.006715	0.003476	0.001769	0.000892	0.000447
273.4	0.006721	0.003479	0.001771	0.000893	0.000448
273.6	0.006726	0.003483	0.001772	0.000894	0.000448
273.8	0.006732	0.003486	0.001774	0.000895	0.000449
274	0.006738	0.003489	0.001775	0.000896	0.000449
274.2	0.006744	0.003492	0.001777	0.000896	0.00045
274.4	0.00675	0.003495	0.001779	0.000897	0.00045
274.6	0.006756	0.003498	0.00178	0.000898	0.00045
274.8	0.006762	0.003501	0.001782	0.000899	0.000451
275	0.006767	0.003505	0.001784	0.0009	0.000451
275.2	0.006773	0.003508	0.001785	0.000901	0.000452
275.4	0.006779	0.003511	0.001787	0.000901	0.000452
275.6	0.006785	0.003514	0.001788	0.000902	0.000452
275.8	0.006791	0.003517	0.00179	0.000903	0.000453
276	0.006797	0.00352	0.001792	0.000904	0.000453
276.2	0.006803	0.003523	0.001793	0.000905	0.000454
276.4	0.006808	0.003527	0.001795	0.000906	0.000454
276.6	0.006814	0.00353	0.001797	0.000906	0.000455
276.8	0.00682	0.003533	0.001798	0.000907	0.000455
277	0.006826	0.003536	0.0018	0.000908	0.000455
277.2	0.006832	0.003539	0.001802	0.000909	0.000456
277.4	0.006838	0.003542	0.001803	0.00091	0.000456
277.6	0.006843	0.003545	0.001805	0.000911	0.000457
277.8	0.006849	0.003549	0.001806	0.000911	0.000457
278	0.006855	0.003552	0.001808	0.000912	0.000457
278.2	0.006861	0.003555	0.00181	0.000913	0.000458
278.4	0.006867	0.003558	0.001811	0.000914	0.000458
278.6	0.006873	0.003561	0.001813	0.000915	0.000459
278.8	0.006879	0.003564	0.001815	0.000916	0.000459
279	0.006884	0.003567	0.001816	0.000916	0.00046
279.2	0.00689	0.003571	0.001818	0.000917	0.00046
279.4	0.006896	0.003574	0.001819	0.000918	0.00046
279.6	0.006902	0.003577	0.001821	0.000919	0.000461
279.8	0.006908	0.00358	0.001823	0.00092	0.000461
280	0.006914	0.003583	0.001824	0.00092	0.000462
280.2	0.006919	0.003586	0.001826	0.000921	0.000462
280.4	0.006925	0.003589	0.001828	0.000922	0.000462
280.6	0.006931	0.003593	0.001829	0.000923	0.000463
280.8	0.006937	0.003596	0.001831	0.000924	0.000463
281	0.006943	0.003599	0.001832	0.000925	0.000464
281.2	0.006949	0.003602	0.001834	0.000925	0.000464
281.4	0.006954	0.003605	0.001836	0.000926	0.000465
281.6	0.00696	0.003608	0.001837	0.000927	0.000465
281.8	0.006966	0.003611	0.001839	0.000928	0.000465
282	0.006972	0.003615	0.001841	0.000929	0.000466
282.2	0.006978	0.003618	0.001842	0.00093	0.000466
282.4	0.006984	0.003621	0.001844	0.00093	0.000467
282.6	0.006989	0.003624	0.001845	0.000931	0.000467
282.8	0.006995	0.003627	0.001847	0.000932	0.000467
283	0.007001	0.00363	0.001849	0.000933	0.000468
283.2	0.007007	0.003633	0.00185	0.000934	0.000468
283.4	0.007013	0.003636	0.001852	0.000935	0.000469
283.6	0.007019	0.00364	0.001854	0.000935	0.000469
283.8	0.007024	0.003643	0.001855	0.000936	0.00047
284	0.00703	0.003646	0.001857	0.000937	0.00047
284.2	0.007036	0.003649	0.001858	0.000938	0.00047
284.4	0.007042	0.003652	0.00186	0.000939	0.000471
284.6	0.007048	0.003655	0.001862	0.00094	0.000471
284.8	0.007053	0.003658	0.001863	0.00094	0.000472
285	0.007059	0.003662	0.001865	0.000941	0.000472
285.2	0.007065	0.003665	0.001867	0.000942	0.000472
285.4	0.007071	0.003668	0.001868	0.000943	0.000473
285.6	0.007077	0.003671	0.00187	0.000944	0.000473
285.8	0.007083	0.003674	0.001872	0.000945	0.000474
286	0.007088	0.003677	0.001873	0.000945	0.000474
286.2	0.007094	0.00368	0.001875	0.000946	0.000475
286.4	0.0071	0.003683	0.001876	0.000947	0.000475
286.6	0.007106	0.003687	0.001878	0.000948	0.000475
286.8	0.007112	0.00369	0.00188	0.000949	0.000476
287	0.007117	0.003693	0.001881	0.00095	0.000476
287.2	0.007123	0.003696	0.001883	0.00095	0.000477
287.4	0.007129	0.003699	0.001885	0.000951	0.000477
287.6	0.007135	0.003702	0.001886	0.000952	0.000477
287.8	0.007141	0.003705	0.001888	0.000953	0.000478
288	0.007146	0.003709	0.001889	0.000954	0.000478
288.2	0.007152	0.003712	0.001891	0.000954	0.000479
288.4	0.007158	0.003715	0.001893	0.000955	0.000479
288.6	0.007164	0.003718	0.001894	0.000956	0.00048
288.8	0.00717	0.003721	0.001896	0.000957	0.00048
289	0.007175	0.003724	0.001898	0.000958	0.00048
289.2	0.007181	0.003727	0.001899	0.000959	0.000481
289.4	0.007187	0.00373	0.001901	0.000959	0.000481
289.6	0.007193	0.003734	0.001902	0.00096	0.000482
289.8	0.007199	0.003737	0.001904	0.000961	0.000482
290	0.007204	0.00374	0.001906	0.000962	0.000482
290.2	0.00721	0.003743	0.001907	0.000963	0.000483
290.4	0.007216	0.003746	0.001909	0.000964	0.000483
290.6	0.007222	0.003749	0.001911	0.000964	0.000484
290.8	0.007228	0.003752	0.001912	0.000965	0.000484
291	0.007233	0.003755	0.001914	0.000966	0.000485
291.2	0.007239	0.003759	0.001915	0.000967	0.000485
291.4	0.007245	0.003762	0.001917	0.000968	0.000485
291.6	0.007251	0.003765	0.001919	0.000969	0.000486
291.8	0.007257	0.003768	0.00192	0.000969	0.000486
292	0.007262	0.003771	0.001922	0.00097	0.000487
292.2	0.007268	0.003774	0.001924	0.000971	0.000487
292.4	0.007274	0.003777	0.001925	0.000972	0.000488
292.6	0.00728	0.00378	0.001927	0.000973	0.000488
292.8	0.007286	0.003784	0.001928	0.000974	0.000488
293	0.007291	0.003787	0.00193	0.000974	0.000489
293.2	0.007297	0.00379	0.001932	0.000975	0.000489
293.4	0.007303	0.003793	0.001933	0.000976	0.00049
293.6	0.007309	0.003796	0.001935	0.000977	0.00049
293.8	0.007314	0.003799	0.001937	0.000978	0.00049
294	0.00732	0.003802	0.001938	0.000978	0.000491
294.2	0.007326	0.003805	0.00194	0.000979	0.000491
294.4	0.007332	0.003809	0.001941	0.00098	0.000492
294.6	0.007338	0.003812	0.001943	0.000981	0.000492
294.8	0.007343	0.003815	0.001945	0.000982	0.000493
295	0.007349	0.003818	0.001946	0.000983	0.000493
295.2	0.007355	0.003821	0.001948	0.000983	0.000493
295.4	0.007361	0.003824	0.00195	0.000984	0.000494
295.6	0.007366	0.003827	0.001951	0.000985	0.000494
295.8	0.007372	0.00383	0.001953	0.000986	0.000495
296	0.007378	0.003834	0.001954	0.000987	0.000495
296.2	0.007384	0.003837	0.001956	0.000988	0.000495
296.4	0.00739	0.00384	0.001958	0.000988	0.000496
296.6	0.007395	0.003843	0.001959	0.000989	0.000496
296.8	0.007401	0.003846	0.001961	0.00099	0.000497
297	0.007407	0.003849	0.001963	0.000991	0.000497
297.2	0.007413	0.003852	0.001964	0.000992	0.000498
297.4	0.007418	0.003855	0.001966	0.000993	0.000498
297.6	0.007424	0.003859	0.001967	0.000993	0.000498
297.8	0.00743	0.003862	0.001969	0.000994	0.000499
298	0.007436	0.003865	0.001971	0.000995	0.000499
298.2	0.007441	0.003868	0.001972	0.000996	0.0005
298.4	0.007447	0.003871	0.001974	0.000997	0.0005
298.6	0.007453	0.003874	0.001975	0.000998	0.0005
298.8	0.007459	0.003877	0.001977	0.000998	0.000501
299	0.007465	0.00388	0.001979	0.000999	0.000501
299.2	0.00747	0.003884	0.00198	0.001	0.000502
299.4	0.007476	0.003887	0.001982	0.001001	0.000502
299.6	0.007482	0.00389	0.001984	0.001002	0.000503
299.8	0.007488	0.003893	0.001985	0.001003	0.000503
300	0.007493	0.003896	0.001987	0.001003	0.000503
300.2	0.007493	0.003896	0.001987	0.001003	0.000503
300.4	0.007493	0.003896	0.001987	0.001003	0.000503
300.6	0.007493	0.003896	0.001987	0.001003	0.000503
300.8	0.007493	0.003896	0.001987	0.001003	0.000503
301	0.007493	0.003896	0.001987	0.001003	0.000503
301.2	0.007493	0.003896	0.001987	0.001003	0.000503
301.4	0.007493	0.003896	0.001987	0.001003	0.000503
301.6	0.007493	0.003896	0.001987	0.001003	0.000503
301.8	0.007493	0.003896	0.001987	0.001003	0.000503
302	0.007493	0.003896	0.001987	0.001003	0.000503
302.2	0.007493	0.003896	0.001987	0.001003	0.000503
302.4	0.007493	0.003896	0.001987	0.001003	0.000503
302.6	0.007493	0.003896	0.001987	0.001003	0.000503
302.8	0.007493	0.003896	0.001987	0.001003	0.000503
303	0.007493	0.003896	0.001987	0.001003	0.000503
303.2	0.007493	0.003896	0.001987	0.001003	0.000503
303.4	0.007493	0.003896	0.001987	0.001003	0.000503
303.6	0.007493	0.003896	0.001987	0.001003	0.000503
303.8	0.007493	0.003896	0.001987	0.001003	0.000503
304	0.007493	0.003896	0.001987	0.001003	0.000503
304.2	0.007493	0.003896	0.001987	0.001003	0.000503
304.4	0.007493	0.003896	0.001987	0.001003	0.000503
304.6	0.007493	0.003896	0.001987	0.001003	0.000503
304.8	0.007493	0.003896	0.001987	0.001003	0.000503
305	0.007493	0.003896	0.001987	0.001003	0.000503
305.2	0.007493	0.003896	0.001987	0.001003	0.000503
305.4	0.007493	0.003896	0.001987	0.001003	0.000503
305.6	0.007493	0.003896	0.001987	0.001003	0.000503
305.8	0.007493	0.003896	0.001987	0.001003	0.000503
306	0.007493	0.003896	0.001987	0.001003	0.000503
306.2	0.007493	0.003896	0.001987	0.001003	0.000503
306.4	0.007493	0.003896	0.001987	0.001003	0.000503
306.6	0.007493	0.003896	0.001987	0.001003	0.000503
306.8	0.007493	0.003896	0.001987	0.001003	0.000503
307	0.007493	0.003896	0.001987	0.001003	0.000503
307.2	0.007493	0.003896	0.001987	0.001003	0.000503
307.4	0.007493	0.003896	0.001987	0.001003	0.000503
307.6	0.007493	0.003896	0.001987	0.001003	0.000503
307.8	0.007493	0.003896	0.001987	0.001003	0.000503
308	0.007493	0.003896	0.001987	0.001003	0.000503
308.2	0.007493	0.003896	0.001987	0.001003	0.000503
308.4	0.007493	0.003896	0.001987	0.001003	0.000503
308.6	0.007493	0.003896	0.001987	0.001003	0.000503
308.8	0.007493	0.003896	0.001987	0.001003	0.000503
309	0.007493	0.003896	0.001987	0.001003	0.000503
309.2	0.007493	0.003896	0.001987	0.001003	0.000503
309.4	0.007493	0.003896	0.001987	0.001003	0.000503
309.6	0.007493	0.003896	0.001987	0.001003	0.000503
309.8	0.007493	0.003896	0.001987	0.001003	0.000503
310	0.007493	0.003896	0.001987	0.001003	0.000503
310.2	0.007493	0.003896	0.001987	0.001003	0.000503
310.4	0.007493	0.003896	0.001987	0.001003	0.000503
310.6	0.007493	0.003896	0.001987	0.001003	0.000503
310.8	0.007493	0.003896	0.001987	0.001003	0.000503
311	0.007493	0.003896	0.001987	0.001003	0.000503
311.2	0.007493	0.003896	0.001987	0.001003	0.000503
311.4	0.007493	0.003896	0.001987	0.001003	0.000503
311.6	0.007493	0.003896	0.001987	0.001003	0.000503
311.8	0.007493	0.003896	0.001987	0.001003	0.000503
312	0.007493	0.003896	0.001987	0.001003	0.000503
312.2	0.007493	0.003896	0.001987	0.001003	0.000503
312.4	0.007493	0.003896	0.001987	0.001003	0.000503
312.6	0.007493	0.003896	0.001987	0.001003	0.000503
312.8	0.007493	0.003896	0.001987	0.001003	0.000503
313	0.007493	0.003896	0.001987	0.001003	0.000503
313.2	0.007493	0.003896	0.001987	0.001003	0.000503
313.4	0.007493	0.003896	0.001987	0.001003	0.000503
313.6	0.007493	0.003896	0.001987	0.001003	0.000503
313.8	0.007493	0.003896	0.001987	0.001003	0.000503
314	0.007493	0.003896	0.001987	0.001003	0.000503
314.2	0.007493	0.003896	0.001987	0.001003	0.000503
314.4	0.007493	0.003896	0.001987	0.001003	0.000503
314.6	0.007493	0.003896	0.001987	0.001003	0.000503
314.8	0.007493	0.003896	0.001987	0.001003	0.000503
315	0.007493	0.003896	0.001987	0.001003	0.000503
315.2	0.007493	0.003896	0.001987	0.001003	0.000503
315.4	0.007493	0.003896	0.001987	0.001003	0.000503
315.6	0.007493	0.003896	0.001987	0.001003	0.000503
315.8	0.007493	0.003896	0.001987	0.001003	0.000503
316	0.007493	0.003896	0.001987	0.001003	0.000503
316.2	0.007493	0.003896	0.001987	0.001003	0.000503
316.4	0.007493	0.003896	0.001987	0.001003	0.000503
316.6	0.007493	0.003896	0.001987	0.001003	0.000503
316.8	0.007493	0.003896	0.001987	0.001003	0.000503
317	0.007493	0.003896	0.001987	0.001003	0.000503
317.2	0.007493	0.003896	0.001987	0.001003	0.000503
317.4	0.007493	0.003896	0.001987	0.001003	0.000503
317.6	0.007493	0.003896	0.001987	0.001003	0.000503
317.8	0.007493	0.003896	0.001987	0.001003	0.000503
318	0.007493	0.003896	0.001987	0.001003	0.000503
318.2	0.007493	0.003896	0.001987	0.001003	0.000503
318.4	0.007493	0.003896	0.001987	0.001003	0.000503
318.6	0.007493	0.003896	0.001987	0.001003	0.000503
318.8	0.007493	0.003896	0.001987	0.001003	0.000503
319	0.007493	0.003896	0.001987	0.001003	0.000503
319.2	0.007493	0.003896	0.001987	0.001003	0.000503
319.4	0.007493	0.003896	0.001987	0.001003	0.000503
319.6	0.007493	0.003896	0.001987	0.001003	0.000503
319.8	0.007493	0.003896	0.001987	0.001003	0.000503
320	0.007493	0.003896	0.001987	0.001003	0.000503
320.2	0.007493	0.003896	0.001987	0.001003	0.000503
320.4	0.007493	0.003896	0.001987	0.001003	0.000503
320.6	0.007493	0.003896	0.001987	0.001003	0.000503
320.8	0.007493	0.003896	0.001987	0.001003	0.000503
321	0.007493	0.003896	0.001987	0.001003	0.000503
321.2	0.007493	0.003896	0.001987	0.001003	0.000503
321.4	0.007493	0.003896	0.001987	0.001003	0.000503
321.6	0.007493	0.003896	0.001987	0.001003	0.000503
321.8	0.007493	0.003896	0.001987	0.001003	0.000503
322	0.007493	0.003896	0.001987	0.001003	0.000503
322.2	0.007493	0.003896	0.001987	0.001003	0.000503
322.4	0.007493	0.003896	0.001987	0.001003	0.000503
322.6	0.007493	0.003896	0.001987	0.001003	0.000503
322.8	0.007493	0.003896	0.001987	0.001003	0.000503
323	0.007493	0.003896	0.001987	0.001003	0.000503
323.2	0.007493	0.003896	0.001987	0.001003	0.000503
323.4	0.007493	0.003896	0.001987	0.001003	0.000503
323.6	0.007493	0.003896	0.001987	0.001003	0.000503
323.8	0.007493	0.003896	0.001987	0.001003	0.000503
324	0.007493	0.003896	0.001987	0.001003	0.000503
324.2	0.007493	0.003896	0.001987	0.001003	0.000503
324.4	0.007493	0.003896	0.001987	0.001003	0.000503
324.6	0.007493	0.003896	0.001987	0.001003	0.000503
324.8	0.007493	0.003896	0.001987	0.001003	0.000503
325	0.007493	0.003896	0.001987	0.001003	0.000503
325.2	0.007493	0.003896	0.001987	0.001003	0.000503
325.4	0.007493	0.003896	0.001987	0.001003	0.000503
325.6	0.007493	0.003896	0.001987	0.001003	0.000503
325.8	0.007493	0.003896	0.001987	0.001003	0.000503
326	0.007493	0.003896	0.001987	0.001003	0.000503
326.2	0.007493	0.003896	0.001987	0.001003	0.000503
326.4	0.007493	0.003896	0.001987	0.001003	0.000503
326.6	0.007493	0.003896	0.001987	0.001003	0.000503
326.8	0.007493	0.003896	0.001987	0.001003	0.000503
327	0.007493	0.003896	0.001987	0.001003	0.000503
327.2	0.007493	0.003896	0.001987	0.001003	0.000503
327.4	0.007493	0.003896	0.001987	0.001003	0.000503
327.6	0.007493	0.003896	0.001987	0.001003	0.000503
327.8	0.007493	0.003896	0.001987	0.001003	0.000503
328	0.007493	0.003896	0.001987	0.001003	0.000503
328.2	0.007493	0.003896	0.001987	0.001003	0.000503
328.4	0.007493	0.003896	0.001987	0.001003	0.000503
328.6	0.007493	0.003896	0.001987	0.001003	0.000503
328.8	0.007493	0.003896	0.001987	0.001003	0.000503
329	0.007493	0.003896	0.001987	0.001003	0.000503
329.2	0.007493	0.003896	0.001987	0.001003	0.000503
329.4	0.007493	0.003896	0.001987	0.001003	0.000503
329.6	0.007493	0.003896	0.001987	0.001003	0.000503
329.8	0.007493	0.003896	0.001987	0.001003	0.000503
330	0.007493	0.003896	0.001987	0.001003	0.000503
330.2	0.007493	0.003896	0.001987	0.001003	0.000503
330.4	0.007493	0.003896	0.001987	0.001003	0.000503
330.6	0.007493	0.003896	0.001987	0.001003	0.000503
330.8	0.007493	0.003896	0.001987	0.001003	0.000503
331	0.007493	0.003896	0.001987	0.001003	0.000503
331.2	0.007493	0.003896	0.001987	0.001003	0.000503
331.4	0.007493	0.003896	0.001987	0.001003	0.000503
331.6	0.007493	0.003896	0.001987	0.001003	0.000503
331.8	0.007493	0.003896	0.001987	0.001003	0.000503
332	0.007493	0.003896	0.001987	0.001003	0.000503
332.2	0.007493	0.003896	0.001987	0.001003	0.000503
332.4	0.007493	0.003896	0.001987	0.001003	0.000503
332.6	0.007493	0.003896	0.001987	0.001003	0.000503
332.8	0.007493	0.003896	0.001987	0.001003	0.000503
333	0.007493	0.003896	0.001987	0.001003	0.000503
333.2	0.007493	0.003896	0.001987	0.001003	0.000503
333.4	0.007493	0.003896	0.001987	0.001003	0.000503
333.6	0.007493	0.003896	0.001987	0.001003	0.000503
333.8	0.007493	0.003896	0.001987	0.001003	0.000503
334	0.007493	0.003896	0.001987	0.001003	0.000503
334.2	0.007493	0.003896	0.001987	0.001003	0.000503
334.4	0.007493	0.003896	0.001987	0.001003	0.000503
334.6	0.007493	0.003896	0.001987	0.001003	0.000503
334.8	0.007493	0.003896	0.001987	0.001003	0.000503
335	0.007493	0.003896	0.001987	0.001003	0.000503
335.2	0.007493	0.003896	0.001987	0.001003	0.000503
335.4	0.007493	0.003896	0.001987	0.001003	0.000503
335.6	0.007493	0.003896	0.001987	0.001003	0.000503
335.8	0.007493	0.003896	0.001987	0.001003	0.000503
336	0.007493	0.003896	0.001987	0.001003	0.000503
336.2	0.007493	0.003896	0.001987	0.001003	0.000503
336.4	0.007493	0.003896	0.001987	0.001003	0.000503
336.6	0.007493	0.003896	0.001987	0.001003	0.000503
336.8	0.007493	0.003896	0.001987	0.001003	0.000503
337	0.007493	0.003896	0.001987	0.001003	0.000503
337.2	0.007493	0.003896	0.001987	0.001003	0.000503
337.4	0.007493	0.003896	0.001987	0.001003	0.000503
337.6	0.007493	0.003896	0.001987	0.001003	0.000503
337.8	0.007493	0.003896	0.001987	0.001003	0.000503
338	0.007493	0.003896	0.001987	0.001003	0.000503
338.2	0.007493	0.003896	0.001987	0.001003	0.000503
338.4	0.007493	0.003896	0.001987	0.001003	0.000503
338.6	0.007493	0.003896	0.001987	0.001003	0.000503
338.8	0.007493	0.003896	0.001987	0.001003	0.000503
339	0.007493	0.003896	0.001987	0.001003	0.000503
339.2	0.007493	0.003896	0.001987	0.001003	0.000503
339.4	0.007493	0.003896	0.001987	0.001003	0.000503
339.6	0.007493	0.003896	0.001987	0.001003	0.000503
339.8	0.007493	0.003896	0.001987	0.001003	0.000503
340	0.007493	0.003896	0.001987	0.001003	0.000503
340.2	0.007493	0.003896	0.001987	0.001003	0.000503
340.4	0.007493	0.003896	0.001987	0.001003	0.000503
340.6	0.007493	0.003896	0.001987	0.001003	0.000503
340.8	0.007493	0.003896	0.001987	0.001003	0.000503
341	0.007493	0.003896	0.001987	0.001003	0.000503
341.2	0.007493	0.003896	0.001987	0.001003	0.000503
341.4	0.007493	0.003896	0.001987	0.001003	0.000503
341.6	0.007493	0.003896	0.001987	0.001003	0.000503
341.8	0.007493	0.003896	0.001987	0.001003	0.000503
342	0.007493	0.003896	0.001987	0.001003	0.000503
342.2	0.007493	0.003896	0.001987	0.001003	0.000503
342.4	0.007493	0.003896	0.001987	0.001003	0.000503
342.6	0.007493	0.003896	0.001987	0.001003	0.000503
342.8	0.007493	0.003896	0.001987	0.001003	0.000503
343	0.007493	0.003896	0.001987	0.001003	0.000503
343.2	0.007493	0.003896	0.001987	0.001003	0.000503
343.4	0.007493	0.003896	0.001987	0.001003	0.000503
343.6	0.007493	0.003896	0.001987	0.001003	0.000503
343.8	0.007493	0.003896	0.001987	0.001003	0.000503
344	0.007493	0.003896	0.001987	0.001003	0.000503
344.2	0.007493	0.003896	0.001987	0.001003	0.000503
344.4	0.007493	0.003896	0.001987	0.001003	0.000503
344.6	0.007493	0.003896	0.001987	0.001003	0.000503
344.8	0.007493	0.003896	0.001987	0.001003	0.000503
345	0.007493	0.003896	0.001987	0.001003	0.000503
345.2	0.007493	0.003896	0.001987	0.001003	0.000503
345.4	0.007493	0.003896	0.001987	0.001003	0.000503
345.6	0.007493	0.003896	0.001987	0.001003	0.000503
345.8	0.007493	0.003896	0.001987	0.001003	0.000503
346	0.007493	0.003896	0.001987	0.001003	0.000503
346.2	0.007493	0.003896	0.001987	0.001003	0.000503
346.4	0.007493	0.003896	0.001987	0.001003	0.000503
346.6	0.007493	0.003896	0.001987	0.001003	0.000503
346.8	0.007493	0.003896	0.001987	0.001003	0.000503
347	0.007493	0.003896	0.001987	0.001003	0.000503
347.2	0.007493	0.003896	0.001987	0.001003	0.000503
347.4	0.007493	0.003896	0.001987	0.001003	0.000503
347.6	0.007493	0.003896	0.001987	0.001003	0.000503
347.8	0.007493	0.003896	0.001987	0.001003	0.000503
348	0.007493	0.003896	0.001987	0.001003	0.000503
348.2	0.007493	0.003896	0.001987	0.001003	0.000503
348.4	0.007493	0.003896	0.001987	0.001003	0.000503
348.6	0.007493	0.003896	0.001987	0.001003	0.000503
348.8	0.007493	0.003896	0.001987	0.001003	0.000503
349	0.007493	0.003896	0.001987	0.001003	0.000503
349.2	0.007493	0.003896	0.001987	0.001003	0.000503
349.4	0.007493	0.003896	0.001987	0.001003	0.000503
349.6	0.007493	0.003896	0.001987	0.001003	0.000503
349.8	0.007493	0.003896	0.001987	0.001003	0.000503
350	0.007493	0.003896	0.001987	0.001003	0.000503
350.2	0.007493	0.003896	0.001987	0.001003	0.000503
350.4	0.007493	0.003896	0.001987	0.001003	0.000503
350.6	0.007493	0.003896	0.001987	0.001003	0.000503
350.8	0.007493	0.003896	0.001987	0.001003	0.000503
351	0.007493	0.003896	0.001987	0.001003	0.000503
351.2	0.007493	0.003896	0.001987	0.001003	0.000503
351.4	0.007493	0.003896	0.001987	0.001003	0.000503
351.6	0.007493	0.003896	0.001987	0.001003	0.000503
351.8	0.007493	0.003896	0.001987	0.001003	0.000503
352	0.007493	0.003896	0.001987	0.001003	0.000503
352.2	0.007493	0.003896	0.001987	0.001003	0.000503
352.4	0.007493	0.003896	0.001987	0.001003	0.000503
352.6	0.007493	0.003896	0.001987	0.001003	0.000503
352.8	0.007493	0.003896	0.001987	0.001003	0.000503
353	0.007493	0.003896	0.001987	0.001003	0.000503
353.2	0.007493	0.003896	0.001987	0.001003	0.000503
353.4	0.007493	0.003896	0.001987	0.001003	0.000503
353.6	0.007493	0.003896	0.001987	0.001003	0.000503
353.8	0.007493	0.003896	0.001987	0.001003	0.000503
354	0.007493	0.003896	0.001987	0.001003	0.000503
354.2	0.007493	0.003896	0.001987	0.001003	0.000503
354.4	0.007493	0.003896	0.001987	0.001003	0.000503
354.6	0.007493	0.003896	0.001987	0.001003	0.000503
354.8	0.007493	0.003896	0.001987	0.001003	0.000503
355	0.007493	0.003896	0.001987	0.001003	0.000503
355.2	0.007493	0.003896	0.001987	0.001003	0.000503
355.4	0.007493	0.003896	0.001987	0.001003	0.000503
355.6	0.007493	0.003896	0.001987	0.001003	0.000503
355.8	0.007493	0.003896	0.001987	0.001003	0.000503
356	0.007493	0.003896	0.001987	0.001003	0.000503
356.2	0.007493	0.003896	0.001987	0.001003	0.000503
356.4	0.007493	0.003896	0.001987	0.001003	0.000503
356.6	0.007493	0.003896	0.001987	0.001003	0.000503
356.8	0.007493	0.003896	0.001987	0.001003	0.000503
357	0.007493	0.003896	0.001987	0.001003	0.000503
357.2	0.007493	0.003896	0.001987	0.001003	0.000503
357.4	0.007493	0.003896	0.001987	0.001003	0.000503
357.6	0.007493	0.003896	0.001987	0.001003	0.000503
357.8	0.007493	0.003896	0.001987	0.001003	0.000503
358	0.007493	0.003896	0.001987	0.001003	0.000503
358.2	0.007493	0.003896	0.001987	0.001003	0.000503
358.4	0.007493	0.003896	0.001987	0.001003	0.000503
358.6	0.007493	0.003896	0.001987	0.001003	0.000503
358.8	0.007493	0.003896	0.001987	0.001003	0.000503
359	0.007493	0.003896	0.001987	0.001003	0.000503
359.2	0.007493	0.003896	0.001987	0.001003	0.000503
359.4	0.007493	0.003896	0.001987	0.001003	0.000503
359.6	0.007493	0.003896	0.001987	0.001003	0.000503
359.8	0.007493	0.003896	0.001987	0.001003	0.000503
360	0.007493	0.003896	0.001987	0.001003	0.000503
360.2	0.007493	0.003896	0.001987	0.001003	0.000503
360.4	0.007493	0.003896	0.001987	0.001003	0.000503
360.6	0.007493	0.003896	0.001987	0.001003	0.000503
360.8	0.007493	0.003896	0.001987	0.001003	0.000503
361	0.007493	0.003896	0.001987	0.001003	0.000503
361.2	0.007493	0.003896	0.001987	0.001003	0.000503
361.4	0.007493	0.003896	0.001987	0.001003	0.000503
361.6	0.007493	0.003896	0.001987	0.001003	0.000503
361.8	0.007493	0.003896	0.001987	0.001003	0.000503
362	0.007493	0.003896	0.001987	0.001003	0.000503
362.2	0.007493	0.003896	0.001987	0.001003	0.000503
362.4	0.007493	0.003896	0.001987	0.001003	0.000503
362.6	0.007493	0.003896	0.001987	0.001003	0.000503
362.8	0.007493	0.003896	0.001987	0.001003	0.000503
363	0.007493	0.003896	0.001987	0.001003	0.000503
363.2	0.007493	0.003896	0.001987	0.001003	0.000503
363.4	0.007493	0.003896	0.001987	0.001003	0.000503
363.6	0.007493	0.003896	0.001987	0.001003	0.000503
363.8	0.007493	0.003896	0.001987	0.001003	0.000503
364	0.007493	0.003896	0.001987	0.001003	0.000503
364.2	0.007493	0.003896	0.001987	0.001003	0.000503
364.4	0.007493	0.003896	0.001987	0.001003	0.000503
364.6	0.007493	0.003896	0.001987	0.001003	0.000503
364.8	0.007493	0.003896	0.001987	0.001003	0.000503
365	0.007493	0.003896	0.001987	0.001003	0.000503
365.2	0.007493	0.003896	0.001987	0.001003	0.000503
365.4	0.007493	0.003896	0.001987	0.001003	0.000503
365.6	0.007493	0.003896	0.001987	0.001003	0.000503
365.8	0.007493	0.003896	0.001987	0.001003	0.000503
366	0.007493	0.003896	0.001987	0.001003	0.000503
366.2	0.007493	0.003896	0.001987	0.001003	0.000503
366.4	0.007493	0.003896	0.001987	0.001003	0.000503
366.6	0.007493	0.003896	0.001987	0.001003	0.000503
366.8	0.007493	0.003896	0.001987	0.001003	0.000503
367	0.007493	0.003896	0.001987	0.001003	0.000503
367.2	0.007493	0.003896	0.001987	0.001003	0.000503
367.4	0.007493	0.003896	0.001987	0.001003	0.000503
367.6	0.007493	0.003896	0.001987	0.001003	0.000503
367.8	0.007493	0.003896	0.001987	0.001003	0.000503
368	0.007493	0.003896	0.001987	0.001003	0.000503
368.2	0.007493	0.003896	0.001987	0.001003	0.000503
368.4	0.007493	0.003896	0.001987	0.001003	0.000503
368.6	0.007493	0.003896	0.001987	0.001003	0.000503
368.8	0.007493	0.003896	0.001987	0.001003	0.000503
369	0.007493	0.003896	0.001987	0.001003	0.000503
369.2	0.007493	0.003896	0.001987	0.001003	0.000503
369.4	0.007493	0.003896	0.001987	0.001003	0.000503
369.6	0.007493	0.003896	0.001987	0.001003	0.000503
369.8	0.007493	0.003896	0.001987	0.001003	0.000503
370	0.007493	0.003896	0.001987	0.001003	0.000503
370.2	0.007493	0.003896	0.001987	0.001003	0.000503
370.4	0.007493	0.003896	0.001987	0.001003	0.000503
370.6	0.007493	0.003896	0.001987	0.001003	0.000503
370.8	0.007493	0.003896	0.001987	0.001003	0.000503
371	0.007493	0.003896	0.001987	0.001003	0.000503
371.2	0.007493	0.003896	0.001987	0.001003	0.000503
371.4	0.007493	0.003896	0.001987	0.001003	0.000503
371.6	0.007493	0.003896	0.001987	0.001003	0.000503
371.8	0.007493	0.003896	0.001987	0.001003	0.000503
372	0.007493	0.003896	0.001987	0.001003	0.000503
372.2	0.007493	0.003896	0.001987	0.001003	0.000503
372.4	0.007493	0.003896	0.001987	0.001003	0.000503
372.6	0.007493	0.003896	0.001987	0.001003	0.000503
372.8	0.007493	0.003896	0.001987	0.001003	0.000503
373	0.007493	0.003896	0.001987	0.001003	0.000503
373.2	0.007493	0.003896	0.001987	0.001003	0.000503
373.4	0.007493	0.003896	0.001987	0.001003	0.000503
373.6	0.007493	0.003896	0.001987	0.001003	0.000503
373.8	0.007493	0.003896	0.001987	0.001003	0.000503
374	0.007493	0.003896	0.001987	0.001003	0.000503
374.2	0.007493	0.003896	0.001987	0.001003	0.000503
374.4	0.007493	0.003896	0.001987	0.001003	0.000503
374.6	0.007493	0.003896	0.001987	0.001003	0.000503
374.8	0.007493	0.003896	0.001987	0.001003	0.000503
375	0.007493	0.003896	0.001987	0.001003	0.000503
375.2	0.007493	0.003896	0.001987	0.001003	0.000503
375.4	0.007493	0.003896	0.001987	0.001003	0.000503
375.6	0.007493	0.003896	0.001987	0.001003	0.000503
375.8	0.007493	0.003896	0.001987	0.001003	0.000503
376	0.007493	0.003896	0.001987	0.001003	0.000503
376.2	0.007493	0.003896	0.001987	0.001003	0.000503
376.4	0.007493	0.003896	0.001987	0.001003	0.000503
376.6	0.007493	0.003896	0.001987	0.001003	0.000503
376.8	0.007493	0.003896	0.001987	0.001003	0.000503
377	0.007493	0.003896	0.001987	0.001003	0.000503
377.2	0.007493	0.003896	0.001987	0.001003	0.000503
377.4	0.007493	0.003896	0.001987	0.001003	0.000503
377.6	0.007493	0.003896	0.001987	0.001003	0.000503
377.8	0.007493	0.003896	0.001987	0.001003	0.000503
378	0.007493	0.003896	0.001987	0.001003	0.000503
378.2	0.007493	0.003896	0.001987	0.001003	0.000503
378.4	0.007493	0.003896	0.001987	0.001003	0.000503
378.6	0.007493	0.003896	0.001987	0.001003	0.000503
378.8	0.007493	0.003896	0.001987	0.001003	0.000503
379	0.007493	0.003896	0.001987	0.001003	0.000503
379.2	0.007493	0.003896	0.001987	0.001003	0.000503
379.4	0.007493	0.003896	0.001987	0.001003	0.000503
379.6	0.007493	0.003896	0.001987	0.001003	0.000503
379.8	0.007493	0.003896	0.001987	0.001003	0.000503
380	0.007493	0.003896	0.001987	0.001003	0.000503
380.2	0.007493	0.003896	0.001987	0.001003	0.000503
380.4	0.007493	0.003896	0.001987	0.001003	0.000503
380.6	0.007493	0.003896	0.001987	0.001003	0.000503
380.8	0.007493	0.003896	0.001987	0.001003	0.000503
381	0.007493	0.003896	0.001987	0.001003	0.000503
381.2	0.007493	0.003896	0.001987	0.001003	0.000503
381.4	0.007493	0.003896	0.001987	0.001003	0.000503
381.6	0.007493	0.003896	0.001987	0.001003	0.000503
381.8	0.007493	0.003896	0.001987	0.001003	0.000503
382	0.007493	0.003896	0.001987	0.001003	0.000503
382.2	0.007493	0.003896	0.001987	0.001003	0.000503
382.4	0.007493	0.003896	0.001987	0.001003	0.000503
382.6	0.007493	0.003896	0.001987	0.001003	0.000503
382.8	0.007493	0.003896	0.001987	0.001003	0.000503
383	0.007493	0.003896	0.001987	0.001003	0.000503
383.2	0.007493	0.003896	0.001987	0.001003	0.000503
383.4	0.007493	0.003896	0.001987	0.001003	0.000503
383.6	0.007493	0.003896	0.001987	0.001003	0.000503
383.8	0.007493	0.003896	0.001987	0.001003	0.000503
384	0.007493	0.003896	0.001987	0.001003	0.000503
384.2	0.007493	0.003896	0.001987	0.001003	0.000503
384.4	0.007493	0.003896	0.001987	0.001003	0.000503
384.6	0.007493	0.003896	0.001987	0.001003	0.000503
384.8	0.007493	0.003896	0.001987	0.001003	0.000503
385	0.007493	0.003896	0.001987	0.001003	0.000503
385.2	0.007493	0.003896	0.001987	0.001003	0.000503
385.4	0.007493	0.003896	0.001987	0.001003	0.000503
385.6	0.007493	0.003896	0.001987	0.001003	0.000503
385.8	0.007493	0.003896	0.001987	0.001003	0.000503
386	0.007493	0.003896	0.001987	0.001003	0.000503
386.2	0.007493	0.003896	0.001987	0.001003	0.000503
386.4	0.007493	0.003896	0.001987	0.001003	0.000503
386.6	0.007493	0.003896	0.001987	0.001003	0.000503
386.8	0.007493	0.003896	0.001987	0.001003	0.000503
387	0.007493	0.003896	0.001987	0.001003	0.000503
387.2	0.007493	0.003896	0.001987	0.001003	0.000503
387.4	0.007493	0.003896	0.001987	0.001003	0.000503
387.6	0.007493	0.003896	0.001987	0.001003	0.000503
387.8	0.007493	0.003896	0.001987	0.001003	0.000503
388	0.007493	0.003896	0.001987	0.001003	0.000503
388.2	0.007493	0.003896	0.001987	0.001003	0.000503
388.4	0.007493	0.003896	0.001987	0.001003	0.000503
388.6	0.007493	0.003896	0.001987	0.001003	0.000503
388.8	0.007493	0.003896	0.001987	0.001003	0.000503
389	0.007493	0.003896	0.001987	0.001003	0.000503
389.2	0.007493	0.003896	0.001987	0.001003	0.000503
389.4	0.007493	0.003896	0.001987	0.001003	0.000503
389.6	0.007493	0.003896	0.001987	0.001003	0.000503
389.8	0.007493	0.003896	0.001987	0.001003	0.000503
390	0.007493	0.003896	0.001987	0.001003	0.000503
390.2	0.007493	0.003896	0.001987	0.001003	0.000503
390.4	0.007493	0.003896	0.001987	0.001003	0.000503
390.6	0.007493	0.003896	0.001987	0.001003	0.000503
390.8	0.007493	0.003896	0.001987	0.001003	0.000503
391	0.007493	0.003896	0.001987	0.001003	0.000503
391.2	0.007493	0.003896	0.001987	0.001003	0.000503
391.4	0.007493	0.003896	0.001987	0.001003	0.000503
391.6	0.007493	0.003896	0.001987	0.001003	0.000503
391.8	0.007493	0.003896	0.001987	0.001003	0.000503
392	0.007493	0.003896	0.001987	0.001003	0.000503
392.2	0.007493	0.003896	0.001987	0.001003	0.000503
392.4	0.007493	0.003896	0.001987	0.001003	0.000503
392.6	0.007493	0.003896	0.001987	0.001003	0.000503
392.8	0.007493	0.003896	0.001987	0.001003	0.000503
393	0.007493	0.003896	0.001987	0.001003	0.000503
393.2	0.007493	0.003896	0.001987	0.001003	0.000503
393.4	0.007493	0.003896	0.001987	0.001003	0.000503
393.6	0.007493	0.003896	0.001987	0.001003	0.000503
393.8	0.007493	0.003896	0.001987	0.001003	0.000503
394	0.007493	0.003896	0.001987	0.001003	0.000503
394.2	0.007493	0.003896	0.001987	0.001003	0.000503
394.4	0.007493	0.003896	0.001987	0.001003	0.000503
394.6	0.007493	0.003896	0.001987	0.001003	0.000503
394.8	0.007493	0.003896	0.001987	0.001003	0.000503
395	0.007493	0.003896	0.001987	0.001003	0.000503
395.2	0.007493	0.003896	0.001987	0.001003	0.000503
395.4	0.007493	0.003896	0.001987	0.001003	0.000503
395.6	0.007493	0.003896	0.001987	0.001003	0.000503
395.8	0.007493	0.003896	0.001987	0.001003	0.000503
396	0.007493	0.003896	0.001987	0.001003	0.000503
396.2	0.007493	0.003896	0.001987	0.001003	0.000503
396.4	0.007493	0.003896	0.001987	0.001003	0.000503
396.6	0.007493	0.003896	0.001987	0.001003	0.000503
396.8	0.007493	0.003896	0.001987	0.001003	0.000503
397	0.007493	0.003896	0.001987	0.001003	0.000503
397.2	0.007493	0.003896	0.001987	0.001003	0.000503
397.4	0.007493	0.003896	0.001987	0.001003	0.000503
397.6	0.007493	0.003896	0.001987	0.001003	0.000503
397.8	0.007493	0.003896	0.001987	0.001003	0.000503
398	0.007493	0.003896	0.001987	0.001003	0.000503
398.2	0.007493	0.003896	0.001987	0.001003	0.000503
398.4	0.007493	0.003896	0.001987	0.001003	0.000503
398.6	0.007493	0.003896	0.001987	0.001003	0.000503
398.8	0.007493	0.003896	0.001987	0.001003	0.000503
399	0.007493	0.003896	0.001987	0.001003	0.000503
399.2	0.007493	0.003896	0.001987	0.001003	0.000503
399.4	0.007493	0.003896	0.001987	0.001003	0.000503
399.6	0.007493	0.003896	0.001987	0.001003	0.000503
399.8	0.007493	0.003896	0.001987	0.001003	0.000503
400	0.007493	0.003896	0.001987	0.001003	0.000503
400.2	0.007493	0.003896	0.001987	0.001003	0.000503
400.4	0.007493	0.003896	0.001987	0.001003	0.000503
400.6	0.007493	0.003896	0.001987	0.001003	0.000503
400.8	0.007493	0.003896	0.001987	0.001003	0.000503
401	0.007493	0.003896	0.001987	0.001003	0.000503
401.2	0.007493	0.003896	0.001987	0.001003	0.000503
401.4	0.007493	0.003896	0.001987	0.001003	0.000503
401.6	0.007493	0.003896	0.001987	0.001003	0.000503
401.8	0.007493	0.003896	0.001987	0.001003	0.000503
402	0.007493	0.003896	0.001987	0.001003	0.000503
402.2	0.007493	0.003896	0.001987	0.001003	0.000503
402.4	0.007493	0.003896	0.001987	0.001003	0.000503
402.6	0.007493	0.003896	0.001987	0.001003	0.000503
402.8	0.007493	0.003896	0.001987	0.001003	0.000503
403	0.007493	0.003896	0.001987	0.001003	0.000503
403.2	0.007493	0.003896	0.001987	0.001003	0.000503
403.4	0.007493	0.003896	0.001987	0.001003	0.000503
403.6	0.007493	0.003896	0.001987	0.001003	0.000503
403.8	0.007493	0.003896	0.001987	0.001003	0.000503
404	0.007493	0.003896	0.001987	0.001003	0.000503
404.2	0.007493	0.003896	0.001987	0.001003	0.000503
404.4	0.007493	0.003896	0.001987	0.001003	0.000503
404.6	0.007493	0.003896	0.001987	0.001003	0.000503
404.8	0.007493	0.003896	0.001987	0.001003	0.000503
405	0.007493	0.003896	0.001987	0.001003	0.000503
405.2	0.007493	0.003896	0.001987	0.001003	0.000503
405.4	0.007493	0.003896	0.001987	0.001003	0.000503
405.6	0.007493	0.003896	0.001987	0.001003	0.000503
405.8	0.007493	0.003896	0.001987	0.001003	0.000503
406	0.007493	0.003896	0.001987	0.001003	0.000503
406.2	0.007493	0.003896	0.001987	0.001003	0.000503
406.4	0.007493	0.003896	0.001987	0.001003	0.000503
406.6	0.007493	0.003896	0.001987	0.001003	0.000503
406.8	0.007493	0.003896	0.001987	0.001003	0.000503
407	0.007493	0.003896	0.001987	0.001003	0.000503
407.2	0.007493	0.003896	0.001987	0.001003	0.000503
407.4	0.007493	0.003896	0.001987	0.001003	0.000503
407.6	0.007493	0.003896	0.001987	0.001003	0.000503
407.8	0.007493	0.003896	0.001987	0.001003	0.000503
408	0.007493	0.003896	0.001987	0.001003	0.000503
408.2	0.007493	0.003896	0.001987	0.001003	0.000503
408.4	0.007493	0.003896	0.001987	0.001003	0.000503
408.6	0.007493	0.003896	0.001987	0.001003	0.000503
408.8	0.007493	0.003896	0.001987	0.001003	0.000503
409	0.007493	0.003896	0.001987	0.001003	0.000503
409.2	0.007493	0.003896	0.001987	0.001003	0.000503
409.4	0.007493	0.003896	0.001987	0.001003	0.000503
409.6	0.007493	0.003896	0.001987	0.001003	0.000503
409.8	0.007493	0.003896	0.001987	0.001003	0.000503
410	0.007493	0.003896	0.001987	0.001003	0.000503
410.2	0.007493	0.003896	0.001987	0.001003	0.000503
410.4	0.007493	0.003896	0.001987	0.001003	0.000503
410.6	0.007493	0.003896	0.001987	0.001003	0.000503
410.8	0.007493	0.003896	0.001987	0.001003	0.000503
411	0.007493	0.003896	0.001987	0.001003	0.000503
411.2	0.007493	0.003896	0.001987	0.001003	0.000503
411.4	0.007493	0.003896	0.001987	0.001003	0.000503
411.6	0.007493	0.003896	0.001987	0.001003	0.000503
411.8	0.007493	0.003896	0.001987	0.001003	0.000503
412	0.007493	0.003896	0.001987	0.001003	0.000503
412.2	0.007493	0.003896	0.001987	0.001003	0.000503
412.4	0.007493	0.003896	0.001987	0.001003	0.000503
412.6	0.007493	0.003896	0.001987	0.001003	0.000503
412.8	0.007493	0.003896	0.001987	0.001003	0.000503
413	0.007493	0.003896	0.001987	0.001003	0.000503
413.2	0.007493	0.003896	0.001987	0.001003	0.000503
413.4	0.007493	0.003896	0.001987	0.001003	0.000503
413.6	0.007493	0.003896	0.001987	0.001003	0.000503
413.8	0.007493	0.003896	0.001987	0.001003	0.000503
414	0.007493	0.003896	0.001987	0.001003	0.000503
414.2	0.007493	0.003896	0.001987	0.001003	0.000503
414.4	0.007493	0.003896	0.001987	0.001003	0.000503
414.6	0.007493	0.003896	0.001987	0.001003	0.000503
414.8	0.007493	0.003896	0.001987	0.001003	0.000503
415	0.007493	0.003896	0.001987	0.001003	0.000503
415.2	0.007493	0.003896	0.001987	0.001003	0.000503
415.4	0.007493	0.003896	0.001987	0.001003	0.000503
415.6	0.007493	0.003896	0.001987	0.001003	0.000503
415.8	0.007493	0.003896	0.001987	0.001003	0.000503
416	0.007493	0.003896	0.001987	0.001003	0.000503
416.2	0.007493	0.003896	0.001987	0.001003	0.000503
416.4	0.007493	0.003896	0.001987	0.001003	0.000503
416.6	0.007493	0.003896	0.001987	0.001003	0.000503
416.8	0.007493	0.003896	0.001987	0.001003	0.000503
417	0.007493	0.003896	0.001987	0.001003	0.000503
417.2	0.007493	0.003896	0.001987	0.001003	0.000503
417.4	0.007493	0.003896	0.001987	0.001003	0.000503
417.6	0.007493	0.003896	0.001987	0.001003	0.000503
417.8	0.007493	0.003896	0.001987	0.001003	0.000503
418	0.007493	0.003896	0.001987	0.001003	0.000503
418.2	0.007493	0.003896	0.001987	0.001003	0.000503
418.4	0.007493	0.003896	0.001987	0.001003	0.000503
418.6	0.007493	0.003896	0.001987	0.001003	0.000503
418.8	0.007493	0.003896	0.001987	0.001003	0.000503
419	0.007493	0.003896	0.001987	0.001003	0.000503
419.2	0.007493	0.003896	0.001987	0.001003	0.000503
419.4	0.007493	0.003896	0.001987	0.001003	0.000503
419.6	0.007493	0.003896	0.001987	0.001003	0.000503
419.8	0.007493	0.003896	0.001987	0.001003	0.000503
420	0.007493	0.003896	0.001987	0.001003	0.000503
420.2	0.007493	0.003896	0.001987	0.001003	0.000503
420.4	0.007493	0.003896	0.001987	0.001003	0.000503
420.6	0.007493	0.003896	0.001987	0.001003	0.000503
420.8	0.007493	0.003896	0.001987	0.001003	0.000503
421	0.007493	0.003896	0.001987	0.001003	0.000503
421.2	0.007493	0.003896	0.001987	0.001003	0.000503
421.4	0.007493	0.003896	0.001987	0.001003	0.000503
421.6	0.007493	0.003896	0.001987	0.001003	0.000503
421.8	0.007493	0.003896	0.001987	0.001003	0.000503
422	0.007493	0.003896	0.001987	0.001003	0.000503
422.2	0.007493	0.003896	0.001987	0.001003	0.000503
422.4	0.007493	0.003896	0.001987	0.001003	0.000503
422.6	0.007493	0.003896	0.001987	0.001003	0.000503
422.8	0.007493	0.003896	0.001987	0.001003	0.000503
423	0.007493	0.003896	0.001987	0.001003	0.000503
423.2	0.007493	0.003896	0.001987	0.001003	0.000503
423.4	0.007493	0.003896	0.001987	0.001003	0.000503
423.6	0.007493	0.003896	0.001987	0.001003	0.000503
423.8	0.007493	0.003896	0.001987	0.001003	0.000503
424	0.007493	0.003896	0.001987	0.001003	0.000503
424.2	0.007493	0.003896	0.001987	0.001003	0.000503
424.4	0.007493	0.003896	0.001987	0.001003	0.000503
424.6	0.007493	0.003896	0.001987	0.001003	0.000503
424.8	0.007493	0.003896	0.001987	0.001003	0.000503
425	0.007493	0.003896	0.001987	0.001003	0.000503
425.2	0.007493	0.003896	0.001987	0.001003	0.000503
425.4	0.007493	0.003896	0.001987	0.001003	0.000503
425.6	0.007493	0.003896	0.001987	0.001003	0.000503
425.8	0.007493	0.003896	0.001987	0.001003	0.000503
426	0.007493	0.003896	0.001987	0.001003	0.000503
426.2	0.007493	0.003896	0.001987	0.001003	0.000503
426.4	0.007493	0.003896	0.001987	0.001003	0.000503
426.6	0.007493	0.003896	0.001987	0.001003	0.000503
426.8	0.007493	0.003896	0.001987	0.001003	0.000503
427	0.007493	0.003896	0.001987	0.001003	0.000503
427.2	0.007493	0.003896	0.001987	0.001003	0.000503
427.4	0.007493	0.003896	0.001987	0.001003	0.000503
427.6	0.007493	0.003896	0.001987	0.001003	0.000503
427.8	0.007493	0.003896	0.001987	0.001003	0.000503
428	0.007493	0.003896	0.001987	0.001003	0.000503
428.2	0.007493	0.003896	0.001987	0.001003	0.000503
428.4	0.007493	0.003896	0.001987	0.001003	0.000503
428.6	0.007493	0.003896	0.001987	0.001003	0.000503
428.8	0.007493	0.003896	0.001987	0.001003	0.000503
429	0.007493	0.003896	0.001987	0.001003	0.000503
429.2	0.007493	0.003896	0.001987	0.001003	0.000503
429.4	0.007493	0.003896	0.001987	0.001003	0.000503
429.6	0.007493	0.003896	0.001987	0.001003	0.000503
429.8	0.007493	0.003896	0.001987	0.001003	0.000503
430	0.007493	0.003896	0.001987	0.001003	0.000503
430.2	0.007493	0.003896	0.001987	0.001003	0.000503
430.4	0.007493	0.003896	0.001987	0.001003	0.000503
430.6	0.007493	0.003896	0.001987	0.001003	0.000503
430.8	0.007493	0.003896	0.001987	0.001003	0.000503
431	0.007493	0.003896	0.001987	0.001003	0.000503
431.2	0.007493	0.003896	0.001987	0.001003	0.000503
431.4	0.007493	0.003896	0.001987	0.001003	0.000503
431.6	0.007493	0.003896	0.001987	0.001003	0.000503
431.8	0.007493	0.003896	0.001987	0.001003	0.000503
432	0.007493	0.003896	0.001987	0.001003	0.000503
432.2	0.007493	0.003896	0.001987	0.001003	0.000503
432.4	0.007493	0.003896	0.001987	0.001003	0.000503
432.6	0.007493	0.003896	0.001987	0.001003	0.000503
432.8	0.007493	0.003896	0.001987	0.001003	0.000503
433	0.007493	0.003896	0.001987	0.001003	0.000503
433.2	0.007493	0.003896	0.001987	0.001003	0.000503
433.4	0.007493	0.003896	0.001987	0.001003	0.000503
433.6	0.007493	0.003896	0.001987	0.001003	0.000503
433.8	0.007493	0.003896	0.001987	0.001003	0.000503
434	0.007493	0.003896	0.001987	0.001003	0.000503
434.2	0.007493	0.003896	0.001987	0.001003	0.000503
434.4	0.007493	0.003896	0.001987	0.001003	0.000503
434.6	0.007493	0.003896	0.001987	0.001003	0.000503
434.8	0.007493	0.003896	0.001987	0.001003	0.000503
435	0.007493	0.003896	0.001987	0.001003	0.000503
435.2	0.007493	0.003896	0.001987	0.001003	0.000503
435.4	0.007493	0.003896	0.001987	0.001003	0.000503
435.6	0.007493	0.003896	0.001987	0.001003	0.000503
435.8	0.007493	0.003896	0.001987	0.001003	0.000503
436	0.007493	0.003896	0.001987	0.001003	0.000503
436.2	0.007493	0.003896	0.001987	0.001003	0.000503
436.4	0.007493	0.003896	0.001987	0.001003	0.000503
436.6	0.007493	0.003896	0.001987	0.001003	0.000503
436.8	0.007493	0.003896	0.001987	0.001003	0.000503
437	0.007493	0.003896	0.001987	0.001003	0.000503
437.2	0.007493	0.003896	0.001987	0.001003	0.000503
437.4	0.007493	0.003896	0.001987	0.001003	0.000503
437.6	0.007493	0.003896	0.001987	0.001003	0.000503
437.8	0.007493	0.003896	0.001987	0.001003	0.000503
438	0.007493	0.003896	0.001987	0.001003	0.000503
438.2	0.007493	0.003896	0.001987	0.001003	0.000503
438.4	0.007493	0.003896	0.001987	0.001003	0.000503
438.6	0.007493	0.003896	0.001987	0.001003	0.000503
438.8	0.007493	0.003896	0.001987	0.001003	0.000503
439	0.007493	0.003896	0.001987	0.001003	0.000503
439.2	0.007493	0.003896	0.001987	0.001003	0.000503
439.4	0.007493	0.003896	0.001987	0.001003	0.000503
439.6	0.007493	0.003896	0.001987	0.001003	0.000503
439.8	0.007493	0.003896	0.001987	0.001003	0.000503
440	0.007493	0.003896	0.001987	0.001003	0.000503
440.2	0.007493	0.003896	0.001987	0.001003	0.000503
440.4	0.007493	0.003896	0.001987	0.001003	0.000503
440.6	0.007493	0.003896	0.001987	0.001003	0.000503
440.8	0.007493	0.003896	0.001987	0.001003	0.000503
441	0.007493	0.003896	0.001987	0.001003	0.000503
441.2	0.007493	0.003896	0.001987	0.001003	0.000503
441.4	0.007493	0.003896	0.001987	0.001003	0.000503
441.6	0.007493	0.003896	0.001987	0.001003	0.000503
441.8	0.007493	0.003896	0.001987	0.001003	0.000503
442	0.007493	0.003896	0.001987	0.001003	0.000503
442.2	0.007493	0.003896	0.001987	0.001003	0.000503
442.4	0.007493	0.003896	0.001987	0.001003	0.000503
442.6	0.007493	0.003896	0.001987	0.001003	0.000503
442.8	0.007493	0.003896	0.001987	0.001003	0.000503
443	0.007493	0.003896	0.001987	0.001003	0.000503
443.2	0.007493	0.003896	0.001987	0.001003	0.000503
443.4	0.007493	0.003896	0.001987	0.001003	0.000503
443.6	0.007493	0.003896	0.001987	0.001003	0.000503
443.8	0.007493	0.003896	0.001987	0.001003	0.000503
444	0.007493	0.003896	0.001987	0.001003	0.000503
444.2	0.007493	0.003896	0.001987	0.001003	0.000503
444.4	0.007493	0.003896	0.001987	0.001003	0.000503
444.6	0.007493	0.003896	0.001987	0.001003	0.000503
444.8	0.007493	0.003896	0.001987	0.001003	0.000503
445	0.007493	0.003896	0.001987	0.001003	0.000503
445.2	0.007493	0.003896	0.001987	0.001003	0.000503
445.4	0.007493	0.003896	0.001987	0.001003	0.000503
445.6	0.007493	0.003896	0.001987	0.001003	0.000503
445.8	0.007493	0.003896	0.001987	0.001003	0.000503
446	0.007493	0.003896	0.001987	0.001003	0.000503
446.2	0.007493	0.003896	0.001987	0.001003	0.000503
446.4	0.007493	0.003896	0.001987	0.001003	0.000503
446.6	0.007493	0.003896	0.001987	0.001003	0.000503
446.8	0.007493	0.003896	0.001987	0.001003	0.000503
447	0.007493	0.003896	0.001987	0.001003	0.000503
447.2	0.007493	0.003896	0.001987	0.001003	0.000503
447.4	0.007493	0.003896	0.001987	0.001003	0.000503
447.6	0.007493	0.003896	0.001987	0.001003	0.000503
447.8	0.007493	0.003896	0.001987	0.001003	0.000503
448	0.007493	0.003896	0.001987	0.001003	0.000503
448.2	0.007493	0.003896	0.001987	0.001003	0.000503
448.4	0.007493	0.003896	0.001987	0.001003	0.000503
448.6	0.007493	0.003896	0.001987	0.001003	0.000503
448.8	0.007493	0.003896	0.001987	0.001003	0.000503
449	0.007493	0.003896	0.001987	0.001003	0.000503
449.2	0.007493	0.003896	0.001987	0.001003	0.000503
449.4	0.007493	0.003896	0.001987	0.001003	0.000503
449.6	0.007493	0.003896	0.001987	0.001003	0.000503
449.8	0.007493	0.003896	0.001987	0.001003	0.000503
450	0.007493	0.003896	0.001987	0.001003	0.000503
450.2	0.007493	0.003896	0.001987	0.001003	0.000503
450.4	0.007493	0.003896	0.001987	0.001003	0.000503
450.6	0.007493	0.003896	0.001987	0.001003	0.000503
450.8	0.007493	0.003896	0.001987	0.001003	0.000503
451	0.007493	0.003896	0.001987	0.001003	0.000503
451.2	0.007493	0.003896	0.001987	0.001003	0.000503
451.4	0.007493	0.003896	0.001987	0.001003	0.000503
451.6	0.007493	0.003896	0.001987	0.001003	0.000503
451.8	0.007493	0.003896	0.001987	0.001003	0.000503
452	0.007493	0.003896	0.001987	0.001003	0.000503
452.2	0.007493	0.003896	0.001987	0.001003	0.000503
452.4	0.007493	0.003896	0.001987	0.001003	0.000503
452.6	0.007493	0.003896	0.001987	0.001003	0.000503
452.8	0.007493	0.003896	0.001987	0.001003	0.000503
453	0.007493	0.003896	0.001987	0.001003	0.000503
453.2	0.007493	0.003896	0.001987	0.001003	0.000503
453.4	0.007493	0.003896	0.001987	0.001003	0.000503
453.6	0.007493	0.003896	0.001987	0.001003	0.000503
453.8	0.007493	0.003896	0.001987	0.001003	0.000503
454	0.007493	0.003896	0.001987	0.001003	0.000503
454.2	0.007493	0.003896	0.001987	0.001003	0.000503
454.4	0.007493	0.003896	0.001987	0.001003	0.000503
454.6	0.007493	0.003896	0.001987	0.001003	0.000503
454.8	0.007493	0.003896	0.001987	0.001003	0.000503
455	0.007493	0.003896	0.001987	0.001003	0.000503
455.2	0.007493	0.003896	0.001987	0.001003	0.000503
455.4	0.007493	0.003896	0.001987	0.001003	0.000503
455.6	0.007493	0.003896	0.001987	0.001003	0.000503
455.8	0.007493	0.003896	0.001987	0.001003	0.000503
456	0.007493	0.003896	0.001987	0.001003	0.000503
456.2	0.007493	0.003896	0.001987	0.001003	0.000503
456.4	0.007493	0.003896	0.001987	0.001003	0.000503
456.6	0.007493	0.003896	0.001987	0.001003	0.000503
456.8	0.007493	0.003896	0.001987	0.001003	0.000503
457	0.007493	0.003896	0.001987	0.001003	0.000503
457.2	0.007493	0.003896	0.001987	0.001003	0.000503
457.4	0.007493	0.003896	0.001987	0.001003	0.000503
457.6	0.007493	0.003896	0.001987	0.001003	0.000503
457.8	0.007493	0.003896	0.001987	0.001003	0.000503
458	0.007493	0.003896	0.001987	0.001003	0.000503
458.2	0.007493	0.003896	0.001987	0.001003	0.000503
458.4	0.007493	0.003896	0.001987	0.001003	0.000503
458.6	0.007493	0.003896	0.001987	0.001003	0.000503
458.8	0.007493	0.003896	0.001987	0.001003	0.000503
459	0.007493	0.003896	0.001987	0.001003	0.000503
459.2	0.007493	0.003896	0.001987	0.001003	0.000503
459.4	0.007493	0.003896	0.001987	0.001003	0.000503
459.6	0.007493	0.003896	0.001987	0.001003	0.000503
[truncated: 701 more rows]

## Sheet: Fig_8C
Time (s)	2.45 mM	1.23 mM	0.61 mM	0.31 mM	0.15 mM
60	0	0	0	0	0
60.2	0.067245	0.034046	0.01713	0.008592	0.004302
60.4	0.128601	0.06591	0.033368	0.016788	0.008419
60.6	0.184585	0.095732	0.048758	0.024607	0.012359
60.8	0.235666	0.123642	0.063347	0.032064	0.016129
61	0.282275	0.149763	0.077174	0.039178	0.019736
61.2	0.324802	0.17421	0.090281	0.045964	0.023188
61.4	0.363606	0.197089	0.102704	0.052437	0.026492
61.6	0.399011	0.218502	0.11448	0.058612	0.029653
61.8	0.431317	0.238543	0.125641	0.064502	0.032678
62	0.460793	0.257299	0.136221	0.070121	0.035573
62.2	0.487688	0.274853	0.146249	0.07548	0.038343
62.4	0.512229	0.291282	0.155754	0.080593	0.040994
62.6	0.53462	0.306657	0.164763	0.085469	0.04353
62.8	0.555051	0.321048	0.173303	0.090121	0.045958
63	0.573693	0.334515	0.181398	0.094558	0.04828
63.2	0.590702	0.34712	0.18907	0.098791	0.050503
63.4	0.606222	0.358916	0.196343	0.102829	0.05263
63.6	0.620383	0.369957	0.203236	0.10668	0.054666
63.8	0.633304	0.380289	0.20977	0.110354	0.056613
64	0.645094	0.38996	0.215963	0.113859	0.058477
64.2	0.655851	0.39901	0.221833	0.117202	0.060261
64.4	0.665666	0.407481	0.227397	0.120391	0.061968
64.6	0.674622	0.415408	0.232672	0.123433	0.063601
64.8	0.682793	0.422828	0.237671	0.126334	0.065164
65	0.690249	0.429772	0.242409	0.129102	0.066659
65.2	0.697053	0.43627	0.2469	0.131742	0.06809
65.4	0.70326	0.442352	0.251158	0.134261	0.06946
65.6	0.708924	0.448045	0.255193	0.136663	0.070771
65.8	0.714092	0.453372	0.259018	0.138955	0.072025
66	0.718807	0.458358	0.262643	0.141141	0.073225
66.2	0.72311	0.463025	0.26608	0.143226	0.074373
66.4	0.727036	0.467392	0.269337	0.145215	0.075472
66.6	0.730618	0.471479	0.272424	0.147113	0.076524
66.8	0.733886	0.475304	0.275351	0.148923	0.07753
67	0.736868	0.478885	0.278124	0.150649	0.078493
67.2	0.739589	0.482235	0.280754	0.152296	0.079415
67.4	0.742072	0.485371	0.283246	0.153867	0.080296
67.6	0.744337	0.488306	0.285608	0.155365	0.08114
67.8	0.746404	0.491053	0.287847	0.156795	0.081948
68	0.74829	0.493624	0.289969	0.158158	0.08272
68.2	0.750011	0.49603	0.291981	0.159459	0.08346
68.4	0.751581	0.498281	0.293888	0.1607	0.084168
68.6	0.753014	0.500389	0.295695	0.161883	0.084845
68.8	0.754321	0.502361	0.297408	0.163012	0.085493
69	0.755514	0.504207	0.299032	0.164089	0.086113
69.2	0.756602	0.505934	0.300571	0.165116	0.086706
69.4	0.757595	0.507551	0.30203	0.166096	0.087274
69.6	0.758501	0.509064	0.303413	0.167031	0.087817
69.8	0.759328	0.510481	0.304723	0.167923	0.088337
70	0.760082	0.511806	0.305966	0.168773	0.088835
70.2	0.76077	0.513047	0.307143	0.169584	0.089311
70.4	0.761398	0.514207	0.30826	0.170358	0.089766
70.6	0.761971	0.515294	0.309318	0.171097	0.090202
70.8	0.762494	0.516311	0.31032	0.171801	0.090619
71	0.762971	0.517263	0.311271	0.172472	0.091019
71.2	0.763407	0.518153	0.312172	0.173113	0.091401
71.4	0.763804	0.518987	0.313026	0.173724	0.091766
71.6	0.764166	0.519767	0.313835	0.174307	0.092116
71.8	0.764497	0.520497	0.314603	0.174864	0.092451
72	0.764799	0.521181	0.31533	0.175394	0.092771
72.2	0.765074	0.52182	0.316019	0.1759	0.093078
72.4	0.765325	0.522419	0.316673	0.176383	0.093371
72.6	0.765554	0.522979	0.317292	0.176843	0.093652
72.8	0.765763	0.523503	0.317879	0.177283	0.09392
73	0.765954	0.523994	0.318435	0.177702	0.094178
73.2	0.766128	0.524453	0.318963	0.178101	0.094424
73.4	0.766287	0.524883	0.319463	0.178483	0.094659
73.6	0.766432	0.525285	0.319937	0.178846	0.094884
73.8	0.766564	0.525662	0.320386	0.179193	0.0951
74	0.766685	0.526014	0.320812	0.179524	0.095306
74.2	0.766795	0.526344	0.321215	0.17984	0.095503
74.4	0.766895	0.526653	0.321598	0.180141	0.095692
74.6	0.766987	0.526941	0.32196	0.180428	0.095873
74.8	0.767071	0.527212	0.322304	0.180702	0.096046
75	0.767147	0.527465	0.32263	0.180963	0.096211
75.2	0.767217	0.527702	0.322938	0.181213	0.09637
75.4	0.76728	0.527923	0.323231	0.18145	0.096521
75.6	0.767338	0.528131	0.323508	0.181677	0.096666
75.8	0.767391	0.528325	0.323771	0.181894	0.096805
76	0.767439	0.528506	0.32402	0.1821	0.096938
76.2	0.767483	0.528676	0.324257	0.182297	0.097065
76.4	0.767524	0.528835	0.324481	0.182485	0.097187
76.6	0.76756	0.528984	0.324693	0.182664	0.097303
76.8	0.767594	0.529124	0.324894	0.182835	0.097415
77	0.767624	0.529254	0.325085	0.182998	0.097521
77.2	0.767652	0.529376	0.325265	0.183153	0.097623
77.4	0.767678	0.529491	0.325437	0.183302	0.097721
77.6	0.767701	0.529597	0.325599	0.183443	0.097814
77.8	0.767722	0.529698	0.325753	0.183578	0.097903
78	0.767741	0.529791	0.325899	0.183707	0.097989
78.2	0.767759	0.529879	0.326037	0.18383	0.098071
78.4	0.767775	0.529961	0.326168	0.183947	0.098149
78.6	0.76779	0.530038	0.326293	0.184059	0.098224
78.8	0.767803	0.53011	0.32641	0.184165	0.098296
79	0.767815	0.530177	0.326522	0.184267	0.098364
79.2	0.767826	0.53024	0.326628	0.184364	0.09843
79.4	0.767836	0.530299	0.326728	0.184456	0.098493
79.6	0.767846	0.530354	0.326823	0.184545	0.098553
79.8	0.767854	0.530405	0.326913	0.184629	0.09861
80	0.767862	0.530454	0.326999	0.184709	0.098666
80.2	0.767869	0.530499	0.327079	0.184786	0.098718
80.4	0.767875	0.530541	0.327156	0.184859	0.098769
80.6	0.767881	0.530581	0.327229	0.184929	0.098817
80.8	0.767887	0.530618	0.327298	0.184995	0.098863
81	0.767891	0.530652	0.327363	0.185058	0.098907
81.2	0.767896	0.530685	0.327425	0.185119	0.09895
81.4	0.7679	0.530715	0.327484	0.185177	0.09899
81.6	0.767904	0.530744	0.32754	0.185232	0.099029
81.8	0.767907	0.53077	0.327592	0.185284	0.099066
82	0.76791	0.530795	0.327642	0.185334	0.099101
82.2	0.767913	0.530819	0.32769	0.185382	0.099135
82.4	0.767916	0.53084	0.327735	0.185428	0.099168
82.6	0.767918	0.530861	0.327777	0.185471	0.099199
82.8	0.76792	0.53088	0.327817	0.185513	0.099228
83	0.767922	0.530898	0.327856	0.185552	0.099257
83.2	0.767924	0.530914	0.327892	0.18559	0.099284
83.4	0.767925	0.53093	0.327926	0.185626	0.09931
83.6	0.767927	0.530945	0.327959	0.18566	0.099335
83.8	0.767928	0.530958	0.32799	0.185693	0.099359
84	0.767929	0.530971	0.328019	0.185724	0.099382
84.2	0.767931	0.530983	0.328047	0.185754	0.099404
84.4	0.767932	0.530995	0.328073	0.185783	0.099424
84.6	0.767933	0.531005	0.328098	0.18581	0.099444
84.8	0.767933	0.531015	0.328122	0.185836	0.099464
85	0.767934	0.531024	0.328144	0.18586	0.099482
85.2	0.767935	0.531033	0.328165	0.185884	0.099499
85.4	0.767936	0.531041	0.328185	0.185906	0.099516
85.6	0.767936	0.531048	0.328204	0.185928	0.099532
85.8	0.767937	0.531056	0.328223	0.185948	0.099548
86	0.767937	0.531062	0.32824	0.185968	0.099562
86.2	0.767938	0.531068	0.328256	0.185986	0.099576
86.4	0.767938	0.531074	0.328271	0.186004	0.09959
86.6	0.767938	0.53108	0.328286	0.186021	0.099603
86.8	0.767939	0.531085	0.3283	0.186037	0.099615
87	0.767939	0.531089	0.328313	0.186052	0.099627
87.2	0.767939	0.531094	0.328325	0.186067	0.099638
87.4	0.76794	0.531098	0.328337	0.186081	0.099649
87.6	0.76794	0.531102	0.328348	0.186094	0.099659
87.8	0.76794	0.531106	0.328359	0.186107	0.099669
88	0.76794	0.531109	0.328369	0.186119	0.099679
88.2	0.76794	0.531112	0.328378	0.186131	0.099688
88.4	0.767941	0.531115	0.328387	0.186142	0.099696
88.6	0.767941	0.531118	0.328396	0.186152	0.099705
88.8	0.767941	0.531121	0.328404	0.186163	0.099713
89	0.767941	0.531123	0.328412	0.186172	0.09972
89.2	0.767941	0.531125	0.328419	0.186181	0.099727
89.4	0.767941	0.531127	0.328426	0.18619	0.099734
89.6	0.767941	0.531129	0.328432	0.186198	0.099741
89.8	0.767941	0.531131	0.328439	0.186206	0.099747
90	0.767941	0.531133	0.328444	0.186214	0.099754
90.2	0.767942	0.531135	0.32845	0.186221	0.099759
90.4	0.767942	0.531136	0.328455	0.186228	0.099765
90.6	0.767942	0.531138	0.32846	0.186235	0.09977
90.8	0.767942	0.531139	0.328465	0.186241	0.099775
91	0.767942	0.53114	0.328469	0.186247	0.09978
91.2	0.767942	0.531142	0.328474	0.186253	0.099785
91.4	0.767942	0.531143	0.328478	0.186258	0.099789
91.6	0.767942	0.531144	0.328482	0.186263	0.099794
91.8	0.767942	0.531145	0.328485	0.186268	0.099798
92	0.767942	0.531146	0.328489	0.186273	0.099802
92.2	0.767942	0.531146	0.328492	0.186277	0.099805
92.4	0.767942	0.531147	0.328495	0.186282	0.099809
92.6	0.767942	0.531148	0.328498	0.186286	0.099812
92.8	0.767942	0.531149	0.328501	0.18629	0.099816
93	0.767942	0.531149	0.328503	0.186294	0.099819
93.2	0.767942	0.53115	0.328506	0.186297	0.099822
93.4	0.767942	0.53115	0.328508	0.1863	0.099825
93.6	0.767942	0.531151	0.32851	0.186304	0.099828
93.8	0.767942	0.531151	0.328513	0.186307	0.09983
94	0.767942	0.531152	0.328515	0.18631	0.099833
94.2	0.767942	0.531152	0.328516	0.186313	0.099835
94.4	0.767942	0.531153	0.328518	0.186315	0.099837
94.6	0.767942	0.531153	0.32852	0.186318	0.09984
94.8	0.767942	0.531154	0.328522	0.18632	0.099842
95	0.767942	0.531154	0.328523	0.186323	0.099844
95.2	0.767942	0.531154	0.328525	0.186325	0.099846
95.4	0.767942	0.531154	0.328526	0.186327	0.099848
95.6	0.767942	0.531155	0.328527	0.186329	0.099849
95.8	0.767942	0.531155	0.328529	0.186331	0.099851
96	0.767942	0.531155	0.32853	0.186333	0.099853
96.2	0.767942	0.531155	0.328531	0.186334	0.099854
96.4	0.767942	0.531156	0.328532	0.186336	0.099856
96.6	0.767942	0.531156	0.328533	0.186338	0.099857
96.8	0.767942	0.531156	0.328534	0.186339	0.099859
97	0.767942	0.531156	0.328535	0.186341	0.09986
97.2	0.767942	0.531156	0.328536	0.186342	0.099861
97.4	0.767942	0.531157	0.328536	0.186343	0.099862
97.6	0.767942	0.531157	0.328537	0.186345	0.099863
97.8	0.767942	0.531157	0.328538	0.186346	0.099865
98	0.767942	0.531157	0.328539	0.186347	0.099866
98.2	0.767942	0.531157	0.328539	0.186348	0.099867
98.4	0.767942	0.531157	0.32854	0.186349	0.099868
98.6	0.767942	0.531157	0.32854	0.18635	0.099868
98.8	0.767942	0.531157	0.328541	0.186351	0.099869
99	0.767942	0.531157	0.328542	0.186352	0.09987
99.2	0.767942	0.531158	0.328542	0.186353	0.099871
99.4	0.767942	0.531158	0.328542	0.186354	0.099872
99.6	0.767942	0.531158	0.328543	0.186355	0.099873
99.8	0.767942	0.531158	0.328543	0.186355	0.099873
100	0.767942	0.531158	0.328544	0.186356	0.099874
100.2	0.767942	0.531158	0.328544	0.186357	0.099875
100.4	0.767942	0.531158	0.328545	0.186357	0.099875
100.6	0.767942	0.531158	0.328545	0.186358	0.099876
100.8	0.767942	0.531158	0.328545	0.186359	0.099876
101	0.767942	0.531158	0.328545	0.186359	0.099877
101.2	0.767942	0.531158	0.328546	0.18636	0.099877
101.4	0.767942	0.531158	0.328546	0.18636	0.099878
101.6	0.767942	0.531158	0.328546	0.186361	0.099878
101.8	0.767942	0.531158	0.328547	0.186361	0.099879
102	0.767942	0.531158	0.328547	0.186362	0.099879
102.2	0.767942	0.531158	0.328547	0.186362	0.09988
102.4	0.767942	0.531158	0.328547	0.186362	0.09988
102.6	0.767942	0.531158	0.328547	0.186363	0.09988
102.8	0.767942	0.531158	0.328548	0.186363	0.099881
103	0.767942	0.531158	0.328548	0.186364	0.099881
103.2	0.767942	0.531158	0.328548	0.186364	0.099881
103.4	0.767942	0.531158	0.328548	0.186364	0.099882
103.6	0.767942	0.531158	0.328548	0.186364	0.099882
103.8	0.767942	0.531159	0.328548	0.186365	0.099882
104	0.767942	0.531159	0.328549	0.186365	0.099883
104.2	0.767942	0.531159	0.328549	0.186365	0.099883
104.4	0.767942	0.531159	0.328549	0.186366	0.099883
104.6	0.767942	0.531159	0.328549	0.186366	0.099883
104.8	0.767942	0.531159	0.328549	0.186366	0.099884
105	0.767942	0.531159	0.328549	0.186366	0.099884
105.2	0.767942	0.531159	0.328549	0.186366	0.099884
105.4	0.767942	0.531159	0.328549	0.186367	0.099884
105.6	0.767942	0.531159	0.328549	0.186367	0.099885
105.8	0.767942	0.531159	0.32855	0.186367	0.099885
106	0.767942	0.531159	0.32855	0.186367	0.099885
106.2	0.767942	0.531159	0.32855	0.186367	0.099885
106.4	0.767942	0.531159	0.32855	0.186368	0.099885
106.6	0.767942	0.531159	0.32855	0.186368	0.099885
106.8	0.767942	0.531159	0.32855	0.186368	0.099886
107	0.767942	0.531159	0.32855	0.186368	0.099886
107.2	0.767942	0.531159	0.32855	0.186368	0.099886
107.4	0.767942	0.531159	0.32855	0.186368	0.099886
107.6	0.767942	0.531159	0.32855	0.186368	0.099886
107.8	0.767942	0.531159	0.32855	0.186368	0.099886
108	0.767942	0.531159	0.32855	0.186369	0.099886
108.2	0.767942	0.531159	0.32855	0.186369	0.099886
108.4	0.767942	0.531159	0.32855	0.186369	0.099887
108.6	0.767942	0.531159	0.32855	0.186369	0.099887
108.8	0.767942	0.531159	0.32855	0.186369	0.099887
109	0.767942	0.531159	0.32855	0.186369	0.099887
109.2	0.767942	0.531159	0.32855	0.186369	0.099887
109.4	0.767942	0.531159	0.328551	0.186369	0.099887
109.6	0.767942	0.531159	0.328551	0.186369	0.099887
109.8	0.767942	0.531159	0.328551	0.186369	0.099887
110	0.767942	0.531159	0.328551	0.186369	0.099887
110.2	0.767942	0.531159	0.328551	0.186369	0.099887
110.4	0.767942	0.531159	0.328551	0.18637	0.099887
110.6	0.767942	0.531159	0.328551	0.18637	0.099887
110.8	0.767942	0.531159	0.328551	0.18637	0.099887
111	0.767942	0.531159	0.328551	0.18637	0.099888
111.2	0.767942	0.531159	0.328551	0.18637	0.099888
111.4	0.767942	0.531159	0.328551	0.18637	0.099888
111.6	0.767942	0.531159	0.328551	0.18637	0.099888
111.8	0.767942	0.531159	0.328551	0.18637	0.099888
112	0.767942	0.531159	0.328551	0.18637	0.099888
112.2	0.767942	0.531159	0.328551	0.18637	0.099888
112.4	0.767942	0.531159	0.328551	0.18637	0.099888
112.6	0.767942	0.531159	0.328551	0.18637	0.099888
112.8	0.767942	0.531159	0.328551	0.18637	0.099888
113	0.767942	0.531159	0.328551	0.18637	0.099888
113.2	0.767942	0.531159	0.328551	0.18637	0.099888
113.4	0.767942	0.531159	0.328551	0.18637	0.099888
113.6	0.767942	0.531159	0.328551	0.18637	0.099888
113.8	0.767942	0.531159	0.328551	0.18637	0.099888
114	0.767942	0.531159	0.328551	0.18637	0.099888
114.2	0.767942	0.531159	0.328551	0.18637	0.099888
114.4	0.767942	0.531159	0.328551	0.18637	0.099888
114.6	0.767942	0.531159	0.328551	0.18637	0.099888
114.8	0.767942	0.531159	0.328551	0.18637	0.099888
115	0.767942	0.531159	0.328551	0.18637	0.099888
115.2	0.767942	0.531159	0.328551	0.18637	0.099888
115.4	0.767942	0.531159	0.328551	0.18637	0.099888
115.6	0.767942	0.531159	0.328551	0.18637	0.099888
115.8	0.767942	0.531159	0.328551	0.18637	0.099888
116	0.767942	0.531159	0.328551	0.18637	0.099888
116.2	0.767942	0.531159	0.328551	0.18637	0.099888
116.4	0.767942	0.531159	0.328551	0.186371	0.099888
116.6	0.767942	0.531159	0.328551	0.186371	0.099888
116.8	0.767942	0.531159	0.328551	0.186371	0.099889
117	0.767942	0.531159	0.328551	0.186371	0.099889
117.2	0.767942	0.531159	0.328551	0.186371	0.099889
117.4	0.767942	0.531159	0.328551	0.186371	0.099889
117.6	0.767942	0.531159	0.328551	0.186371	0.099889
117.8	0.767942	0.531159	0.328551	0.186371	0.099889
118	0.767942	0.531159	0.328551	0.186371	0.099889
118.2	0.767942	0.531159	0.328551	0.186371	0.099889
118.4	0.767942	0.531159	0.328551	0.186371	0.099889
118.6	0.767942	0.531159	0.328551	0.186371	0.099889
118.8	0.767942	0.531159	0.328551	0.186371	0.099889
119	0.767942	0.531159	0.328551	0.186371	0.099889
119.2	0.767942	0.531159	0.328551	0.186371	0.099889
119.4	0.767942	0.531159	0.328551	0.186371	0.099889
119.6	0.767942	0.531159	0.328551	0.186371	0.099889
119.8	0.767942	0.531159	0.328551	0.186371	0.099889
120	0.767942	0.531159	0.328551	0.186371	0.099889
120.2	0.767942	0.531159	0.328551	0.186371	0.099889
120.4	0.767942	0.531159	0.328551	0.186371	0.099889
120.6	0.767942	0.531159	0.328551	0.186371	0.099889
120.8	0.767942	0.531159	0.328551	0.186371	0.099889
121	0.767942	0.531159	0.328551	0.186371	0.099889
121.2	0.767942	0.531159	0.328551	0.186371	0.099889
121.4	0.767942	0.531159	0.328551	0.186371	0.099889
121.6	0.767942	0.531159	0.328551	0.186371	0.099889
121.8	0.767942	0.531159	0.328551	0.186371	0.099889
122	0.767942	0.531159	0.328551	0.186371	0.099889
122.2	0.767942	0.531159	0.328551	0.186371	0.099889
122.4	0.767942	0.531159	0.328551	0.186371	0.099889
122.6	0.767942	0.531159	0.328551	0.186371	0.099889
122.8	0.767942	0.531159	0.328551	0.186371	0.099889
123	0.767942	0.531159	0.328551	0.186371	0.099889
123.2	0.767942	0.531159	0.328551	0.186371	0.099889
123.4	0.767942	0.531159	0.328551	0.186371	0.099889
123.6	0.767942	0.531159	0.328551	0.186371	0.099889
123.8	0.767942	0.531159	0.328551	0.186371	0.099889
124	0.767942	0.531159	0.328551	0.186371	0.099889
124.2	0.767942	0.531159	0.328551	0.186371	0.099889
124.4	0.767942	0.531159	0.328551	0.186371	0.099889
124.6	0.767942	0.531159	0.328551	0.186371	0.099889
124.8	0.767942	0.531159	0.328551	0.186371	0.099889
125	0.767942	0.531159	0.328551	0.186371	0.099889
125.2	0.767942	0.531159	0.328551	0.186371	0.099889
125.4	0.767942	0.531159	0.328551	0.186371	0.099889
125.6	0.767942	0.531159	0.328551	0.186371	0.099889
125.8	0.767942	0.531159	0.328551	0.186371	0.099889
126	0.767942	0.531159	0.328551	0.186371	0.099889
126.2	0.767942	0.531159	0.328551	0.186371	0.099889
126.4	0.767942	0.531159	0.328551	0.186371	0.099889
126.6	0.767942	0.531159	0.328551	0.186371	0.099889
126.8	0.767942	0.531159	0.328551	0.186371	0.099889
127	0.767942	0.531159	0.328551	0.186371	0.099889
127.2	0.767942	0.531159	0.328551	0.186371	0.099889
127.4	0.767942	0.531159	0.328551	0.186371	0.099889
127.6	0.767942	0.531159	0.328551	0.186371	0.099889
127.8	0.767942	0.531159	0.328551	0.186371	0.099889
128	0.767942	0.531159	0.328551	0.186371	0.099889
128.2	0.767942	0.531159	0.328551	0.186371	0.099889
128.4	0.767942	0.531159	0.328551	0.186371	0.099889
128.6	0.767942	0.531159	0.328551	0.186371	0.099889
128.8	0.767942	0.531159	0.328551	0.186371	0.099889
129	0.767942	0.531159	0.328551	0.186371	0.099889
129.2	0.767942	0.531159	0.328551	0.186371	0.099889
129.4	0.767942	0.531159	0.328551	0.186371	0.099889
129.6	0.767942	0.531159	0.328551	0.186371	0.099889
129.8	0.767942	0.531159	0.328551	0.186371	0.099889
130	0.767942	0.531159	0.328551	0.186371	0.099889
130.2	0.767942	0.531159	0.328551	0.186371	0.099889
130.4	0.767942	0.531159	0.328551	0.186371	0.099889
130.6	0.767942	0.531159	0.328551	0.186371	0.099889
130.8	0.767942	0.531159	0.328551	0.186371	0.099889
131	0.767942	0.531159	0.328551	0.186371	0.099889
131.2	0.767942	0.531159	0.328551	0.186371	0.099889
131.4	0.767942	0.531159	0.328551	0.186371	0.099889
131.6	0.767942	0.531159	0.328551	0.186371	0.099889
131.8	0.767942	0.531159	0.328551	0.186371	0.099889
132	0.767942	0.531159	0.328551	0.186371	0.099889
132.2	0.767942	0.531159	0.328551	0.186371	0.099889
132.4	0.767942	0.531159	0.328551	0.186371	0.099889
132.6	0.767942	0.531159	0.328551	0.186371	0.099889
132.8	0.767942	0.531159	0.328551	0.186371	0.099889
133	0.767942	0.531159	0.328551	0.186371	0.099889
133.2	0.767942	0.531159	0.328551	0.186371	0.099889
133.4	0.767942	0.531159	0.328551	0.186371	0.099889
133.6	0.767942	0.531159	0.328551	0.186371	0.099889
133.8	0.767942	0.531159	0.328551	0.186371	0.099889
134	0.767942	0.531159	0.328551	0.186371	0.099889
134.2	0.767942	0.531159	0.328551	0.186371	0.099889
134.4	0.767942	0.531159	0.328551	0.186371	0.099889
134.6	0.767942	0.531159	0.328551	0.186371	0.099889
134.8	0.767942	0.531159	0.328551	0.186371	0.099889
135	0.767942	0.531159	0.328551	0.186371	0.099889
135.2	0.767942	0.531159	0.328551	0.186371	0.099889
135.4	0.767942	0.531159	0.328551	0.186371	0.099889
135.6	0.767942	0.531159	0.328551	0.186371	0.099889
135.8	0.767942	0.531159	0.328551	0.186371	0.099889
136	0.767942	0.531159	0.328551	0.186371	0.099889
136.2	0.767942	0.531159	0.328551	0.186371	0.099889
136.4	0.767942	0.531159	0.328551	0.186371	0.099889
136.6	0.767942	0.531159	0.328551	0.186371	0.099889
136.8	0.767942	0.531159	0.328551	0.186371	0.099889
137	0.767942	0.531159	0.328551	0.186371	0.099889
137.2	0.767942	0.531159	0.328551	0.186371	0.099889
137.4	0.767942	0.531159	0.328551	0.186371	0.099889
137.6	0.767942	0.531159	0.328551	0.186371	0.099889
137.8	0.767942	0.531159	0.328551	0.186371	0.099889
138	0.767942	0.531159	0.328551	0.186371	0.099889
138.2	0.767942	0.531159	0.328551	0.186371	0.099889
138.4	0.767942	0.531159	0.328551	0.186371	0.099889
138.6	0.767942	0.531159	0.328551	0.186371	0.099889
138.8	0.767942	0.531159	0.328551	0.186371	0.099889
139	0.767942	0.531159	0.328551	0.186371	0.099889
139.2	0.767942	0.531159	0.328551	0.186371	0.099889
139.4	0.767942	0.531159	0.328551	0.186371	0.099889
139.6	0.767942	0.531159	0.328551	0.186371	0.099889
139.8	0.767942	0.531159	0.328551	0.186371	0.099889
140	0.767942	0.531159	0.328551	0.186371	0.099889
140.2	0.767942	0.531159	0.328551	0.186371	0.099889
140.4	0.767942	0.531159	0.328551	0.186371	0.099889
140.6	0.767942	0.531159	0.328551	0.186371	0.099889
140.8	0.767942	0.531159	0.328551	0.186371	0.099889
141	0.767942	0.531159	0.328551	0.186371	0.099889
141.2	0.767942	0.531159	0.328551	0.186371	0.099889
141.4	0.767942	0.531159	0.328551	0.186371	0.099889
141.6	0.767942	0.531159	0.328551	0.186371	0.099889
141.8	0.767942	0.531159	0.328551	0.186371	0.099889
142	0.767942	0.531159	0.328551	0.186371	0.099889
142.2	0.767942	0.531159	0.328551	0.186371	0.099889
142.4	0.767942	0.531159	0.328551	0.186371	0.099889
142.6	0.767942	0.531159	0.328551	0.186371	0.099889
142.8	0.767942	0.531159	0.328551	0.186371	0.099889
143	0.767942	0.531159	0.328551	0.186371	0.099889
143.2	0.767942	0.531159	0.328551	0.186371	0.099889
143.4	0.767942	0.531159	0.328551	0.186371	0.099889
143.6	0.767942	0.531159	0.328551	0.186371	0.099889
143.8	0.767942	0.531159	0.328551	0.186371	0.099889
144	0.767942	0.531159	0.328551	0.186371	0.099889
144.2	0.767942	0.531159	0.328551	0.186371	0.099889
144.4	0.767942	0.531159	0.328551	0.186371	0.099889
144.6	0.767942	0.531159	0.328551	0.186371	0.099889
144.8	0.767942	0.531159	0.328551	0.186371	0.099889
145	0.767942	0.531159	0.328551	0.186371	0.099889
145.2	0.767942	0.531159	0.328551	0.186371	0.099889
145.4	0.767942	0.531159	0.328551	0.186371	0.099889
145.6	0.767942	0.531159	0.328551	0.186371	0.099889
145.8	0.767942	0.531159	0.328551	0.186371	0.099889
146	0.767942	0.531159	0.328551	0.186371	0.099889
146.2	0.767942	0.531159	0.328551	0.186371	0.099889
146.4	0.767942	0.531159	0.328551	0.186371	0.099889
146.6	0.767942	0.531159	0.328551	0.186371	0.099889
146.8	0.767942	0.531159	0.328551	0.186371	0.099889
147	0.767942	0.531159	0.328551	0.186371	0.099889
147.2	0.767942	0.531159	0.328551	0.186371	0.099889
147.4	0.767942	0.531159	0.328551	0.186371	0.099889
147.6	0.767942	0.531159	0.328551	0.186371	0.099889
147.8	0.767942	0.531159	0.328551	0.186371	0.099889
148	0.767942	0.531159	0.328551	0.186371	0.099889
148.2	0.767942	0.531159	0.328551	0.186371	0.099889
148.4	0.767942	0.531159	0.328551	0.186371	0.099889
148.6	0.767942	0.531159	0.328551	0.186371	0.099889
148.8	0.767942	0.531159	0.328551	0.186371	0.099889
149	0.767942	0.531159	0.328551	0.186371	0.099889
149.2	0.767942	0.531159	0.328551	0.186371	0.099889
149.4	0.767942	0.531159	0.328551	0.186371	0.099889
149.6	0.767942	0.531159	0.328551	0.186371	0.099889
149.8	0.767942	0.531159	0.328551	0.186371	0.099889
150	0.767942	0.531159	0.328551	0.186371	0.099889
150.2	0.767942	0.531159	0.328551	0.186371	0.099889
150.4	0.767942	0.531159	0.328551	0.186371	0.099889
150.6	0.767942	0.531159	0.328551	0.186371	0.099889
150.8	0.767942	0.531159	0.328551	0.186371	0.099889
151	0.767942	0.531159	0.328551	0.186371	0.099889
151.2	0.767942	0.531159	0.328551	0.186371	0.099889
151.4	0.767942	0.531159	0.328551	0.186371	0.099889
151.6	0.767942	0.531159	0.328551	0.186371	0.099889
151.8	0.767942	0.531159	0.328551	0.186371	0.099889
152	0.767942	0.531159	0.328551	0.186371	0.099889
152.2	0.767942	0.531159	0.328551	0.186371	0.099889
152.4	0.767942	0.531159	0.328551	0.186371	0.099889
152.6	0.767942	0.531159	0.328551	0.186371	0.099889
152.8	0.767942	0.531159	0.328551	0.186371	0.099889
153	0.767942	0.531159	0.328551	0.186371	0.099889
153.2	0.767942	0.531159	0.328551	0.186371	0.099889
153.4	0.767942	0.531159	0.328551	0.186371	0.099889
153.6	0.767942	0.531159	0.328551	0.186371	0.099889
153.8	0.767942	0.531159	0.328551	0.186371	0.099889
154	0.767942	0.531159	0.328551	0.186371	0.099889
154.2	0.767942	0.531159	0.328551	0.186371	0.099889
154.4	0.767942	0.531159	0.328551	0.186371	0.099889
154.6	0.767942	0.531159	0.328551	0.186371	0.099889
154.8	0.767942	0.531159	0.328551	0.186371	0.099889
155	0.767942	0.531159	0.328551	0.186371	0.099889
155.2	0.767942	0.531159	0.328551	0.186371	0.099889
155.4	0.767942	0.531159	0.328551	0.186371	0.099889
155.6	0.767942	0.531159	0.328551	0.186371	0.099889
155.8	0.767942	0.531159	0.328551	0.186371	0.099889
156	0.767942	0.531159	0.328551	0.186371	0.099889
156.2	0.767942	0.531159	0.328551	0.186371	0.099889
156.4	0.767942	0.531159	0.328551	0.186371	0.099889
156.6	0.767942	0.531159	0.328551	0.186371	0.099889
156.8	0.767942	0.531159	0.328551	0.186371	0.099889
157	0.767942	0.531159	0.328551	0.186371	0.099889
157.2	0.767942	0.531159	0.328551	0.186371	0.099889
157.4	0.767942	0.531159	0.328551	0.186371	0.099889
157.6	0.767942	0.531159	0.328551	0.186371	0.099889
157.8	0.767942	0.531159	0.328551	0.186371	0.099889
158	0.767942	0.531159	0.328551	0.186371	0.099889
158.2	0.767942	0.531159	0.328551	0.186371	0.099889
158.4	0.767942	0.531159	0.328551	0.186371	0.099889
158.6	0.767942	0.531159	0.328551	0.186371	0.099889
158.8	0.767942	0.531159	0.328551	0.186371	0.099889
159	0.767942	0.531159	0.328551	0.186371	0.099889
159.2	0.767942	0.531159	0.328551	0.186371	0.099889
159.4	0.767942	0.531159	0.328551	0.186371	0.099889
159.6	0.767942	0.531159	0.328551	0.186371	0.099889
159.8	0.767942	0.531159	0.328551	0.186371	0.099889
160	0.767942	0.531159	0.328551	0.186371	0.099889
160.2	0.767942	0.531159	0.328551	0.186371	0.099889
160.4	0.767942	0.531159	0.328551	0.186371	0.099889
160.6	0.767942	0.531159	0.328551	0.186371	0.099889
160.8	0.767942	0.531159	0.328551	0.186371	0.099889
161	0.767942	0.531159	0.328551	0.186371	0.099889
161.2	0.767942	0.531159	0.328551	0.186371	0.099889
161.4	0.767942	0.531159	0.328551	0.186371	0.099889
161.6	0.767942	0.531159	0.328551	0.186371	0.099889
161.8	0.767942	0.531159	0.328551	0.186371	0.099889
162	0.767942	0.531159	0.328551	0.186371	0.099889
162.2	0.767942	0.531159	0.328551	0.186371	0.099889
162.4	0.767942	0.531159	0.328551	0.186371	0.099889
162.6	0.767942	0.531159	0.328551	0.186371	0.099889
162.8	0.767942	0.531159	0.328551	0.186371	0.099889
163	0.767942	0.531159	0.328551	0.186371	0.099889
163.2	0.767942	0.531159	0.328551	0.186371	0.099889
163.4	0.767942	0.531159	0.328551	0.186371	0.099889
163.6	0.767942	0.531159	0.328551	0.186371	0.099889
163.8	0.767942	0.531159	0.328551	0.186371	0.099889
164	0.767942	0.531159	0.328551	0.186371	0.099889
164.2	0.767942	0.531159	0.328551	0.186371	0.099889
164.4	0.767942	0.531159	0.328551	0.186371	0.099889
164.6	0.767942	0.531159	0.328551	0.186371	0.099889
164.8	0.767942	0.531159	0.328551	0.186371	0.099889
165	0.767942	0.531159	0.328551	0.186371	0.099889
165.2	0.767942	0.531159	0.328551	0.186371	0.099889
165.4	0.767942	0.531159	0.328551	0.186371	0.099889
165.6	0.767942	0.531159	0.328551	0.186371	0.099889
165.8	0.767942	0.531159	0.328551	0.186371	0.099889
166	0.767942	0.531159	0.328551	0.186371	0.099889
166.2	0.767942	0.531159	0.328551	0.186371	0.099889
166.4	0.767942	0.531159	0.328551	0.186371	0.099889
166.6	0.767942	0.531159	0.328551	0.186371	0.099889
166.8	0.767942	0.531159	0.328551	0.186371	0.099889
167	0.767942	0.531159	0.328551	0.186371	0.099889
167.2	0.767942	0.531159	0.328551	0.186371	0.099889
167.4	0.767942	0.531159	0.328551	0.186371	0.099889
167.6	0.767942	0.531159	0.328551	0.186371	0.099889
167.8	0.767942	0.531159	0.328551	0.186371	0.099889
168	0.767942	0.531159	0.328551	0.186371	0.099889
168.2	0.767942	0.531159	0.328551	0.186371	0.099889
168.4	0.767942	0.531159	0.328551	0.186371	0.099889
168.6	0.767942	0.531159	0.328551	0.186371	0.099889
168.8	0.767942	0.531159	0.328551	0.186371	0.099889
169	0.767942	0.531159	0.328551	0.186371	0.099889
169.2	0.767942	0.531159	0.328551	0.186371	0.099889
169.4	0.767942	0.531159	0.328551	0.186371	0.099889
169.6	0.767942	0.531159	0.328551	0.186371	0.099889
169.8	0.767942	0.531159	0.328551	0.186371	0.099889
170	0.767942	0.531159	0.328551	0.186371	0.099889
170.2	0.767942	0.531159	0.328551	0.186371	0.099889
170.4	0.767942	0.531159	0.328551	0.186371	0.099889
170.6	0.767942	0.531159	0.328551	0.186371	0.099889
170.8	0.767942	0.531159	0.328551	0.186371	0.099889
171	0.767942	0.531159	0.328551	0.186371	0.099889
171.2	0.767942	0.531159	0.328551	0.186371	0.099889
171.4	0.767942	0.531159	0.328551	0.186371	0.099889
171.6	0.767942	0.531159	0.328551	0.186371	0.099889
171.8	0.767942	0.531159	0.328551	0.186371	0.099889
172	0.767942	0.531159	0.328551	0.186371	0.099889
172.2	0.767942	0.531159	0.328551	0.186371	0.099889
172.4	0.767942	0.531159	0.328551	0.186371	0.099889
172.6	0.767942	0.531159	0.328551	0.186371	0.099889
172.8	0.767942	0.531159	0.328551	0.186371	0.099889
173	0.767942	0.531159	0.328551	0.186371	0.099889
173.2	0.767942	0.531159	0.328551	0.186371	0.099889
173.4	0.767942	0.531159	0.328551	0.186371	0.099889
173.6	0.767942	0.531159	0.328551	0.186371	0.099889
173.8	0.767942	0.531159	0.328551	0.186371	0.099889
174	0.767942	0.531159	0.328551	0.186371	0.099889
174.2	0.767942	0.531159	0.328551	0.186371	0.099889
174.4	0.767942	0.531159	0.328551	0.186371	0.099889
174.6	0.767942	0.531159	0.328551	0.186371	0.099889
174.8	0.767942	0.531159	0.328551	0.186371	0.099889
175	0.767942	0.531159	0.328551	0.186371	0.099889
175.2	0.767942	0.531159	0.328551	0.186371	0.099889
175.4	0.767942	0.531159	0.328551	0.186371	0.099889
175.6	0.767942	0.531159	0.328551	0.186371	0.099889
175.8	0.767942	0.531159	0.328551	0.186371	0.099889
176	0.767942	0.531159	0.328551	0.186371	0.099889
176.2	0.767942	0.531159	0.328551	0.186371	0.099889
176.4	0.767942	0.531159	0.328551	0.186371	0.099889
176.6	0.767942	0.531159	0.328551	0.186371	0.099889
176.8	0.767942	0.531159	0.328551	0.186371	0.099889
177	0.767942	0.531159	0.328551	0.186371	0.099889
177.2	0.767942	0.531159	0.328551	0.186371	0.099889
177.4	0.767942	0.531159	0.328551	0.186371	0.099889
177.6	0.767942	0.531159	0.328551	0.186371	0.099889
177.8	0.767942	0.531159	0.328551	0.186371	0.099889
178	0.767942	0.531159	0.328551	0.186371	0.099889
178.2	0.767942	0.531159	0.328551	0.186371	0.099889
178.4	0.767942	0.531159	0.328551	0.186371	0.099889
178.6	0.767942	0.531159	0.328551	0.186371	0.099889
178.8	0.767942	0.531159	0.328551	0.186371	0.099889
179	0.767942	0.531159	0.328551	0.186371	0.099889
179.2	0.767942	0.531159	0.328551	0.186371	0.099889
179.4	0.767942	0.531159	0.328551	0.186371	0.099889
179.6	0.767942	0.531159	0.328551	0.186371	0.099889
179.8	0.767942	0.531159	0.328551	0.186371	0.099889
180	0.767942	0.531159	0.328551	0.186371	0.099889
180.2	0.767942	0.531159	0.328551	0.186371	0.099889
180.4	0.767942	0.531159	0.328551	0.186371	0.099889
180.6	0.767942	0.531159	0.328551	0.186371	0.099889
180.8	0.767942	0.531159	0.328551	0.186371	0.099889
181	0.767942	0.531159	0.328551	0.186371	0.099889
181.2	0.767942	0.531159	0.328551	0.186371	0.099889
181.4	0.767942	0.531159	0.328551	0.186371	0.099889
181.6	0.767942	0.531159	0.328551	0.186371	0.099889
181.8	0.767942	0.531159	0.328551	0.186371	0.099889
182	0.767942	0.531159	0.328551	0.186371	0.099889
182.2	0.767942	0.531159	0.328551	0.186371	0.099889
182.4	0.767942	0.531159	0.328551	0.186371	0.099889
182.6	0.767942	0.531159	0.328551	0.186371	0.099889
182.8	0.767942	0.531159	0.328551	0.186371	0.099889
183	0.767942	0.531159	0.328551	0.186371	0.099889
183.2	0.767942	0.531159	0.328551	0.186371	0.099889
183.4	0.767942	0.531159	0.328551	0.186371	0.099889
183.6	0.767942	0.531159	0.328551	0.186371	0.099889
183.8	0.767942	0.531159	0.328551	0.186371	0.099889
184	0.767942	0.531159	0.328551	0.186371	0.099889
184.2	0.767942	0.531159	0.328551	0.186371	0.099889
184.4	0.767942	0.531159	0.328551	0.186371	0.099889
184.6	0.767942	0.531159	0.328551	0.186371	0.099889
184.8	0.767942	0.531159	0.328551	0.186371	0.099889
185	0.767942	0.531159	0.328551	0.186371	0.099889
185.2	0.767942	0.531159	0.328551	0.186371	0.099889
185.4	0.767942	0.531159	0.328551	0.186371	0.099889
185.6	0.767942	0.531159	0.328551	0.186371	0.099889
185.8	0.767942	0.531159	0.328551	0.186371	0.099889
186	0.767942	0.531159	0.328551	0.186371	0.099889
186.2	0.767942	0.531159	0.328551	0.186371	0.099889
186.4	0.767942	0.531159	0.328551	0.186371	0.099889
186.6	0.767942	0.531159	0.328551	0.186371	0.099889
186.8	0.767942	0.531159	0.328551	0.186371	0.099889
187	0.767942	0.531159	0.328551	0.186371	0.099889
187.2	0.767942	0.531159	0.328551	0.186371	0.099889
187.4	0.767942	0.531159	0.328551	0.186371	0.099889
187.6	0.767942	0.531159	0.328551	0.186371	0.099889
187.8	0.767942	0.531159	0.328551	0.186371	0.099889
188	0.767942	0.531159	0.328551	0.186371	0.099889
188.2	0.767942	0.531159	0.328551	0.186371	0.099889
188.4	0.767942	0.531159	0.328551	0.186371	0.099889
188.6	0.767942	0.531159	0.328551	0.186371	0.099889
188.8	0.767942	0.531159	0.328551	0.186371	0.099889
189	0.767942	0.531159	0.328551	0.186371	0.099889
189.2	0.767942	0.531159	0.328551	0.186371	0.099889
189.4	0.767942	0.531159	0.328551	0.186371	0.099889
189.6	0.767942	0.531159	0.328551	0.186371	0.099889
189.8	0.767942	0.531159	0.328551	0.186371	0.099889
190	0.767942	0.531159	0.328551	0.186371	0.099889
190.2	0.767942	0.531159	0.328551	0.186371	0.099889
190.4	0.767942	0.531159	0.328551	0.186371	0.099889
190.6	0.767942	0.531159	0.328551	0.186371	0.099889
190.8	0.767942	0.531159	0.328551	0.186371	0.099889
191	0.767942	0.531159	0.328551	0.186371	0.099889
191.2	0.767942	0.531159	0.328551	0.186371	0.099889
191.4	0.767942	0.531159	0.328551	0.186371	0.099889
191.6	0.767942	0.531159	0.328551	0.186371	0.099889
191.8	0.767942	0.531159	0.328551	0.186371	0.099889
192	0.767942	0.531159	0.328551	0.186371	0.099889
192.2	0.767942	0.531159	0.328551	0.186371	0.099889
192.4	0.767942	0.531159	0.328551	0.186371	0.099889
192.6	0.767942	0.531159	0.328551	0.186371	0.099889
192.8	0.767942	0.531159	0.328551	0.186371	0.099889
193	0.767942	0.531159	0.328551	0.186371	0.099889
193.2	0.767942	0.531159	0.328551	0.186371	0.099889
193.4	0.767942	0.531159	0.328551	0.186371	0.099889
193.6	0.767942	0.531159	0.328551	0.186371	0.099889
193.8	0.767942	0.531159	0.328551	0.186371	0.099889
194	0.767942	0.531159	0.328551	0.186371	0.099889
194.2	0.767942	0.531159	0.328551	0.186371	0.099889
194.4	0.767942	0.531159	0.328551	0.186371	0.099889
194.6	0.767942	0.531159	0.328551	0.186371	0.099889
194.8	0.767942	0.531159	0.328551	0.186371	0.099889
195	0.767942	0.531159	0.328551	0.186371	0.099889
195.2	0.767942	0.531159	0.328551	0.186371	0.099889
195.4	0.767942	0.531159	0.328551	0.186371	0.099889
195.6	0.767942	0.531159	0.328551	0.186371	0.099889
195.8	0.767942	0.531159	0.328551	0.186371	0.099889
196	0.767942	0.531159	0.328551	0.186371	0.099889
196.2	0.767942	0.531159	0.328551	0.186371	0.099889
196.4	0.767942	0.531159	0.328551	0.186371	0.099889
196.6	0.767942	0.531159	0.328551	0.186371	0.099889
196.8	0.767942	0.531159	0.328551	0.186371	0.099889
197	0.767942	0.531159	0.328551	0.186371	0.099889
197.2	0.767942	0.531159	0.328551	0.186371	0.099889
197.4	0.767942	0.531159	0.328551	0.186371	0.099889
197.6	0.767942	0.531159	0.328551	0.186371	0.099889
197.8	0.767942	0.531159	0.328551	0.186371	0.099889
198	0.767942	0.531159	0.328551	0.186371	0.099889
198.2	0.767942	0.531159	0.328551	0.186371	0.099889
198.4	0.767942	0.531159	0.328551	0.186371	0.099889
198.6	0.767942	0.531159	0.328551	0.186371	0.099889
198.8	0.767942	0.531159	0.328551	0.186371	0.099889
199	0.767942	0.531159	0.328551	0.186371	0.099889
199.2	0.767942	0.531159	0.328551	0.186371	0.099889
199.4	0.767942	0.531159	0.328551	0.186371	0.099889
199.6	0.767942	0.531159	0.328551	0.186371	0.099889
199.8	0.767942	0.531159	0.328551	0.186371	0.099889
200	0.767942	0.531159	0.328551	0.186371	0.099889
200.2	0.767942	0.531159	0.328551	0.186371	0.099889
200.4	0.767942	0.531159	0.328551	0.186371	0.099889
200.6	0.767942	0.531159	0.328551	0.186371	0.099889
200.8	0.767942	0.531159	0.328551	0.186371	0.099889
201	0.767942	0.531159	0.328551	0.186371	0.099889
201.2	0.767942	0.531159	0.328551	0.186371	0.099889
201.4	0.767942	0.531159	0.328551	0.186371	0.099889
201.6	0.767942	0.531159	0.328551	0.186371	0.099889
201.8	0.767942	0.531159	0.328551	0.186371	0.099889
202	0.767942	0.531159	0.328551	0.186371	0.099889
202.2	0.767942	0.531159	0.328551	0.186371	0.099889
202.4	0.767942	0.531159	0.328551	0.186371	0.099889
202.6	0.767942	0.531159	0.328551	0.186371	0.099889
202.8	0.767942	0.531159	0.328551	0.186371	0.099889
203	0.767942	0.531159	0.328551	0.186371	0.099889
203.2	0.767942	0.531159	0.328551	0.186371	0.099889
203.4	0.767942	0.531159	0.328551	0.186371	0.099889
203.6	0.767942	0.531159	0.328551	0.186371	0.099889
203.8	0.767942	0.531159	0.328551	0.186371	0.099889
204	0.767942	0.531159	0.328551	0.186371	0.099889
204.2	0.767942	0.531159	0.328551	0.186371	0.099889
204.4	0.767942	0.531159	0.328551	0.186371	0.099889
204.6	0.767942	0.531159	0.328551	0.186371	0.099889
204.8	0.767942	0.531159	0.328551	0.186371	0.099889
205	0.767942	0.531159	0.328551	0.186371	0.099889
205.2	0.767942	0.531159	0.328551	0.186371	0.099889
205.4	0.767942	0.531159	0.328551	0.186371	0.099889
205.6	0.767942	0.531159	0.328551	0.186371	0.099889
205.8	0.767942	0.531159	0.328551	0.186371	0.099889
206	0.767942	0.531159	0.328551	0.186371	0.099889
206.2	0.767942	0.531159	0.328551	0.186371	0.099889
206.4	0.767942	0.531159	0.328551	0.186371	0.099889
206.6	0.767942	0.531159	0.328551	0.186371	0.099889
206.8	0.767942	0.531159	0.328551	0.186371	0.099889
207	0.767942	0.531159	0.328551	0.186371	0.099889
207.2	0.767942	0.531159	0.328551	0.186371	0.099889
207.4	0.767942	0.531159	0.328551	0.186371	0.099889
207.6	0.767942	0.531159	0.328551	0.186371	0.099889
207.8	0.767942	0.531159	0.328551	0.186371	0.099889
208	0.767942	0.531159	0.328551	0.186371	0.099889
208.2	0.767942	0.531159	0.328551	0.186371	0.099889
208.4	0.767942	0.531159	0.328551	0.186371	0.099889
208.6	0.767942	0.531159	0.328551	0.186371	0.099889
208.8	0.767942	0.531159	0.328551	0.186371	0.099889
209	0.767942	0.531159	0.328551	0.186371	0.099889
209.2	0.767942	0.531159	0.328551	0.186371	0.099889
209.4	0.767942	0.531159	0.328551	0.186371	0.099889
209.6	0.767942	0.531159	0.328551	0.186371	0.099889
209.8	0.767942	0.531159	0.328551	0.186371	0.099889
210	0.767942	0.531159	0.328551	0.186371	0.099889
210.2	0.767942	0.531159	0.328551	0.186371	0.099889
210.4	0.767942	0.531159	0.328551	0.186371	0.099889
210.6	0.767942	0.531159	0.328551	0.186371	0.099889
210.8	0.767942	0.531159	0.328551	0.186371	0.099889
211	0.767942	0.531159	0.328551	0.186371	0.099889
211.2	0.767942	0.531159	0.328551	0.186371	0.099889
211.4	0.767942	0.531159	0.328551	0.186371	0.099889
211.6	0.767942	0.531159	0.328551	0.186371	0.099889
211.8	0.767942	0.531159	0.328551	0.186371	0.099889
212	0.767942	0.531159	0.328551	0.186371	0.099889
212.2	0.767942	0.531159	0.328551	0.186371	0.099889
212.4	0.767942	0.531159	0.328551	0.186371	0.099889
212.6	0.767942	0.531159	0.328551	0.186371	0.099889
212.8	0.767942	0.531159	0.328551	0.186371	0.099889
213	0.767942	0.531159	0.328551	0.186371	0.099889
213.2	0.767942	0.531159	0.328551	0.186371	0.099889
213.4	0.767942	0.531159	0.328551	0.186371	0.099889
213.6	0.767942	0.531159	0.328551	0.186371	0.099889
213.8	0.767942	0.531159	0.328551	0.186371	0.099889
214	0.767942	0.531159	0.328551	0.186371	0.099889
214.2	0.767942	0.531159	0.328551	0.186371	0.099889
214.4	0.767942	0.531159	0.328551	0.186371	0.099889
214.6	0.767942	0.531159	0.328551	0.186371	0.099889
214.8	0.767942	0.531159	0.328551	0.186371	0.099889
215	0.767942	0.531159	0.328551	0.186371	0.099889
215.2	0.767942	0.531159	0.328551	0.186371	0.099889
215.4	0.767942	0.531159	0.328551	0.186371	0.099889
215.6	0.767942	0.531159	0.328551	0.186371	0.099889
215.8	0.767942	0.531159	0.328551	0.186371	0.099889
216	0.767942	0.531159	0.328551	0.186371	0.099889
216.2	0.767942	0.531159	0.328551	0.186371	0.099889
216.4	0.767942	0.531159	0.328551	0.186371	0.099889
216.6	0.767942	0.531159	0.328551	0.186371	0.099889
216.8	0.767942	0.531159	0.328551	0.186371	0.099889
217	0.767942	0.531159	0.328551	0.186371	0.099889
217.2	0.767942	0.531159	0.328551	0.186371	0.099889
217.4	0.767942	0.531159	0.328551	0.186371	0.099889
217.6	0.767942	0.531159	0.328551	0.186371	0.099889
217.8	0.767942	0.531159	0.328551	0.186371	0.099889
218	0.767942	0.531159	0.328551	0.186371	0.099889
218.2	0.767942	0.531159	0.328551	0.186371	0.099889
218.4	0.767942	0.531159	0.328551	0.186371	0.099889
218.6	0.767942	0.531159	0.328551	0.186371	0.099889
218.8	0.767942	0.531159	0.328551	0.186371	0.099889
219	0.767942	0.531159	0.328551	0.186371	0.099889
219.2	0.767942	0.531159	0.328551	0.186371	0.099889
219.4	0.767942	0.531159	0.328551	0.186371	0.099889
219.6	0.767942	0.531159	0.328551	0.186371	0.099889
219.8	0.767942	0.531159	0.328551	0.186371	0.099889
220	0.767942	0.531159	0.328551	0.186371	0.099889
220.2	0.767942	0.531159	0.328551	0.186371	0.099889
220.4	0.767942	0.531159	0.328551	0.186371	0.099889
220.6	0.767942	0.531159	0.328551	0.186371	0.099889
220.8	0.767942	0.531159	0.328551	0.186371	0.099889
221	0.767942	0.531159	0.328551	0.186371	0.099889
221.2	0.767942	0.531159	0.328551	0.186371	0.099889
221.4	0.767942	0.531159	0.328551	0.186371	0.099889
221.6	0.767942	0.531159	0.328551	0.186371	0.099889
221.8	0.767942	0.531159	0.328551	0.186371	0.099889
222	0.767942	0.531159	0.328551	0.186371	0.099889
222.2	0.767942	0.531159	0.328551	0.186371	0.099889
222.4	0.767942	0.531159	0.328551	0.186371	0.099889
222.6	0.767942	0.531159	0.328551	0.186371	0.099889
222.8	0.767942	0.531159	0.328551	0.186371	0.099889
223	0.767942	0.531159	0.328551	0.186371	0.099889
223.2	0.767942	0.531159	0.328551	0.186371	0.099889
223.4	0.767942	0.531159	0.328551	0.186371	0.099889
223.6	0.767942	0.531159	0.328551	0.186371	0.099889
223.8	0.767942	0.531159	0.328551	0.186371	0.099889
224	0.767942	0.531159	0.328551	0.186371	0.099889
224.2	0.767942	0.531159	0.328551	0.186371	0.099889
224.4	0.767942	0.531159	0.328551	0.186371	0.099889
224.6	0.767942	0.531159	0.328551	0.186371	0.099889
224.8	0.767942	0.531159	0.328551	0.186371	0.099889
225	0.767942	0.531159	0.328551	0.186371	0.099889
225.2	0.767942	0.531159	0.328551	0.186371	0.099889
225.4	0.767942	0.531159	0.328551	0.186371	0.099889
225.6	0.767942	0.531159	0.328551	0.186371	0.099889
225.8	0.767942	0.531159	0.328551	0.186371	0.099889
226	0.767942	0.531159	0.328551	0.186371	0.099889
226.2	0.767942	0.531159	0.328551	0.186371	0.099889
226.4	0.767942	0.531159	0.328551	0.186371	0.099889
226.6	0.767942	0.531159	0.328551	0.186371	0.099889
226.8	0.767942	0.531159	0.328551	0.186371	0.099889
227	0.767942	0.531159	0.328551	0.186371	0.099889
227.2	0.767942	0.531159	0.328551	0.186371	0.099889
227.4	0.767942	0.531159	0.328551	0.186371	0.099889
227.6	0.767942	0.531159	0.328551	0.186371	0.099889
227.8	0.767942	0.531159	0.328551	0.186371	0.099889
228	0.767942	0.531159	0.328551	0.186371	0.099889
228.2	0.767942	0.531159	0.328551	0.186371	0.099889
228.4	0.767942	0.531159	0.328551	0.186371	0.099889
228.6	0.767942	0.531159	0.328551	0.186371	0.099889
228.8	0.767942	0.531159	0.328551	0.186371	0.099889
229	0.767942	0.531159	0.328551	0.186371	0.099889
229.2	0.767942	0.531159	0.328551	0.186371	0.099889
229.4	0.767942	0.531159	0.328551	0.186371	0.099889
229.6	0.767942	0.531159	0.328551	0.186371	0.099889
229.8	0.767942	0.531159	0.328551	0.186371	0.099889
230	0.767942	0.531159	0.328551	0.186371	0.099889
230.2	0.767942	0.531159	0.328551	0.186371	0.099889
230.4	0.767942	0.531159	0.328551	0.186371	0.099889
230.6	0.767942	0.531159	0.328551	0.186371	0.099889
230.8	0.767942	0.531159	0.328551	0.186371	0.099889
231	0.767942	0.531159	0.328551	0.186371	0.099889
231.2	0.767942	0.531159	0.328551	0.186371	0.099889
231.4	0.767942	0.531159	0.328551	0.186371	0.099889
231.6	0.767942	0.531159	0.328551	0.186371	0.099889
231.8	0.767942	0.531159	0.328551	0.186371	0.099889
232	0.767942	0.531159	0.328551	0.186371	0.099889
232.2	0.767942	0.531159	0.328551	0.186371	0.099889
232.4	0.767942	0.531159	0.328551	0.186371	0.099889
232.6	0.767942	0.531159	0.328551	0.186371	0.099889
232.8	0.767942	0.531159	0.328551	0.186371	0.099889
233	0.767942	0.531159	0.328551	0.186371	0.099889
233.2	0.767942	0.531159	0.328551	0.186371	0.099889
233.4	0.767942	0.531159	0.328551	0.186371	0.099889
233.6	0.767942	0.531159	0.328551	0.186371	0.099889
233.8	0.767942	0.531159	0.328551	0.186371	0.099889
234	0.767942	0.531159	0.328551	0.186371	0.099889
234.2	0.767942	0.531159	0.328551	0.186371	0.099889
234.4	0.767942	0.531159	0.328551	0.186371	0.099889
234.6	0.767942	0.531159	0.328551	0.186371	0.099889
234.8	0.767942	0.531159	0.328551	0.186371	0.099889
235	0.767942	0.531159	0.328551	0.186371	0.099889
235.2	0.767942	0.531159	0.328551	0.186371	0.099889
235.4	0.767942	0.531159	0.328551	0.186371	0.099889
235.6	0.767942	0.531159	0.328551	0.186371	0.099889
235.8	0.767942	0.531159	0.328551	0.186371	0.099889
236	0.767942	0.531159	0.328551	0.186371	0.099889
236.2	0.767942	0.531159	0.328551	0.186371	0.099889
236.4	0.767942	0.531159	0.328551	0.186371	0.099889
236.6	0.767942	0.531159	0.328551	0.186371	0.099889
236.8	0.767942	0.531159	0.328551	0.186371	0.099889
237	0.767942	0.531159	0.328551	0.186371	0.099889
237.2	0.767942	0.531159	0.328551	0.186371	0.099889
237.4	0.767942	0.531159	0.328551	0.186371	0.099889
237.6	0.767942	0.531159	0.328551	0.186371	0.099889
237.8	0.767942	0.531159	0.328551	0.186371	0.099889
238	0.767942	0.531159	0.328551	0.186371	0.099889
238.2	0.767942	0.531159	0.328551	0.186371	0.099889
238.4	0.767942	0.531159	0.328551	0.186371	0.099889
238.6	0.767942	0.531159	0.328551	0.186371	0.099889
238.8	0.767942	0.531159	0.328551	0.186371	0.099889
239	0.767942	0.531159	0.328551	0.186371	0.099889
239.2	0.767942	0.531159	0.328551	0.186371	0.099889
239.4	0.767942	0.531159	0.328551	0.186371	0.099889
239.6	0.767942	0.531159	0.328551	0.186371	0.099889
239.8	0.767942	0.531159	0.328551	0.186371	0.099889
240	0.767942	0.531159	0.328551	0.186371	0.099889
240.2	0.767942	0.531159	0.328551	0.186371	0.099889
240.4	0.767942	0.531159	0.328551	0.186371	0.099889
240.6	0.767942	0.531159	0.328551	0.186371	0.099889
240.8	0.767942	0.531159	0.328551	0.186371	0.099889
241	0.767942	0.531159	0.328551	0.186371	0.099889
241.2	0.767942	0.531159	0.328551	0.186371	0.099889
241.4	0.767942	0.531159	0.328551	0.186371	0.099889
241.6	0.767942	0.531159	0.328551	0.186371	0.099889
241.8	0.767942	0.531159	0.328551	0.186371	0.099889
242	0.767942	0.531159	0.328551	0.186371	0.099889
242.2	0.767942	0.531159	0.328551	0.186371	0.099889
242.4	0.767942	0.531159	0.328551	0.186371	0.099889
242.6	0.767942	0.531159	0.328551	0.186371	0.099889
242.8	0.767942	0.531159	0.328551	0.186371	0.099889
243	0.767942	0.531159	0.328551	0.186371	0.099889
243.2	0.767942	0.531159	0.328551	0.186371	0.099889
243.4	0.767942	0.531159	0.328551	0.186371	0.099889
243.6	0.767942	0.531159	0.328551	0.186371	0.099889
243.8	0.767942	0.531159	0.328551	0.186371	0.099889
244	0.767942	0.531159	0.328551	0.186371	0.099889
244.2	0.767942	0.531159	0.328551	0.186371	0.099889
244.4	0.767942	0.531159	0.328551	0.186371	0.099889
244.6	0.767942	0.531159	0.328551	0.186371	0.099889
244.8	0.767942	0.531159	0.328551	0.186371	0.099889
245	0.767942	0.531159	0.328551	0.186371	0.099889
245.2	0.767942	0.531159	0.328551	0.186371	0.099889
245.4	0.767942	0.531159	0.328551	0.186371	0.099889
245.6	0.767942	0.531159	0.328551	0.186371	0.099889
245.8	0.767942	0.531159	0.328551	0.186371	0.099889
246	0.767942	0.531159	0.328551	0.186371	0.099889
246.2	0.767942	0.531159	0.328551	0.186371	0.099889
246.4	0.767942	0.531159	0.328551	0.186371	0.099889
246.6	0.767942	0.531159	0.328551	0.186371	0.099889
246.8	0.767942	0.531159	0.328551	0.186371	0.099889
247	0.767942	0.531159	0.328551	0.186371	0.099889
247.2	0.767942	0.531159	0.328551	0.186371	0.099889
247.4	0.767942	0.531159	0.328551	0.186371	0.099889
247.6	0.767942	0.531159	0.328551	0.186371	0.099889
247.8	0.767942	0.531159	0.328551	0.186371	0.099889
248	0.767942	0.531159	0.328551	0.186371	0.099889
248.2	0.767942	0.531159	0.328551	0.186371	0.099889
248.4	0.767942	0.531159	0.328551	0.186371	0.099889
248.6	0.767942	0.531159	0.328551	0.186371	0.099889
248.8	0.767942	0.531159	0.328551	0.186371	0.099889
249	0.767942	0.531159	0.328551	0.186371	0.099889
249.2	0.767942	0.531159	0.328551	0.186371	0.099889
249.4	0.767942	0.531159	0.328551	0.186371	0.099889
249.6	0.767942	0.531159	0.328551	0.186371	0.099889
249.8	0.767942	0.531159	0.328551	0.186371	0.099889
250	0.767942	0.531159	0.328551	0.186371	0.099889
250.2	0.767942	0.531159	0.328551	0.186371	0.099889
250.4	0.767942	0.531159	0.328551	0.186371	0.099889
250.6	0.767942	0.531159	0.328551	0.186371	0.099889
250.8	0.767942	0.531159	0.328551	0.186371	0.099889
251	0.767942	0.531159	0.328551	0.186371	0.099889
251.2	0.767942	0.531159	0.328551	0.186371	0.099889
251.4	0.767942	0.531159	0.328551	0.186371	0.099889
251.6	0.767942	0.531159	0.328551	0.186371	0.099889
251.8	0.767942	0.531159	0.328551	0.186371	0.099889
252	0.767942	0.531159	0.328551	0.186371	0.099889
252.2	0.767942	0.531159	0.328551	0.186371	0.099889
252.4	0.767942	0.531159	0.328551	0.186371	0.099889
252.6	0.767942	0.531159	0.328551	0.186371	0.099889
252.8	0.767942	0.531159	0.328551	0.186371	0.099889
253	0.767942	0.531159	0.328551	0.186371	0.099889
253.2	0.767942	0.531159	0.328551	0.186371	0.099889
253.4	0.767942	0.531159	0.328551	0.186371	0.099889
253.6	0.767942	0.531159	0.328551	0.186371	0.099889
253.8	0.767942	0.531159	0.328551	0.186371	0.099889
254	0.767942	0.531159	0.328551	0.186371	0.099889
254.2	0.767942	0.531159	0.328551	0.186371	0.099889
254.4	0.767942	0.531159	0.328551	0.186371	0.099889
254.6	0.767942	0.531159	0.328551	0.186371	0.099889
254.8	0.767942	0.531159	0.328551	0.186371	0.099889
255	0.767942	0.531159	0.328551	0.186371	0.099889
255.2	0.767942	0.531159	0.328551	0.186371	0.099889
255.4	0.767942	0.531159	0.328551	0.186371	0.099889
255.6	0.767942	0.531159	0.328551	0.186371	0.099889
255.8	0.767942	0.531159	0.328551	0.186371	0.099889
256	0.767942	0.531159	0.328551	0.186371	0.099889
256.2	0.767942	0.531159	0.328551	0.186371	0.099889
256.4	0.767942	0.531159	0.328551	0.186371	0.099889
256.6	0.767942	0.531159	0.328551	0.186371	0.099889
256.8	0.767942	0.531159	0.328551	0.186371	0.099889
257	0.767942	0.531159	0.328551	0.186371	0.099889
257.2	0.767942	0.531159	0.328551	0.186371	0.099889
257.4	0.767942	0.531159	0.328551	0.186371	0.099889
257.6	0.767942	0.531159	0.328551	0.186371	0.099889
257.8	0.767942	0.531159	0.328551	0.186371	0.099889
258	0.767942	0.531159	0.328551	0.186371	0.099889
258.2	0.767942	0.531159	0.328551	0.186371	0.099889
258.4	0.767942	0.531159	0.328551	0.186371	0.099889
258.6	0.767942	0.531159	0.328551	0.186371	0.099889
258.8	0.767942	0.531159	0.328551	0.186371	0.099889
259	0.767942	0.531159	0.328551	0.186371	0.099889
259.2	0.767942	0.531159	0.328551	0.186371	0.099889
259.4	0.767942	0.531159	0.328551	0.186371	0.099889
259.6	0.767942	0.531159	0.328551	0.186371	0.099889
259.8	0.767942	0.531159	0.328551	0.186371	0.099889
260	0.767942	0.531159	0.328551	0.186371	0.099889
260.2	0.767942	0.531159	0.328551	0.186371	0.099889
260.4	0.767942	0.531159	0.328551	0.186371	0.099889
260.6	0.767942	0.531159	0.328551	0.186371	0.099889
260.8	0.767942	0.531159	0.328551	0.186371	0.099889
261	0.767942	0.531159	0.328551	0.186371	0.099889
261.2	0.767942	0.531159	0.328551	0.186371	0.099889
261.4	0.767942	0.531159	0.328551	0.186371	0.099889
261.6	0.767942	0.531159	0.328551	0.186371	0.099889
261.8	0.767942	0.531159	0.328551	0.186371	0.099889
262	0.767942	0.531159	0.328551	0.186371	0.099889
262.2	0.767942	0.531159	0.328551	0.186371	0.099889
262.4	0.767942	0.531159	0.328551	0.186371	0.099889
262.6	0.767942	0.531159	0.328551	0.186371	0.099889
262.8	0.767942	0.531159	0.328551	0.186371	0.099889
263	0.767942	0.531159	0.328551	0.186371	0.099889
263.2	0.767942	0.531159	0.328551	0.186371	0.099889
263.4	0.767942	0.531159	0.328551	0.186371	0.099889
263.6	0.767942	0.531159	0.328551	0.186371	0.099889
263.8	0.767942	0.531159	0.328551	0.186371	0.099889
264	0.767942	0.531159	0.328551	0.186371	0.099889
264.2	0.767942	0.531159	0.328551	0.186371	0.099889
264.4	0.767942	0.531159	0.328551	0.186371	0.099889
264.6	0.767942	0.531159	0.328551	0.186371	0.099889
264.8	0.767942	0.531159	0.328551	0.186371	0.099889
265	0.767942	0.531159	0.328551	0.186371	0.099889
265.2	0.767942	0.531159	0.328551	0.186371	0.099889
265.4	0.767942	0.531159	0.328551	0.186371	0.099889
265.6	0.767942	0.531159	0.328551	0.186371	0.099889
265.8	0.767942	0.531159	0.328551	0.186371	0.099889
266	0.767942	0.531159	0.328551	0.186371	0.099889
266.2	0.767942	0.531159	0.328551	0.186371	0.099889
266.4	0.767942	0.531159	0.328551	0.186371	0.099889
266.6	0.767942	0.531159	0.328551	0.186371	0.099889
266.8	0.767942	0.531159	0.328551	0.186371	0.099889
267	0.767942	0.531159	0.328551	0.186371	0.099889
267.2	0.767942	0.531159	0.328551	0.186371	0.099889
267.4	0.767942	0.531159	0.328551	0.186371	0.099889
267.6	0.767942	0.531159	0.328551	0.186371	0.099889
267.8	0.767942	0.531159	0.328551	0.186371	0.099889
268	0.767942	0.531159	0.328551	0.186371	0.099889
268.2	0.767942	0.531159	0.328551	0.186371	0.099889
268.4	0.767942	0.531159	0.328551	0.186371	0.099889
268.6	0.767942	0.531159	0.328551	0.186371	0.099889
268.8	0.767942	0.531159	0.328551	0.186371	0.099889
269	0.767942	0.531159	0.328551	0.186371	0.099889
269.2	0.767942	0.531159	0.328551	0.186371	0.099889
269.4	0.767942	0.531159	0.328551	0.186371	0.099889
269.6	0.767942	0.531159	0.328551	0.186371	0.099889
269.8	0.767942	0.531159	0.328551	0.186371	0.099889
270	0.767942	0.531159	0.328551	0.186371	0.099889
270.2	0.767942	0.531159	0.328551	0.186371	0.099889
270.4	0.767942	0.531159	0.328551	0.186371	0.099889
270.6	0.767942	0.531159	0.328551	0.186371	0.099889
270.8	0.767942	0.531159	0.328551	0.186371	0.099889
271	0.767942	0.531159	0.328551	0.186371	0.099889
271.2	0.767942	0.531159	0.328551	0.186371	0.099889
271.4	0.767942	0.531159	0.328551	0.186371	0.099889
271.6	0.767942	0.531159	0.328551	0.186371	0.099889
271.8	0.767942	0.531159	0.328551	0.186371	0.099889
272	0.767942	0.531159	0.328551	0.186371	0.099889
272.2	0.767942	0.531159	0.328551	0.186371	0.099889
272.4	0.767942	0.531159	0.328551	0.186371	0.099889
272.6	0.767942	0.531159	0.328551	0.186371	0.099889
272.8	0.767942	0.531159	0.328551	0.186371	0.099889
273	0.767942	0.531159	0.328551	0.186371	0.099889
273.2	0.767942	0.531159	0.328551	0.186371	0.099889
273.4	0.767942	0.531159	0.328551	0.186371	0.099889
273.6	0.767942	0.531159	0.328551	0.186371	0.099889
273.8	0.767942	0.531159	0.328551	0.186371	0.099889
274	0.767942	0.531159	0.328551	0.186371	0.099889
274.2	0.767942	0.531159	0.328551	0.186371	0.099889
274.4	0.767942	0.531159	0.328551	0.186371	0.099889
274.6	0.767942	0.531159	0.328551	0.186371	0.099889
274.8	0.767942	0.531159	0.328551	0.186371	0.099889
275	0.767942	0.531159	0.328551	0.186371	0.099889
275.2	0.767942	0.531159	0.328551	0.186371	0.099889
275.4	0.767942	0.531159	0.328551	0.186371	0.099889
275.6	0.767942	0.531159	0.328551	0.186371	0.099889
275.8	0.767942	0.531159	0.328551	0.186371	0.099889
276	0.767942	0.531159	0.328551	0.186371	0.099889
276.2	0.767942	0.531159	0.328551	0.186371	0.099889
276.4	0.767942	0.531159	0.328551	0.186371	0.099889
276.6	0.767942	0.531159	0.328551	0.186371	0.099889
276.8	0.767942	0.531159	0.328551	0.186371	0.099889
277	0.767942	0.531159	0.328551	0.186371	0.099889
277.2	0.767942	0.531159	0.328551	0.186371	0.099889
277.4	0.767942	0.531159	0.328551	0.186371	0.099889
277.6	0.767942	0.531159	0.328551	0.186371	0.099889
277.8	0.767942	0.531159	0.328551	0.186371	0.099889
278	0.767942	0.531159	0.328551	0.186371	0.099889
278.2	0.767942	0.531159	0.328551	0.186371	0.099889
278.4	0.767942	0.531159	0.328551	0.186371	0.099889
278.6	0.767942	0.531159	0.328551	0.186371	0.099889
278.8	0.767942	0.531159	0.328551	0.186371	0.099889
279	0.767942	0.531159	0.328551	0.186371	0.099889
279.2	0.767942	0.531159	0.328551	0.186371	0.099889
279.4	0.767942	0.531159	0.328551	0.186371	0.099889
279.6	0.767942	0.531159	0.328551	0.186371	0.099889
279.8	0.767942	0.531159	0.328551	0.186371	0.099889
280	0.767942	0.531159	0.328551	0.186371	0.099889
280.2	0.767942	0.531159	0.328551	0.186371	0.099889
280.4	0.767942	0.531159	0.328551	0.186371	0.099889
280.6	0.767942	0.531159	0.328551	0.186371	0.099889
280.8	0.767942	0.531159	0.328551	0.186371	0.099889
281	0.767942	0.531159	0.328551	0.186371	0.099889
281.2	0.767942	0.531159	0.328551	0.186371	0.099889
281.4	0.767942	0.531159	0.328551	0.186371	0.099889
281.6	0.767942	0.531159	0.328551	0.186371	0.099889
281.8	0.767942	0.531159	0.328551	0.186371	0.099889
282	0.767942	0.531159	0.328551	0.186371	0.099889
282.2	0.767942	0.531159	0.328551	0.186371	0.099889
282.4	0.767942	0.531159	0.328551	0.186371	0.099889
282.6	0.767942	0.531159	0.328551	0.186371	0.099889
282.8	0.767942	0.531159	0.328551	0.186371	0.099889
283	0.767942	0.531159	0.328551	0.186371	0.099889
283.2	0.767942	0.531159	0.328551	0.186371	0.099889
283.4	0.767942	0.531159	0.328551	0.186371	0.099889
283.6	0.767942	0.531159	0.328551	0.186371	0.099889
283.8	0.767942	0.531159	0.328551	0.186371	0.099889
284	0.767942	0.531159	0.328551	0.186371	0.099889
284.2	0.767942	0.531159	0.328551	0.186371	0.099889
284.4	0.767942	0.531159	0.328551	0.186371	0.099889
284.6	0.767942	0.531159	0.328551	0.186371	0.099889
284.8	0.767942	0.531159	0.328551	0.186371	0.099889
285	0.767942	0.531159	0.328551	0.186371	0.099889
285.2	0.767942	0.531159	0.328551	0.186371	0.099889
285.4	0.767942	0.531159	0.328551	0.186371	0.099889
285.6	0.767942	0.531159	0.328551	0.186371	0.099889
285.8	0.767942	0.531159	0.328551	0.186371	0.099889
286	0.767942	0.531159	0.328551	0.186371	0.099889
286.2	0.767942	0.531159	0.328551	0.186371	0.099889
286.4	0.767942	0.531159	0.328551	0.186371	0.099889
286.6	0.767942	0.531159	0.328551	0.186371	0.099889
286.8	0.767942	0.531159	0.328551	0.186371	0.099889
287	0.767942	0.531159	0.328551	0.186371	0.099889
287.2	0.767942	0.531159	0.328551	0.186371	0.099889
287.4	0.767942	0.531159	0.328551	0.186371	0.099889
287.6	0.767942	0.531159	0.328551	0.186371	0.099889
287.8	0.767942	0.531159	0.328551	0.186371	0.099889
288	0.767942	0.531159	0.328551	0.186371	0.099889
288.2	0.767942	0.531159	0.328551	0.186371	0.099889
288.4	0.767942	0.531159	0.328551	0.186371	0.099889
288.6	0.767942	0.531159	0.328551	0.186371	0.099889
288.8	0.767942	0.531159	0.328551	0.186371	0.099889
289	0.767942	0.531159	0.328551	0.186371	0.099889
289.2	0.767942	0.531159	0.328551	0.186371	0.099889
289.4	0.767942	0.531159	0.328551	0.186371	0.099889
289.6	0.767942	0.531159	0.328551	0.186371	0.099889
289.8	0.767942	0.531159	0.328551	0.186371	0.099889
290	0.767942	0.531159	0.328551	0.186371	0.099889
290.2	0.767942	0.531159	0.328551	0.186371	0.099889
290.4	0.767942	0.531159	0.328551	0.186371	0.099889
290.6	0.767942	0.531159	0.328551	0.186371	0.099889
290.8	0.767942	0.531159	0.328551	0.186371	0.099889
291	0.767942	0.531159	0.328551	0.186371	0.099889
291.2	0.767942	0.531159	0.328551	0.186371	0.099889
291.4	0.767942	0.531159	0.328551	0.186371	0.099889
291.6	0.767942	0.531159	0.328551	0.186371	0.099889
291.8	0.767942	0.531159	0.328551	0.186371	0.099889
292	0.767942	0.531159	0.328551	0.186371	0.099889
292.2	0.767942	0.531159	0.328551	0.186371	0.099889
292.4	0.767942	0.531159	0.328551	0.186371	0.099889
292.6	0.767942	0.531159	0.328551	0.186371	0.099889
292.8	0.767942	0.531159	0.328551	0.186371	0.099889
293	0.767942	0.531159	0.328551	0.186371	0.099889
293.2	0.767942	0.531159	0.328551	0.186371	0.099889
293.4	0.767942	0.531159	0.328551	0.186371	0.099889
293.6	0.767942	0.531159	0.328551	0.186371	0.099889
293.8	0.767942	0.531159	0.328551	0.186371	0.099889
294	0.767942	0.531159	0.328551	0.186371	0.099889
294.2	0.767942	0.531159	0.328551	0.186371	0.099889
294.4	0.767942	0.531159	0.328551	0.186371	0.099889
294.6	0.767942	0.531159	0.328551	0.186371	0.099889
294.8	0.767942	0.531159	0.328551	0.186371	0.099889
295	0.767942	0.531159	0.328551	0.186371	0.099889
295.2	0.767942	0.531159	0.328551	0.186371	0.099889
295.4	0.767942	0.531159	0.328551	0.186371	0.099889
295.6	0.767942	0.531159	0.328551	0.186371	0.099889
295.8	0.767942	0.531159	0.328551	0.186371	0.099889
296	0.767942	0.531159	0.328551	0.186371	0.099889
296.2	0.767942	0.531159	0.328551	0.186371	0.099889
296.4	0.767942	0.531159	0.328551	0.186371	0.099889
296.6	0.767942	0.531159	0.328551	0.186371	0.099889
296.8	0.767942	0.531159	0.328551	0.186371	0.099889
297	0.767942	0.531159	0.328551	0.186371	0.099889
297.2	0.767942	0.531159	0.328551	0.186371	0.099889
297.4	0.767942	0.531159	0.328551	0.186371	0.099889
297.6	0.767942	0.531159	0.328551	0.186371	0.099889
297.8	0.767942	0.531159	0.328551	0.186371	0.099889
298	0.767942	0.531159	0.328551	0.186371	0.099889
298.2	0.767942	0.531159	0.328551	0.186371	0.099889
298.4	0.767942	0.531159	0.328551	0.186371	0.099889
298.6	0.767942	0.531159	0.328551	0.186371	0.099889
298.8	0.767942	0.531159	0.328551	0.186371	0.099889
299	0.767942	0.531159	0.328551	0.186371	0.099889
299.2	0.767942	0.531159	0.328551	0.186371	0.099889
299.4	0.767942	0.531159	0.328551	0.186371	0.099889
299.6	0.767942	0.531159	0.328551	0.186371	0.099889
299.8	0.767942	0.531159	0.328551	0.186371	0.099889
300	0.737203	0.531266	0.315337	0.186371	0.099889
300.2	0.707695	0.51	0.302715	0.178911	0.095891
300.4	0.679367	0.489586	0.290598	0.17175	0.092052
300.6	0.652173	0.469989	0.278966	0.164875	0.088368
300.8	0.626068	0.451176	0.2678	0.158275	0.084831
301	0.601008	0.433117	0.25708	0.15194	0.081435
301.2	0.576951	0.41578	0.24679	0.145858	0.078175
301.4	0.553857	0.399137	0.236911	0.14002	0.075046
301.6	0.531687	0.38316	0.227428	0.134415	0.072042
301.8	0.510405	0.367823	0.218325	0.129035	0.069158
302	0.489974	0.3531	0.209586	0.12387	0.06639
302.2	0.470362	0.338966	0.201197	0.118911	0.063733
302.4	0.451534	0.325398	0.193143	0.114152	0.061182
302.6	0.43346	0.312373	0.185412	0.109582	0.058733
302.8	0.41611	0.29987	0.17799	0.105196	0.056382
303	0.399454	0.287866	0.170866	0.100985	0.054125
303.2	0.383464	0.276344	0.164026	0.096943	0.051958
303.4	0.368115	0.265282	0.157461	0.093063	0.049879
303.6	0.35338	0.254664	0.151158	0.089337	0.047882
303.8	0.339235	0.24447	0.145107	0.085762	0.045965
304	0.325656	0.234684	0.139299	0.082329	0.044126
304.2	0.312621	0.22529	0.133723	0.079033	0.042359
304.4	0.300107	0.216272	0.128371	0.07587	0.040664
304.6	0.288095	0.207616	0.123232	0.072833	0.039036
304.8	0.276563	0.199305	0.118299	0.069917	0.037474
305	0.265493	0.191327	0.113564	0.067119	0.035974
305.2	0.254866	0.183669	0.109018	0.064432	0.034534
305.4	0.244664	0.176317	0.104655	0.061853	0.033151
305.6	0.234871	0.169259	0.100466	0.059377	0.031824
305.8	0.225469	0.162484	0.096444	0.057	0.03055
306	0.216444	0.15598	0.092584	0.054719	0.029328
306.2	0.20778	0.149737	0.088878	0.052529	0.028154
306.4	0.199463	0.143743	0.08532	0.050426	0.027027
306.6	0.191479	0.13799	0.081905	0.048408	0.025945
306.8	0.183815	0.132466	0.078626	0.04647	0.024906
307	0.176457	0.127164	0.075479	0.04461	0.023909
307.2	0.169394	0.122074	0.072458	0.042824	0.022952
307.4	0.162613	0.117187	0.069558	0.04111	0.022034
307.6	0.156104	0.112497	0.066773	0.039464	0.021152
307.8	0.149856	0.107994	0.064101	0.037885	0.020305
308	0.143857	0.103671	0.061535	0.036368	0.019492
308.2	0.138099	0.099521	0.059072	0.034913	0.018712
308.4	0.132571	0.095537	0.056707	0.033515	0.017963
308.6	0.127265	0.091713	0.054437	0.032174	0.017244
308.8	0.122171	0.088042	0.052258	0.030886	0.016554
309	0.11728	0.084518	0.050166	0.029649	0.015891
309.2	0.112586	0.081135	0.048158	0.028463	0.015255
309.4	0.108079	0.077887	0.046231	0.027323	0.014644
309.6	0.103753	0.07477	0.04438	0.02623	0.014058
309.8	0.0996	0.071777	0.042604	0.02518	0.013496
310	0.095613	0.068904	0.040898	0.024172	0.012955
310.2	0.091786	0.066146	0.039261	0.023204	0.012437
310.4	0.088112	0.063498	0.03769	0.022275	0.011939
310.6	0.084585	0.060956	0.036181	0.021384	0.011461
310.8	0.081199	0.058516	0.034733	0.020528	0.011002
311	0.077949	0.056174	0.033343	0.019706	0.010562
311.2	0.074829	0.053926	0.032008	0.018917	0.010139
311.4	0.071834	0.051767	0.030727	0.01816	0.009733
311.6	0.068958	0.049695	0.029497	0.017433	0.009344
311.8	0.066198	0.047706	0.028316	0.016735	0.00897
312	0.063548	0.045796	0.027183	0.016066	0.008611
312.2	0.061005	0.043963	0.026095	0.015422	0.008266
312.4	0.058563	0.042203	0.02505	0.014805	0.007935
312.6	0.056219	0.040514	0.024047	0.014213	0.007617
312.8	0.053968	0.038892	0.023085	0.013644	0.007313
313	0.051808	0.037335	0.022161	0.013098	0.00702
313.2	0.049734	0.035841	0.021274	0.012573	0.006739
313.4	0.047744	0.034406	0.020422	0.01207	0.006469
313.6	0.045832	0.033029	0.019605	0.011587	0.00621
313.8	0.043998	0.031707	0.01882	0.011123	0.005962
314	0.042237	0.030438	0.018067	0.010678	0.005723
314.2	0.040546	0.02922	0.017344	0.01025	0.005494
314.4	0.038923	0.02805	0.016649	0.00984	0.005274
314.6	0.037365	0.026927	0.015983	0.009446	0.005063
314.8	0.035869	0.025849	0.015343	0.009068	0.00486
315	0.034434	0.024815	0.014729	0.008705	0.004666
315.2	0.033055	0.023821	0.014139	0.008357	0.004479
315.4	0.031732	0.022868	0.013573	0.008022	0.0043
315.6	0.030462	0.021953	0.01303	0.007701	0.004128
315.8	0.029243	0.021074	0.012509	0.007393	0.003962
316	0.028072	0.02023	0.012008	0.007097	0.003804
316.2	0.026949	0.01942	0.011527	0.006813	0.003651
316.4	0.02587	0.018643	0.011066	0.00654	0.003505
316.6	0.024834	0.017897	0.010623	0.006278	0.003365
316.8	0.02384	0.01718	0.010198	0.006027	0.00323
317	0.022886	0.016493	0.009789	0.005786	0.003101
317.2	0.02197	0.015833	0.009398	0.005554	0.002977
317.4	0.021091	0.015199	0.009021	0.005332	0.002858
317.6	0.020246	0.014591	0.00866	0.005118	0.002743
317.8	0.019436	0.014006	0.008314	0.004914	0.002634
318	0.018658	0.013446	0.007981	0.004717	0.002528
318.2	0.017911	0.012908	0.007661	0.004528	0.002427
318.4	0.017194	0.012391	0.007355	0.004347	0.00233
318.6	0.016506	0.011895	0.00706	0.004173	0.002237
318.8	0.015845	0.011419	0.006778	0.004006	0.002147
319	0.015211	0.010962	0.006506	0.003845	0.002061
319.2	0.014602	0.010523	0.006246	0.003692	0.001979
319.4	0.014018	0.010102	0.005996	0.003544	0.001899
319.6	0.013456	0.009697	0.005756	0.003402	0.001823
319.8	0.012918	0.009309	0.005526	0.003266	0.00175
320	0.012401	0.008937	0.005304	0.003135	0.00168
320.2	0.011904	0.008579	0.005092	0.00301	0.001613
320.4	0.011428	0.008236	0.004888	0.002889	0.001548
320.6	0.01097	0.007906	0.004693	0.002773	0.001486
320.8	0.010531	0.007589	0.004505	0.002662	0.001427
321	0.01011	0.007286	0.004324	0.002556	0.00137
321.2	0.009705	0.006994	0.004151	0.002454	0.001315
321.4	0.009317	0.006714	0.003985	0.002355	0.001262
321.6	0.008944	0.006445	0.003826	0.002261	0.001212
321.8	0.008586	0.006187	0.003673	0.002171	0.001163
322	0.008242	0.00594	0.003526	0.002084	0.001117
322.2	0.007912	0.005702	0.003384	0.002	0.001072
322.4	0.007595	0.005474	0.003249	0.00192	0.001029
322.6	0.007291	0.005255	0.003119	0.001843	0.000988
322.8	0.007	0.005044	0.002994	0.00177	0.000948
323	0.006719	0.004842	0.002874	0.001699	0.00091
323.2	0.00645	0.004648	0.002759	0.001631	0.000874
323.4	0.006192	0.004462	0.002649	0.001565	0.000839
323.6	0.005944	0.004284	0.002543	0.001503	0.000805
323.8	0.005706	0.004112	0.002441	0.001443	0.000773
324	0.005478	0.003948	0.002343	0.001385	0.000742
324.2	0.005259	0.00379	0.002249	0.001329	0.000713
324.4	0.005048	0.003638	0.002159	0.001276	0.000684
324.6	0.004846	0.003492	0.002073	0.001225	0.000657
324.8	0.004652	0.003353	0.00199	0.001176	0.00063
325	0.004466	0.003218	0.00191	0.001129	0.000605
325.2	0.004287	0.00309	0.001834	0.001084	0.000581
325.4	0.004116	0.002966	0.00176	0.00104	0.000558
325.6	0.003951	0.002847	0.00169	0.000999	0.000535
325.8	0.003793	0.002733	0.001622	0.000959	0.000514
326	0.003641	0.002624	0.001557	0.00092	0.000493
326.2	0.003495	0.002519	0.001495	0.000884	0.000474
326.4	0.003355	0.002418	0.001435	0.000848	0.000455
326.6	0.003221	0.002321	0.001378	0.000814	0.000436
326.8	0.003092	0.002228	0.001323	0.000782	0.000419
327	0.002968	0.002139	0.00127	0.00075	0.000402
327.2	0.002849	0.002053	0.001219	0.00072	0.000386
327.4	0.002735	0.001971	0.00117	0.000692	0.000371
327.6	0.002626	0.001892	0.001123	0.000664	0.000356
327.8	0.002521	0.001817	0.001078	0.000637	0.000342
328	0.00242	0.001744	0.001035	0.000612	0.000328
328.2	0.002323	0.001674	0.000994	0.000587	0.000315
328.4	0.00223	0.001607	0.000954	0.000564	0.000302
328.6	0.002141	0.001543	0.000916	0.000541	0.00029
328.8	0.002055	0.001481	0.000879	0.00052	0.000278
329	0.001973	0.001422	0.000844	0.000499	0.000267
329.2	0.001894	0.001365	0.00081	0.000479	0.000257
329.4	0.001818	0.00131	0.000778	0.00046	0.000246
329.6	0.001745	0.001258	0.000747	0.000441	0.000236
329.8	0.001675	0.001207	0.000717	0.000424	0.000227
330	0.001608	0.001159	0.000688	0.000407	0.000218
330.2	0.001544	0.001113	0.00066	0.00039	0.000209
330.4	0.001482	0.001068	0.000634	0.000375	0.000201
330.6	0.001423	0.001025	0.000609	0.00036	0.000193
330.8	0.001366	0.000984	0.000584	0.000345	0.000185
331	0.001311	0.000945	0.000561	0.000331	0.000178
331.2	0.001259	0.000907	0.000538	0.000318	0.000171
331.4	0.001208	0.000871	0.000517	0.000305	0.000164
331.6	0.00116	0.000836	0.000496	0.000293	0.000157
331.8	0.001114	0.000802	0.000476	0.000282	0.000151
332	0.001069	0.00077	0.000457	0.00027	0.000145
332.2	0.001026	0.00074	0.000439	0.000259	0.000139
332.4	0.000985	0.00071	0.000421	0.000249	0.000133
332.6	0.000946	0.000682	0.000405	0.000239	0.000128
332.8	0.000908	0.000654	0.000388	0.00023	0.000123
333	0.000871	0.000628	0.000373	0.00022	0.000118
333.2	0.000837	0.000603	0.000358	0.000212	0.000113
333.4	0.000803	0.000579	0.000344	0.000203	0.000109
333.6	0.000771	0.000556	0.00033	0.000195	0.000104
333.8	0.00074	0.000533	0.000317	0.000187	0.0001
334	0.00071	0.000512	0.000304	0.00018	9.63e-05
334.2	0.000682	0.000492	0.000292	0.000172	9.24e-05
334.4	0.000655	0.000472	0.00028	0.000166	8.87e-05
334.6	0.000629	0.000453	0.000269	0.000159	8.52e-05
334.8	0.000603	0.000435	0.000258	0.000153	8.18e-05
335	0.000579	0.000417	0.000248	0.000146	7.85e-05
335.2	0.000556	0.000401	0.000238	0.000141	7.53e-05
335.4	0.000534	0.000385	0.000228	0.000135	7.23e-05
335.6	0.000512	0.000369	0.000219	0.00013	6.94e-05
335.8	0.000492	0.000354	0.00021	0.000124	6.67e-05
336	0.000472	0.00034	0.000202	0.000119	6.4e-05
336.2	0.000453	0.000327	0.000194	0.000115	6.14e-05
336.4	0.000435	0.000314	0.000186	0.00011	5.9e-05
336.6	0.000418	0.000301	0.000179	0.000106	5.66e-05
336.8	0.000401	0.000289	0.000172	0.000101	5.43e-05
337	0.000385	0.000277	0.000165	9.73e-05	5.22e-05
337.2	0.00037	0.000266	0.000158	9.34e-05	5.01e-05
337.4	0.000355	0.000256	0.000152	8.97e-05	4.81e-05
337.6	0.000341	0.000245	0.000146	8.61e-05	4.62e-05
337.8	0.000327	0.000236	0.00014	8.27e-05	4.43e-05
338	0.000314	0.000226	0.000134	7.93e-05	4.25e-05
338.2	0.000301	0.000217	0.000129	7.62e-05	4.08e-05
338.4	0.000289	0.000208	0.000124	7.31e-05	3.92e-05
338.6	0.000278	0.0002	0.000119	7.02e-05	3.76e-05
338.8	0.000267	0.000192	0.000114	6.74e-05	3.61e-05
339	0.000256	0.000184	0.000109	6.47e-05	3.47e-05
339.2	0.000246	0.000177	0.000105	6.21e-05	3.33e-05
339.4	0.000236	0.00017	0.000101	5.96e-05	3.2e-05
339.6	0.000226	0.000163	9.68e-05	5.72e-05	3.07e-05
339.8	0.000217	0.000157	9.3e-05	5.49e-05	2.94e-05
340	0.000209	0.00015	8.92e-05	5.27e-05	2.83e-05
340.2	0.0002	0.000144	8.57e-05	5.06e-05	2.71e-05
340.4	0.000192	0.000139	8.22e-05	4.86e-05	2.61e-05
340.6	0.000185	0.000133	7.89e-05	4.67e-05	2.5e-05
340.8	0.000177	0.000128	7.58e-05	4.48e-05	2.4e-05
341	0.00017	0.000123	7.27e-05	4.3e-05	2.3e-05
341.2	0.000163	0.000118	6.98e-05	4.13e-05	2.21e-05
341.4	0.000157	0.000113	6.7e-05	3.96e-05	2.12e-05
341.6	0.00015	0.000108	6.44e-05	3.8e-05	2.04e-05
341.8	0.000144	0.000104	6.18e-05	3.65e-05	1.96e-05
342	0.000139	9.99e-05	5.93e-05	3.51e-05	1.88e-05
342.2	0.000133	9.59e-05	5.69e-05	3.37e-05	1.8e-05
342.4	0.000128	9.21e-05	5.47e-05	3.23e-05	1.73e-05
342.6	0.000123	8.84e-05	5.25e-05	3.1e-05	1.66e-05
342.8	0.000118	8.49e-05	5.04e-05	2.98e-05	1.6e-05
343	0.000113	8.15e-05	4.84e-05	2.86e-05	1.53e-05
343.2	0.000109	7.82e-05	4.64e-05	2.74e-05	1.47e-05
343.4	0.000104	7.51e-05	4.46e-05	2.63e-05	1.41e-05
343.6	0.0001	7.21e-05	4.28e-05	2.53e-05	1.36e-05
343.8	9.6e-05	6.92e-05	4.11e-05	2.43e-05	1.3e-05
344	9.22e-05	6.64e-05	3.94e-05	2.33e-05	1.25e-05
344.2	8.85e-05	6.38e-05	3.78e-05	2.24e-05	1.2e-05
344.4	8.49e-05	6.12e-05	3.63e-05	2.15e-05	1.15e-05
344.6	8.15e-05	5.88e-05	3.49e-05	2.06e-05	1.11e-05
344.8	7.83e-05	5.64e-05	3.35e-05	1.98e-05	1.06e-05
345	7.51e-05	5.41e-05	3.21e-05	1.9e-05	1.02e-05
345.2	7.21e-05	5.2e-05	3.09e-05	1.82e-05	9.77e-06
345.4	6.92e-05	4.99e-05	2.96e-05	1.75e-05	9.38e-06
345.6	6.65e-05	4.79e-05	2.84e-05	1.68e-05	9e-06
345.8	6.38e-05	4.6e-05	2.73e-05	1.61e-05	8.64e-06
346	6.12e-05	4.41e-05	2.62e-05	1.55e-05	8.3e-06
346.2	5.88e-05	4.24e-05	2.52e-05	1.49e-05	7.97e-06
346.4	5.64e-05	4.07e-05	2.41e-05	1.43e-05	7.65e-06
346.6	5.42e-05	3.91e-05	2.32e-05	1.37e-05	7.34e-06
346.8	5.2e-05	3.75e-05	2.23e-05	1.32e-05	7.05e-06
347	4.99e-05	3.6e-05	2.14e-05	1.26e-05	6.77e-06
347.2	4.79e-05	3.45e-05	2.05e-05	1.21e-05	6.49e-06
347.4	4.6e-05	3.32e-05	1.97e-05	1.16e-05	6.23e-06
347.6	4.42e-05	3.18e-05	1.89e-05	1.12e-05	5.99e-06
347.8	4.24e-05	3.06e-05	1.81e-05	1.07e-05	5.75e-06
348	4.07e-05	2.93e-05	1.74e-05	1.03e-05	5.52e-06
348.2	3.91e-05	2.82e-05	1.67e-05	9.88e-06	5.29e-06
348.4	3.75e-05	2.7e-05	1.61e-05	9.48e-06	5.08e-06
348.6	3.6e-05	2.6e-05	1.54e-05	9.1e-06	4.88e-06
348.8	3.46e-05	2.49e-05	1.48e-05	8.74e-06	4.68e-06
349	3.32e-05	2.39e-05	1.42e-05	8.39e-06	4.5e-06
349.2	3.19e-05	2.3e-05	1.36e-05	8.05e-06	4.32e-06
349.4	3.06e-05	2.2e-05	1.31e-05	7.73e-06	4.14e-06
349.6	2.94e-05	2.12e-05	1.26e-05	7.42e-06	3.98e-06
349.8	2.82e-05	2.03e-05	1.21e-05	7.12e-06	3.82e-06
350	2.71e-05	1.95e-05	1.16e-05	6.84e-06	3.67e-06
350.2	2.6e-05	1.87e-05	1.11e-05	6.57e-06	3.52e-06
350.4	2.49e-05	1.8e-05	1.07e-05	6.3e-06	3.38e-06
350.6	2.39e-05	1.73e-05	1.02e-05	6.05e-06	3.24e-06
350.8	2.3e-05	1.66e-05	9.83e-06	5.81e-06	3.11e-06
351	2.21e-05	1.59e-05	9.43e-06	5.58e-06	2.99e-06
351.2	2.12e-05	1.53e-05	9.06e-06	5.35e-06	2.87e-06
351.4	2.03e-05	1.47e-05	8.69e-06	5.14e-06	2.75e-06
351.6	1.95e-05	1.41e-05	8.35e-06	4.93e-06	2.64e-06
351.8	1.87e-05	1.35e-05	8.01e-06	4.74e-06	2.54e-06
352	1.8e-05	1.3e-05	7.69e-06	4.55e-06	2.44e-06
352.2	1.73e-05	1.24e-05	7.38e-06	4.36e-06	2.34e-06
352.4	1.66e-05	1.19e-05	7.09e-06	4.19e-06	2.25e-06
352.6	1.59e-05	1.15e-05	6.8e-06	4.02e-06	2.16e-06
352.8	1.53e-05	1.1e-05	6.53e-06	3.86e-06	2.07e-06
353	1.47e-05	1.06e-05	6.27e-06	3.71e-06	1.99e-06
353.2	1.41e-05	1.01e-05	6.02e-06	3.56e-06	1.91e-06
353.4	1.35e-05	9.74e-06	5.78e-06	3.42e-06	1.83e-06
353.6	1.3e-05	9.35e-06	5.55e-06	3.28e-06	1.76e-06
353.8	1.25e-05	8.97e-06	5.33e-06	3.15e-06	1.69e-06
354	1.2e-05	8.61e-06	5.11e-06	3.02e-06	1.62e-06
354.2	1.15e-05	8.27e-06	4.91e-06	2.9e-06	1.55e-06
354.4	1.1e-05	7.94e-06	4.71e-06	2.78e-06	1.49e-06
354.6	1.06e-05	7.62e-06	4.52e-06	2.67e-06	1.43e-06
354.8	1.02e-05	7.31e-06	4.34e-06	2.57e-06	1.38e-06
355	9.74e-06	7.02e-06	4.17e-06	2.46e-06	1.32e-06
355.2	9.35e-06	6.74e-06	4e-06	2.36e-06	1.27e-06
355.4	8.98e-06	6.47e-06	3.84e-06	2.27e-06	1.22e-06
355.6	8.62e-06	6.21e-06	3.69e-06	2.18e-06	1.17e-06
355.8	8.27e-06	5.96e-06	3.54e-06	2.09e-06	1.12e-06
356	7.94e-06	5.72e-06	3.4e-06	2.01e-06	1.08e-06
356.2	7.63e-06	5.5e-06	3.26e-06	1.93e-06	1.03e-06
356.4	7.32e-06	5.28e-06	3.13e-06	1.85e-06	9.9e-07
356.6	7.03e-06	5.06e-06	3.01e-06	1.78e-06	9.5e-07
356.8	6.75e-06	4.86e-06	2.89e-06	1.71e-06	9.1e-07
357	6.48e-06	4.67e-06	2.77e-06	1.64e-06	8.8e-07
357.2	6.22e-06	4.48e-06	2.66e-06	1.57e-06	8.4e-07
357.4	5.97e-06	4.3e-06	2.55e-06	1.51e-06	8.1e-07
357.6	5.73e-06	4.13e-06	2.45e-06	1.45e-06	7.8e-07
357.8	5.5e-06	3.96e-06	2.35e-06	1.39e-06	7.5e-07
358	5.28e-06	3.8e-06	2.26e-06	1.33e-06	7.2e-07
358.2	5.07e-06	3.65e-06	2.17e-06	1.28e-06	6.9e-07
358.4	4.87e-06	3.51e-06	2.08e-06	1.23e-06	6.6e-07
358.6	4.67e-06	3.37e-06	2e-06	1.18e-06	6.3e-07
358.8	4.48e-06	3.23e-06	1.92e-06	1.13e-06	6.1e-07
359	4.3e-06	3.1e-06	1.84e-06	1.09e-06	5.8e-07
359.2	4.13e-06	2.98e-06	1.77e-06	1.04e-06	5.6e-07
359.4	3.97e-06	2.86e-06	1.7e-06	1e-06	5.4e-07
359.6	3.81e-06	2.74e-06	1.63e-06	9.6e-07	5.2e-07
359.8	3.66e-06	2.63e-06	1.56e-06	9.2e-07	5e-07
360	3.51e-06	2.53e-06	1.5e-06	8.9e-07	4.8e-07
360.2	3.37e-06	2.43e-06	1.44e-06	8.5e-07	4.6e-07
360.4	3.23e-06	2.33e-06	1.38e-06	8.2e-07	4.4e-07
360.6	3.1e-06	2.24e-06	1.33e-06	7.8e-07	4.2e-07
360.8	2.98e-06	2.15e-06	1.27e-06	7.5e-07	4e-07
361	2.86e-06	2.06e-06	1.22e-06	7.2e-07	3.9e-07
361.2	2.75e-06	1.98e-06	1.17e-06	6.9e-07	3.7e-07
361.4	2.64e-06	1.9e-06	1.13e-06	6.7e-07	3.6e-07
361.6	2.53e-06	1.82e-06	1.08e-06	6.4e-07	3.4e-07
361.8	2.43e-06	1.75e-06	1.04e-06	6.1e-07	3.3e-07
362	2.33e-06	1.68e-06	1e-06	5.9e-07	3.2e-07
362.2	2.24e-06	1.61e-06	9.6e-07	5.7e-07	3e-07
362.4	2.15e-06	1.55e-06	9.2e-07	5.4e-07	2.9e-07
362.6	2.06e-06	1.49e-06	8.8e-07	5.2e-07	2.8e-07
362.8	1.98e-06	1.43e-06	8.5e-07	5e-07	2.7e-07
363	1.9e-06	1.37e-06	8.1e-07	4.8e-07	2.6e-07
363.2	1.83e-06	1.32e-06	7.8e-07	4.6e-07	2.5e-07
363.4	1.75e-06	1.26e-06	7.5e-07	4.4e-07	2.4e-07
363.6	1.68e-06	1.21e-06	7.2e-07	4.3e-07	2.3e-07
363.8	1.61e-06	1.16e-06	6.9e-07	4.1e-07	2.2e-07
364	1.55e-06	1.12e-06	6.6e-07	3.9e-07	2.1e-07
364.2	1.49e-06	1.07e-06	6.4e-07	3.8e-07	2e-07
364.4	1.43e-06	1.03e-06	6.1e-07	3.6e-07	1.9e-07
364.6	1.37e-06	9.9e-07	5.9e-07	3.5e-07	1.9e-07
364.8	1.32e-06	9.5e-07	5.6e-07	3.3e-07	1.8e-07
365	1.26e-06	9.1e-07	5.4e-07	3.2e-07	1.7e-07
365.2	1.21e-06	8.7e-07	5.2e-07	3.1e-07	1.6e-07
365.4	1.16e-06	8.4e-07	5e-07	2.9e-07	1.6e-07
365.6	1.12e-06	8.1e-07	4.8e-07	2.8e-07	1.5e-07
365.8	1.07e-06	7.7e-07	4.6e-07	2.7e-07	1.5e-07
366	1.03e-06	7.4e-07	4.4e-07	2.6e-07	1.4e-07
366.2	9.9e-07	7.1e-07	4.2e-07	2.5e-07	1.3e-07
366.4	9.5e-07	6.8e-07	4.1e-07	2.4e-07	1.3e-07
366.6	9.1e-07	6.6e-07	3.9e-07	2.3e-07	1.2e-07
366.8	8.7e-07	6.3e-07	3.7e-07	2.2e-07	1.2e-07
367	8.4e-07	6.1e-07	3.6e-07	2.1e-07	1.1e-07
367.2	8.1e-07	5.8e-07	3.4e-07	2e-07	1.1e-07
367.4	7.7e-07	5.6e-07	3.3e-07	2e-07	1e-07
367.6	7.4e-07	5.4e-07	3.2e-07	1.9e-07	1e-07
367.8	7.1e-07	5.1e-07	3.1e-07	1.8e-07	1e-07
368	6.8e-07	4.9e-07	2.9e-07	1.7e-07	9e-08
368.2	6.6e-07	4.7e-07	2.8e-07	1.7e-07	9e-08
368.4	6.3e-07	4.5e-07	2.7e-07	1.6e-07	9e-08
368.6	6.1e-07	4.4e-07	2.6e-07	1.5e-07	8e-08
368.8	5.8e-07	4.2e-07	2.5e-07	1.5e-07	8e-08
369	5.6e-07	4e-07	2.4e-07	1.4e-07	8e-08
369.2	5.4e-07	3.9e-07	2.3e-07	1.4e-07	7e-08
369.4	5.1e-07	3.7e-07	2.2e-07	1.3e-07	7e-08
369.6	4.9e-07	3.6e-07	2.1e-07	1.2e-07	7e-08
369.8	4.7e-07	3.4e-07	2e-07	1.2e-07	6e-08
370	4.6e-07	3.3e-07	1.9e-07	1.2e-07	6e-08
370.2	4.4e-07	3.1e-07	1.9e-07	1.1e-07	6e-08
370.4	4.2e-07	3e-07	1.8e-07	1.1e-07	6e-08
370.6	4e-07	2.9e-07	1.7e-07	1e-07	5e-08
370.8	3.9e-07	2.8e-07	1.7e-07	1e-07	5e-08
371	3.7e-07	2.7e-07	1.6e-07	9e-08	5e-08
371.2	3.6e-07	2.6e-07	1.5e-07	9e-08	5e-08
371.4	3.4e-07	2.5e-07	1.5e-07	9e-08	5e-08
371.6	3.3e-07	2.4e-07	1.4e-07	8e-08	4e-08
371.8	3.2e-07	2.3e-07	1.3e-07	8e-08	4e-08
372	3e-07	2.2e-07	1.3e-07	8e-08	4e-08
372.2	2.9e-07	2.1e-07	1.2e-07	7e-08	4e-08
372.4	2.8e-07	2e-07	1.2e-07	7e-08	4e-08
372.6	2.7e-07	1.9e-07	1.1e-07	7e-08	4e-08
372.8	2.6e-07	1.9e-07	1.1e-07	6e-08	3e-08
373	2.5e-07	1.8e-07	1.1e-07	6e-08	3e-08
373.2	2.4e-07	1.7e-07	1e-07	6e-08	3e-08
373.4	2.3e-07	1.6e-07	1e-07	6e-08	3e-08
373.6	2.2e-07	1.6e-07	9e-08	6e-08	3e-08
373.8	2.1e-07	1.5e-07	9e-08	5e-08	3e-08
374	2e-07	1.4e-07	9e-08	5e-08	3e-08
374.2	1.9e-07	1.4e-07	8e-08	5e-08	3e-08
374.4	1.9e-07	1.3e-07	8e-08	5e-08	3e-08
374.6	1.8e-07	1.3e-07	8e-08	4e-08	2e-08
374.8	1.7e-07	1.2e-07	7e-08	4e-08	2e-08
375	1.6e-07	1.2e-07	7e-08	4e-08	2e-08
375.2	1.6e-07	1.1e-07	7e-08	4e-08	2e-08
375.4	1.5e-07	1.1e-07	6e-08	4e-08	2e-08
375.6	1.4e-07	1e-07	6e-08	4e-08	2e-08
375.8	1.4e-07	1e-07	6e-08	4e-08	2e-08
376	1.3e-07	1e-07	6e-08	3e-08	2e-08
376.2	1.3e-07	9e-08	5e-08	3e-08	2e-08
376.4	1.2e-07	9e-08	5e-08	3e-08	2e-08
376.6	1.2e-07	9e-08	5e-08	3e-08	2e-08
376.8	1.1e-07	8e-08	5e-08	3e-08	2e-08
377	1.1e-07	8e-08	5e-08	3e-08	1e-08
377.2	1e-07	8e-08	4e-08	3e-08	1e-08
377.4	1e-07	7e-08	4e-08	3e-08	1e-08
377.6	1e-07	7e-08	4e-08	2e-08	1e-08
377.8	9e-08	7e-08	4e-08	2e-08	1e-08
378	9e-08	6e-08	4e-08	2e-08	1e-08
378.2	9e-08	6e-08	4e-08	2e-08	1e-08
378.4	8e-08	6e-08	4e-08	2e-08	1e-08
378.6	8e-08	6e-08	3e-08	2e-08	1e-08
378.8	8e-08	5e-08	3e-08	2e-08	1e-08
379	7e-08	5e-08	3e-08	2e-08	1e-08
379.2	7e-08	5e-08	3e-08	2e-08	1e-08
379.4	7e-08	5e-08	3e-08	2e-08	1e-08
379.6	6e-08	5e-08	3e-08	2e-08	1e-08
379.8	6e-08	4e-08	3e-08	2e-08	1e-08
380	6e-08	4e-08	3e-08	1e-08	1e-08
380.2	6e-08	4e-08	2e-08	1e-08	1e-08
380.4	5e-08	4e-08	2e-08	1e-08	1e-08
380.6	5e-08	4e-08	2e-08	1e-08	1e-08
380.8	5e-08	4e-08	2e-08	1e-08	1e-08
381	5e-08	3e-08	2e-08	1e-08	1e-08
381.2	5e-08	3e-08	2e-08	1e-08	1e-08
381.4	4e-08	3e-08	2e-08	1e-08	1e-08
381.6	4e-08	3e-08	2e-08	1e-08	1e-08
381.8	4e-08	3e-08	2e-08	1e-08	1e-08
382	4e-08	3e-08	2e-08	1e-08	1e-08
382.2	4e-08	3e-08	2e-08	1e-08	1e-08
382.4	4e-08	3e-08	2e-08	1e-08	0
382.6	3e-08	3e-08	1e-08	1e-08	0
382.8	3e-08	2e-08	1e-08	1e-08	0
383	3e-08	2e-08	1e-08	1e-08	0
383.2	3e-08	2e-08	1e-08	1e-08	0
383.4	3e-08	2e-08	1e-08	1e-08	0
383.6	3e-08	2e-08	1e-08	1e-08	0
383.8	3e-08	2e-08	1e-08	1e-08	0
384	3e-08	2e-08	1e-08	1e-08	0
384.2	3e-08	2e-08	1e-08	1e-08	0
384.4	2e-08	2e-08	1e-08	1e-08	0
384.6	2e-08	2e-08	1e-08	1e-08	0
384.8	2e-08	2e-08	1e-08	1e-08	0
385	2e-08	2e-08	1e-08	1e-08	0
385.2	2e-08	1e-08	1e-08	1e-08	0
385.4	2e-08	1e-08	1e-08	0	0
385.6	2e-08	1e-08	1e-08	0	0
385.8	2e-08	1e-08	1e-08	0	0
386	2e-08	1e-08	1e-08	0	0
386.2	2e-08	1e-08	1e-08	0	0
386.4	2e-08	1e-08	1e-08	0	0
386.6	2e-08	1e-08	1e-08	0	0
386.8	1e-08	1e-08	1e-08	0	0
387	1e-08	1e-08	1e-08	0	0
387.2	1e-08	1e-08	1e-08	0	0
387.4	1e-08	1e-08	1e-08	0	0
387.6	1e-08	1e-08	1e-08	0	0
387.8	1e-08	1e-08	1e-08	0	0
388	1e-08	1e-08	0	0	0
388.2	1e-08	1e-08	0	0	0
388.4	1e-08	1e-08	0	0	0
388.6	1e-08	1e-08	0	0	0
388.8	1e-08	1e-08	0	0	0
389	1e-08	1e-08	0	0	0
389.2	1e-08	1e-08	0	0	0
389.4	1e-08	1e-08	0	0	0
389.6	1e-08	1e-08	0	0	0
389.8	1e-08	1e-08	0	0	0
390	1e-08	1e-08	0	0	0
390.2	1e-08	1e-08	0	0	0
390.4	1e-08	1e-08	0	0	0
390.6	1e-08	0	0	0	0
390.8	1e-08	0	0	0	0
391	1e-08	0	0	0	0
391.2	1e-08	0	0	0	0
391.4	1e-08	0	0	0	0
391.6	1e-08	0	0	0	0
391.8	1e-08	0	0	0	0
392	1e-08	0	0	0	0
392.2	0	0	0	0	0
392.4	0	0	0	0	0
392.6	0	0	0	0	0
392.8	0	0	0	0	0
393	0	0	0	0	0
393.2	0	0	0	0	0
393.4	0	0	0	0	0
393.6	0	0	0	0	0
393.8	0	0	0	0	0
394	0	0	0	0	0
394.2	0	0	0	0	0
394.4	0	0	0	0	0
394.6	0	0	0	0	0
394.8	0	0	0	0	0
395	0	0	0	0	0
395.2	0	0	0	0	0
395.4	0	0	0	0	0
395.6	0	0	0	0	0
395.8	0	0	0	0	0
396	0	0	0	0	0
396.2	0	0	0	0	0
396.4	0	0	0	0	0
396.6	0	0	0	0	0
396.8	0	0	0	0	0
397	0	0	0	0	0
397.2	0	0	0	0	0
397.4	0	0	0	0	0
397.6	0	0	0	0	0
397.8	0	0	0	0	0
398	0	0	0	0	0
398.2	0	0	0	0	0
398.4	0	0	0	0	0
398.6	0	0	0	0	0
398.8	0	0	0	0	0
399	0	0	0	0	0
399.2	0	0	0	0	0
399.4	0	0	0	0	0
399.6	0	0	0	0	0
399.8	0	0	0	0	0
400	0	0	0	0	0
400.2	0	0	0	0	0
400.4	0	0	0	0	0
400.6	0	0	0	0	0
400.8	0	0	0	0	0
401	0	0	0	0	0
401.2	0	0	0	0	0
401.4	0	0	0	0	0
401.6	0	0	0	0	0
401.8	0	0	0	0	0
402	0	0	0	0	0
402.2	0	0	0	0	0
402.4	0	0	0	0	0
402.6	0	0	0	0	0
402.8	0	0	0	0	0
403	0	0	0	0	0
403.2	0	0	0	0	0
403.4	0	0	0	0	0
403.6	0	0	0	0	0
403.8	0	0	0	0	0
404	0	0	0	0	0
404.2	0	0	0	0	0
404.4	0	0	0	0	0
404.6	0	0	0	0	0
404.8	0	0	0	0	0
405	0	0	0	0	0
405.2	0	0	0	0	0
405.4	0	0	0	0	0
405.6	0	0	0	0	0
405.8	0	0	0	0	0
406	0	0	0	0	0
406.2	0	0	0	0	0
406.4	0	0	0	0	0
406.6	0	0	0	0	0
406.8	0	0	0	0	0
407	0	0	0	0	0
407.2	0	0	0	0	0
407.4	0	0	0	0	0
407.6	0	0	0	0	0
407.8	0	0	0	0	0
408	0	0	0	0	0
408.2	0	0	0	0	0
408.4	0	0	0	0	0
408.6	0	0	0	0	0
408.8	0	0	0	0	0
409	0	0	0	0	0
409.2	0	0	0	0	0
409.4	0	0	0	0	0
409.6	0	0	0	0	0
409.8	0	0	0	0	0
410	0	0	0	0	0
410.2	0	0	0	0	0
410.4	0	0	0	0	0
410.6	0	0	0	0	0
410.8	0	0	0	0	0
411	0	0	0	0	0
411.2	0	0	0	0	0
411.4	0	0	0	0	0
411.6	0	0	0	0	0
411.8	0	0	0	0	0
412	0	0	0	0	0
412.2	0	0	0	0	0
412.4	0	0	0	0	0
412.6	0	0	0	0	0
412.8	0	0	0	0	0
413	0	0	0	0	0
413.2	0	0	0	0	0
413.4	0	0	0	0	0
413.6	0	0	0	0	0
413.8	0	0	0	0	0
414	0	0	0	0	0
414.2	0	0	0	0	0
414.4	0	0	0	0	0
414.6	0	0	0	0	0
414.8	0	0	0	0	0
415	0	0	0	0	0
415.2	0	0	0	0	0
415.4	0	0	0	0	0
415.6	0	0	0	0	0
415.8	0	0	0	0	0
416	0	0	0	0	0
416.2	0	0	0	0	0
416.4	0	0	0	0	0
416.6	0	0	0	0	0
416.8	0	0	0	0	0
417	0	0	0	0	0
417.2	0	0	0	0	0
417.4	0	0	0	0	0
417.6	0	0	0	0	0
417.8	0	0	0	0	0
418	0	0	0	0	0
418.2	0	0	0	0	0
418.4	0	0	0	0	0
418.6	0	0	0	0	0
418.8	0	0	0	0	0
419	0	0	0	0	0
419.2	0	0	0	0	0
419.4	0	0	0	0	0
419.6	0	0	0	0	0
419.8	0	0	0	0	0
420	0	0	0	0	0
420.2	0	0	0	0	0
420.4	0	0	0	0	0
420.6	0	0	0	0	0
420.8	0	0	0	0	0
421	0	0	0	0	0
421.2	0	0	0	0	0
421.4	0	0	0	0	0
421.6	0	0	0	0	0
421.8	0	0	0	0	0
422	0	0	0	0	0
422.2	0	0	0	0	0
422.4	0	0	0	0	0
422.6	0	0	0	0	0
422.8	0	0	0	0	0
423	0	0	0	0	0
423.2	0	0	0	0	0
423.4	0	0	0	0	0
423.6	0	0	0	0	0
423.8	0	0	0	0	0
424	0	0	0	0	0
424.2	0	0	0	0	0
424.4	0	0	0	0	0
424.6	0	0	0	0	0
424.8	0	0	0	0	0
425	0	0	0	0	0
425.2	0	0	0	0	0
425.4	0	0	0	0	0
425.6	0	0	0	0	0
425.8	0	0	0	0	0
426	0	0	0	0	0
426.2	0	0	0	0	0
426.4	0	0	0	0	0
426.6	0	0	0	0	0
426.8	0	0	0	0	0
427	0	0	0	0	0
427.2	0	0	0	0	0
427.4	0	0	0	0	0
427.6	0	0	0	0	0
427.8	0	0	0	0	0
428	0	0	0	0	0
428.2	0	0	0	0	0
428.4	0	0	0	0	0
428.6	0	0	0	0	0
428.8	0	0	0	0	0
429	0	0	0	0	0
429.2	0	0	0	0	0
429.4	0	0	0	0	0
429.6	0	0	0	0	0
429.8	0	0	0	0	0
430	0	0	0	0	0
430.2	0	0	0	0	0
430.4	0	0	0	0	0
430.6	0	0	0	0	0
430.8	0	0	0	0	0
431	0	0	0	0	0
431.2	0	0	0	0	0
431.4	0	0	0	0	0
431.6	0	0	0	0	0
431.8	0	0	0	0	0
432	0	0	0	0	0
432.2	0	0	0	0	0
432.4	0	0	0	0	0
432.6	0	0	0	0	0
432.8	0	0	0	0	0
433	0	0	0	0	0
433.2	0	0	0	0	0
433.4	0	0	0	0	0
433.6	0	0	0	0	0
433.8	0	0	0	0	0
434	0	0	0	0	0
434.2	0	0	0	0	0
434.4	0	0	0	0	0
434.6	0	0	0	0	0
434.8	0	0	0	0	0
435	0	0	0	0	0
435.2	0	0	0	0	0
435.4	0	0	0	0	0
435.6	0	0	0	0	0
435.8	0	0	0	0	0
436	0	0	0	0	0
436.2	0	0	0	0	0
436.4	0	0	0	0	0
436.6	0	0	0	0	0
436.8	0	0	0	0	0
437	0	0	0	0	0
437.2	0	0	0	0	0
437.4	0	0	0	0	0
437.6	0	0	0	0	0
437.8	0	0	0	0	0
438	0	0	0	0	0
438.2	0	0	0	0	0
438.4	0	0	0	0	0
438.6	0	0	0	0	0
438.8	0	0	0	0	0
439	0	0	0	0	0
439.2	0	0	0	0	0
439.4	0	0	0	0	0
439.6	0	0	0	0	0
439.8	0	0	0	0	0
440	0	0	0	0	0
440.2	0	0	0	0	0
440.4	0	0	0	0	0
440.6	0	0	0	0	0
440.8	0	0	0	0	0
441	0	0	0	0	0
441.2	0	0	0	0	0
441.4	0	0	0	0	0
441.6	0	0	0	0	0
441.8	0	0	0	0	0
442	0	0	0	0	0
442.2	0	0	0	0	0
442.4	0	0	0	0	0
442.6	0	0	0	0	0
442.8	0	0	0	0	0
443	0	0	0	0	0
443.2	0	0	0	0	0
443.4	0	0	0	0	0
443.6	0	0	0	0	0
443.8	0	0	0	0	0
444	0	0	0	0	0
444.2	0	0	0	0	0
444.4	0	0	0	0	0
444.6	0	0	0	0	0
444.8	0	0	0	0	0
445	0	0	0	0	0
445.2	0	0	0	0	0
445.4	0	0	0	0	0
445.6	0	0	0	0	0
445.8	0	0	0	0	0
446	0	0	0	0	0
446.2	0	0	0	0	0
446.4	0	0	0	0	0
446.6	0	0	0	0	0
446.8	0	0	0	0	0
447	0	0	0	0	0
447.2	0	0	0	0	0
447.4	0	0	0	0	0
447.6	0	0	0	0	0
447.8	0	0	0	0	0
448	0	0	0	0	0
448.2	0	0	0	0	0
448.4	0	0	0	0	0
448.6	0	0	0	0	0
448.8	0	0	0	0	0
449	0	0	0	0	0
449.2	0	0	0	0	0
449.4	0	0	0	0	0
449.6	0	0	0	0	0
449.8	0	0	0	0	0
450	0	0	0	0	0
450.2	0	0	0	0	0
450.4	0	0	0	0	0
450.6	0	0	0	0	0
450.8	0	0	0	0	0
451	0	0	0	0	0
451.2	0	0	0	0	0
451.4	0	0	0	0	0
451.6	0	0	0	0	0
451.8	0	0	0	0	0
452	0	0	0	0	0
452.2	0	0	0	0	0
452.4	0	0	0	0	0
452.6	0	0	0	0	0
452.8	0	0	0	0	0
453	0	0	0	0	0
453.2	0	0	0	0	0
453.4	0	0	0	0	0
453.6	0	0	0	0	0
453.8	0	0	0	0	0
454	0	0	0	0	0
454.2	0	0	0	0	0
454.4	0	0	0	0	0
454.6	0	0	0	0	0
454.8	0	0	0	0	0
455	0	0	0	0	0
455.2	0	0	0	0	0
455.4	0	0	0	0	0
455.6	0	0	0	0	0
455.8	0	0	0	0	0
456	0	0	0	0	0
456.2	0	0	0	0	0
456.4	0	0	0	0	0
456.6	0	0	0	0	0
456.8	0	0	0	0	0
457	0	0	0	0	0
457.2	0	0	0	0	0
457.4	0	0	0	0	0
457.6	0	0	0	0	0
457.8	0	0	0	0	0
458	0	0	0	0	0
458.2	0	0	0	0	0
458.4	0	0	0	0	0
458.6	0	0	0	0	0
458.8	0	0	0	0	0
459	0	0	0	0	0
459.2	0	0	0	0	0
459.4	0	0	0	0	0
459.6	0	0	0	0	0
[truncated: 701 more rows]
