# Supplementary material for: Two receptor-targeting mechanisms of lambda-like siphophage Gifsy-1 of Salmonella Typhimurium
Source: PLoS Pathog. 2025 Jul 31;21(7):e1013352. doi: 10.1371/journal.ppat.1013352 (PMC12312913; doi:10.1371/journal.ppat.1013352)
Supplement: S1 Data — (ZIP) [file ppat.1013352.s011.zip › All_raw_data/Raw_data_Fig_9D-F.xlsx]

## Sheet: Fig_9D
Time (s)	1.6 mM	0.8 mM	0.4 mM	0.2 mM
60	0.004261	0.004075	0.00284	0.004554
60.2	-0.0047	-0.00858	-0.01591	-0.01049
60.4	0.002833	-0.0036	-0.00915	-0.00588
60.6	0.012701	0.005553	-0.00403	-0.00351
60.8	0.013209	-0.00146	-0.00974	-0.00561
61	0.015317	0.000729	-0.00822	-0.0042
61.2	0.03117	0.009597	0.000856	0.003716
61.4	0.026591	0.009472	-0.00775	-0.00124
61.6	0.029529	0.016583	-0.00083	0.000716
61.8	0.033386	0.008217	-0.00449	0.001212
62	0.03635	0.012665	-0.00428	0.001062
62.2	0.032897	0.008479	-0.0012	0.003308
62.4	0.045822	0.019385	0.001457	0.005509
62.6	0.053196	0.024949	0.004788	0.007845
62.8	0.048638	0.023698	-0.00112	-0.00394
63	0.04988	0.016044	-0.00301	0.002355
63.2	0.050747	0.013282	-0.00799	-0.00183
63.4	0.059905	0.020475	0.001756	0.005833
63.6	0.067736	0.027236	0.005454	-0.00115
63.8	0.061413	0.02314	0.007516	0.006851
64	0.066593	0.027528	0.005477	0.000719
64.2	0.071384	0.034007	0.010389	0.011634
64.4	0.070778	0.023304	0.008085	0.008033
64.6	0.069729	0.031399	-0.00216	0.002356
64.8	0.077573	0.029369	0.004393	0.004808
65	0.081243	0.037909	0.007268	0.007105
65.2	0.083276	0.029665	0.007421	0.001918
65.4	0.082748	0.032587	0.004051	0.001863
65.6	0.091526	0.037958	0.018308	0.014272
65.8	0.092782	0.03951	0.010892	0.010615
66	0.086383	0.034346	0.006338	0.003275
66.2	0.087623	0.037594	0.005984	0.010436
66.4	0.08974	0.032702	0.007653	0.004446
66.6	0.099878	0.04893	0.014892	0.015988
66.8	0.094997	0.040902	0.010773	0.008555
67	0.104907	0.044334	0.018354	0.010416
67.2	0.105451	0.044208	0.020157	0.010862
67.4	0.100097	0.053873	0.013526	0.002836
67.6	0.095957	0.036962	0.011865	0.004269
67.8	0.100993	0.045192	0.020195	0.003859
68	0.104895	0.047372	0.018496	0.000246
68.2	0.105473	0.049174	0.018993	0.014184
68.4	0.109684	0.049452	0.016727	0.010867
68.6	0.118038	0.052218	0.01746	0.011174
68.8	0.108673	0.054973	0.019295	0.008655
69	0.104283	0.052307	0.026498	0.012438
69.2	0.116368	0.051961	0.022759	0.015963
69.4	0.116759	0.055437	0.022823	0.006048
69.6	0.117745	0.05409	0.022697	0.01252
69.8	0.119259	0.052502	0.021568	0.016225
70	0.119802	0.051772	0.018021	0.008423
70.2	0.123555	0.053331	0.018594	0.012342
70.4	0.132475	0.055612	0.01865	0.007007
70.6	0.127832	0.059131	0.020748	0.012283
70.8	0.126161	0.056521	0.022892	0.019058
71	0.121948	0.054566	0.027283	0.004611
71.2	0.126587	0.058701	0.029908	0.011107
71.4	0.133495	0.071613	0.028903	0.016481
71.6	0.132832	0.058673	0.025723	0.011019
71.8	0.132804	0.062904	0.033193	0.010503
72	0.131566	0.066992	0.026947	0.010392
72.2	0.130851	0.063017	0.030235	0.011495
72.4	0.133769	0.065769	0.028836	0.013122
72.6	0.128776	0.053393	0.016113	0.008473
72.8	0.13748	0.065047	0.027892	0.013761
73	0.136402	0.062003	0.030597	0.01061
73.2	0.138539	0.066209	0.029359	0.015323
73.4	0.135549	0.065019	0.032699	0.013397
73.6	0.142762	0.063951	0.032014	0.010357
73.8	0.138416	0.070552	0.03702	0.015038
74	0.142119	0.06032	0.026736	0.008226
74.2	0.148664	0.070918	0.040101	0.016833
74.4	0.138611	0.068852	0.031014	0.013549
74.6	0.150996	0.070747	0.044818	0.016154
74.8	0.14549	0.066546	0.031583	0.016879
75	0.14514	0.067951	0.030923	0.019426
75.2	0.15091	0.072681	0.035401	0.018831
75.4	0.153884	0.080156	0.045674	0.022062
75.6	0.160045	0.073621	0.040262	0.012523
75.8	0.152048	0.072806	0.035274	0.013875
76	0.15194	0.072301	0.032301	0.01212
76.2	0.153284	0.075292	0.037529	0.012729
76.4	0.151067	0.073618	0.035259	0.008299
76.6	0.148023	0.069723	0.029571	0.008396
76.8	0.154922	0.067903	0.041802	0.011866
77	0.154333	0.0721	0.034993	0.018697
77.2	0.158363	0.072914	0.033961	0.013469
77.4	0.154397	0.071837	0.035748	0.009196
77.6	0.157741	0.074869	0.033807	0.020089
77.8	0.158554	0.082931	0.037274	0.014526
78	0.161942	0.077376	0.038265	0.016737
78.2	0.15236	0.081377	0.040328	0.015765
78.4	0.165906	0.085916	0.049156	0.02195
78.6	0.165244	0.078724	0.042618	0.020445
78.8	0.167472	0.078762	0.044032	0.020512
79	0.161829	0.083973	0.040785	0.013484
79.2	0.156153	0.075636	0.042492	0.012186
79.4	0.161935	0.081511	0.039666	0.018098
79.6	0.161166	0.076053	0.039756	0.013447
79.8	0.169367	0.084026	0.050082	0.025613
80	0.164639	0.080748	0.044947	0.017848
80.2	0.166331	0.082611	0.044673	0.022136
80.4	0.171339	0.08711	0.047687	0.024248
80.6	0.16877	0.088142	0.051947	0.024624
80.8	0.172495	0.083718	0.045607	0.02122
81	0.169151	0.08977	0.04351	0.020449
81.2	0.165369	0.096974	0.043709	0.023147
81.4	0.169878	0.090018	0.048683	0.024628
81.6	0.174255	0.088429	0.051823	0.019175
81.8	0.175552	0.08911	0.047818	0.025115
82	0.172176	0.093745	0.054861	0.025231
82.2	0.173707	0.094358	0.048584	0.021487
82.4	0.176714	0.090278	0.049011	0.022162
82.6	0.177918	0.095956	0.053974	0.024336
82.8	0.183597	0.091467	0.056915	0.027962
83	0.178255	0.090184	0.055424	0.017747
83.2	0.180928	0.094675	0.05761	0.020028
83.4	0.174506	0.089769	0.047946	0.018958
83.6	0.170515	0.080434	0.052009	0.014504
83.8	0.172747	0.100212	0.051478	0.026725
84	0.179869	0.089747	0.046722	0.019944
84.2	0.174273	0.095586	0.056662	0.02372
84.4	0.184001	0.091295	0.059118	0.023561
84.6	0.181516	0.094248	0.050143	0.020195
84.8	0.178154	0.097045	0.050726	0.02128
85	0.182981	0.095943	0.056934	0.025583
85.2	0.185015	0.101396	0.059292	0.021296
85.4	0.183075	0.100637	0.065301	0.029705
85.6	0.184848	0.097678	0.053387	0.024686
85.8	0.179657	0.093888	0.055519	0.020697
86	0.180189	0.09925	0.057519	0.027301
86.2	0.188916	0.100105	0.05246	0.025031
86.4	0.183223	0.096953	0.050829	0.017256
86.6	0.176847	0.099783	0.055289	0.023357
86.8	0.187477	0.097144	0.062793	0.026814
87	0.18279	0.091699	0.056317	0.023533
87.2	0.186754	0.098612	0.057198	0.02358
87.4	0.185295	0.094373	0.057538	0.019916
87.6	0.188438	0.098397	0.057883	0.024394
87.8	0.184137	0.098662	0.053815	0.026143
88	0.188894	0.101175	0.054215	0.022107
88.2	0.185608	0.102234	0.06157	0.024312
88.4	0.18734	0.100403	0.058122	0.029807
88.6	0.188091	0.099141	0.059513	0.032567
88.8	0.193199	0.100791	0.062792	0.03046
89	0.191047	0.10176	0.059901	0.02476
89.2	0.190855	0.100899	0.054241	0.01926
89.4	0.185743	0.099977	0.06143	0.024074
89.6	0.183139	0.097142	0.061654	0.02936
89.8	0.189931	0.109667	0.071744	0.029669
90	0.190395	0.095688	0.05842	0.027619
90.2	0.196365	0.10922	0.064971	0.029579
90.4	0.196675	0.114051	0.070615	0.036161
90.6	0.195117	0.110899	0.067278	0.038658
90.8	0.191996	0.101832	0.062612	0.028171
91	0.198559	0.103089	0.062073	0.031483
91.2	0.197293	0.110481	0.066295	0.024397
91.4	0.188136	0.0989	0.06339	0.024015
91.6	0.187229	0.098153	0.05696	0.020536
91.8	0.19141	0.096305	0.058107	0.024577
92	0.194645	0.110833	0.071575	0.029525
92.2	0.190918	0.096099	0.062731	0.024409
92.4	0.188159	0.094585	0.062861	0.022329
92.6	0.18787	0.10091	0.053632	0.023469
92.8	0.195356	0.108422	0.059868	0.026076
93	0.197462	0.102652	0.059357	0.027202
93.2	0.18729	0.101795	0.059005	0.021802
93.4	0.203085	0.108898	0.062839	0.028158
93.6	0.19852	0.108631	0.070217	0.031986
93.8	0.197903	0.109046	0.069061	0.030984
94	0.200336	0.107653	0.066845	0.025495
94.2	0.196826	0.11077	0.063841	0.03327
94.4	0.195256	0.108791	0.064802	0.031118
94.6	0.198979	0.103756	0.067942	0.027205
94.8	0.20004	0.108543	0.06642	0.035183
95	0.193899	0.104324	0.061582	0.023683
95.2	0.198818	0.105802	0.063636	0.028488
95.4	0.195539	0.102909	0.068486	0.020385
95.6	0.201192	0.112328	0.068897	0.026845
95.8	0.206151	0.110362	0.072873	0.035093
96	0.198098	0.104859	0.065212	0.025884
96.2	0.201757	0.110234	0.065061	0.023992
96.4	0.204071	0.115755	0.07051	0.037337
96.6	0.204141	0.109173	0.06817	0.033126
96.8	0.203386	0.113799	0.068423	0.028493
97	0.208794	0.108107	0.068703	0.032558
97.2	0.200779	0.111481	0.065075	0.03246
97.4	0.199364	0.098519	0.065904	0.030742
97.6	0.211829	0.115101	0.073402	0.026852
97.8	0.195835	0.107559	0.066196	0.025311
98	0.199644	0.116707	0.065987	0.028146
98.2	0.206651	0.108196	0.067412	0.029529
98.4	0.194773	0.109268	0.057208	0.025985
98.6	0.210092	0.115569	0.072329	0.033177
98.8	0.203793	0.114384	0.075737	0.039828
99	0.2031	0.109525	0.067207	0.025452
99.2	0.195766	0.105825	0.06583	0.025894
99.4	0.201094	0.110047	0.065414	0.028629
99.6	0.202503	0.1119	0.069163	0.034435
99.8	0.20344	0.117377	0.06504	0.028686
100	0.205649	0.106831	0.07006	0.027963
100.2	0.207848	0.118627	0.068649	0.03657
100.4	0.202102	0.111981	0.068384	0.028624
100.6	0.20505	0.10941	0.067616	0.028573
100.8	0.201707	0.119965	0.077336	0.034926
101	0.203374	0.112281	0.064576	0.027011
101.2	0.212489	0.118498	0.074681	0.03406
101.4	0.205821	0.119358	0.075508	0.035174
101.6	0.214558	0.114463	0.078849	0.035907
101.8	0.211758	0.116825	0.075787	0.033008
102	0.212916	0.122978	0.080809	0.039427
102.2	0.205232	0.112277	0.074354	0.03556
102.4	0.207726	0.110548	0.07182	0.027369
102.6	0.216013	0.116869	0.0801	0.030011
102.8	0.208199	0.11668	0.073012	0.034091
103	0.206833	0.112851	0.065451	0.0309
103.2	0.20598	0.114075	0.07003	0.028999
103.4	0.210483	0.120995	0.084117	0.037
103.6	0.214614	0.117776	0.080731	0.03907
103.8	0.204608	0.111344	0.074319	0.030453
104	0.209986	0.120723	0.075848	0.033886
104.2	0.210992	0.122899	0.07265	0.036797
104.4	0.204128	0.114147	0.07023	0.037497
104.6	0.212566	0.11911	0.078312	0.037905
104.8	0.216996	0.12135	0.079705	0.043339
105	0.218362	0.12124	0.079394	0.03958
105.2	0.212072	0.12721	0.083448	0.04242
105.4	0.214179	0.124439	0.078198	0.037565
105.6	0.218373	0.123192	0.079482	0.037987
105.8	0.221111	0.118115	0.078722	0.037448
106	0.209489	0.117934	0.078243	0.041157
106.2	0.220365	0.118612	0.078893	0.032038
106.4	0.209241	0.119033	0.077374	0.030794
106.6	0.20714	0.118728	0.077775	0.037663
106.8	0.215377	0.120343	0.075736	0.039092
107	0.210954	0.119196	0.072672	0.034218
107.2	0.219305	0.119336	0.082101	0.035407
107.4	0.214211	0.119895	0.071678	0.035038
107.6	0.208689	0.114433	0.069004	0.035994
107.8	0.209995	0.120793	0.074845	0.038308
108	0.208903	0.120195	0.073496	0.035077
108.2	0.217999	0.122423	0.082095	0.04197
108.4	0.214109	0.121232	0.074748	0.035209
108.6	0.213928	0.120002	0.076759	0.039313
108.8	0.206815	0.119517	0.078728	0.03131
109	0.215311	0.127319	0.080071	0.035986
109.2	0.220123	0.126755	0.079509	0.037759
109.4	0.209198	0.121061	0.074615	0.026539
109.6	0.215431	0.124158	0.072471	0.028016
109.8	0.219645	0.122643	0.072558	0.033357
110	0.209123	0.121444	0.072319	0.027536
110.2	0.222754	0.120022	0.085861	0.038511
110.4	0.215056	0.117571	0.071573	0.033943
110.6	0.213935	0.121284	0.0738	0.040523
110.8	0.21685	0.128515	0.081426	0.040075
111	0.212254	0.113593	0.073446	0.033233
111.2	0.210462	0.122071	0.07853	0.035098
111.4	0.213791	0.122273	0.079943	0.040326
111.6	0.221411	0.124447	0.082616	0.038018
111.8	0.217838	0.125762	0.086331	0.044035
112	0.216526	0.124987	0.07904	0.033198
112.2	0.213748	0.117969	0.077982	0.035786
112.4	0.215717	0.125386	0.077644	0.037222
112.6	0.21711	0.122329	0.074552	0.032945
112.8	0.217341	0.119569	0.071784	0.03409
113	0.217413	0.121461	0.081556	0.028706
113.2	0.22362	0.129031	0.080082	0.037702
113.4	0.218276	0.120577	0.076611	0.029333
113.6	0.216119	0.119907	0.075298	0.036944
113.8	0.215889	0.125794	0.087367	0.039377
114	0.221659	0.124835	0.083854	0.035483
114.2	0.216854	0.121543	0.079504	0.035034
114.4	0.219365	0.125311	0.081407	0.04122
114.6	0.218033	0.119337	0.078885	0.040446
114.8	0.221082	0.129113	0.087722	0.042297
115	0.218785	0.131058	0.082346	0.035603
115.2	0.217021	0.122911	0.075892	0.033579
115.4	0.218782	0.12498	0.084596	0.042485
115.6	0.221804	0.135111	0.085679	0.043274
115.8	0.219605	0.12395	0.082035	0.040867
116	0.215116	0.127319	0.07543	0.032777
116.2	0.229175	0.129744	0.086481	0.04381
116.4	0.216706	0.116318	0.0789	0.03311
116.6	0.214232	0.120217	0.075731	0.036313
116.8	0.220626	0.125146	0.081634	0.037924
117	0.220608	0.134533	0.083969	0.045884
117.2	0.215108	0.125465	0.07677	0.041146
117.4	0.222575	0.121407	0.085629	0.037391
117.6	0.220792	0.12478	0.077708	0.03355
117.8	0.222249	0.131616	0.08114	0.048725
118	0.225169	0.128039	0.088932	0.044244
118.2	0.225743	0.128628	0.085442	0.038045
118.4	0.222031	0.131187	0.082502	0.03781
118.6	0.219997	0.131085	0.088195	0.041757
118.8	0.218328	0.126764	0.085764	0.038616
119	0.216702	0.120064	0.079521	0.033484
119.2	0.218121	0.123538	0.083364	0.034832
119.4	0.223912	0.134851	0.087135	0.040088
119.6	0.223588	0.13118	0.085436	0.049506
119.8	0.218044	0.126854	0.086996	0.038814
120	0.224119	0.130645	0.089436	0.040567
120.2	0.222294	0.135527	0.087254	0.039423
120.4	0.208984	0.122026	0.078431	0.033355
120.6	0.216012	0.12114	0.08024	0.032106
120.8	0.217466	0.128209	0.075807	0.035168
121	0.224172	0.126651	0.079715	0.03901
121.2	0.226499	0.122338	0.084435	0.03426
121.4	0.225539	0.134647	0.087877	0.043703
121.6	0.225148	0.125271	0.086821	0.038833
121.8	0.225405	0.132915	0.08561	0.03954
122	0.224144	0.125389	0.084529	0.038817
122.2	0.224458	0.13068	0.086205	0.042586
122.4	0.228785	0.137644	0.088383	0.043779
122.6	0.225889	0.127645	0.086482	0.039819
122.8	0.218996	0.12706	0.084422	0.039397
123	0.220077	0.130282	0.086717	0.047281
123.2	0.228314	0.132773	0.08888	0.042894
123.4	0.223436	0.129817	0.086543	0.040034
123.6	0.222257	0.130277	0.084812	0.036655
123.8	0.223101	0.120182	0.082847	0.03595
124	0.2295	0.132947	0.091851	0.046469
124.2	0.228332	0.13235	0.092262	0.046822
124.4	0.230572	0.132881	0.090483	0.044261
124.6	0.224997	0.125207	0.083052	0.039924
124.8	0.227081	0.136317	0.085497	0.042361
125	0.227039	0.134897	0.097105	0.048591
125.2	0.228898	0.131193	0.092229	0.045773
125.4	0.222515	0.124271	0.087921	0.033884
125.6	0.23242	0.134203	0.092886	0.043811
125.8	0.218383	0.128844	0.083335	0.035936
126	0.227323	0.130124	0.085369	0.036269
126.2	0.231375	0.134748	0.086431	0.041774
126.4	0.223213	0.130471	0.086426	0.040602
126.6	0.229327	0.128975	0.085307	0.040902
126.8	0.231963	0.135091	0.090317	0.041623
127	0.225522	0.12642	0.086215	0.037446
127.2	0.232662	0.134103	0.08661	0.045714
127.4	0.233093	0.137991	0.092802	0.048422
127.6	0.233615	0.140931	0.098211	0.049267
127.8	0.222433	0.136695	0.087173	0.046886
128	0.229327	0.13338	0.087417	0.039251
128.2	0.233686	0.134049	0.087206	0.041426
128.4	0.230909	0.12531	0.089845	0.045387
128.6	0.226415	0.130007	0.083505	0.040997
128.8	0.231128	0.128637	0.093125	0.041815
129	0.219039	0.129956	0.087429	0.042174
129.2	0.22905	0.138552	0.088278	0.044121
129.4	0.229352	0.133673	0.090045	0.044771
129.6	0.231223	0.135878	0.089948	0.045819
129.8	0.226688	0.135188	0.086221	0.038363
130	0.231991	0.138005	0.0932	0.04708
130.2	0.230174	0.134021	0.085052	0.045247
130.4	0.222659	0.13168	0.091732	0.048649
130.6	0.234744	0.136517	0.090758	0.045102
130.8	0.228045	0.131241	0.09199	0.043078
131	0.230162	0.129369	0.083595	0.043961
131.2	0.233602	0.130656	0.089817	0.040844
131.4	0.227618	0.130824	0.088936	0.038823
131.6	0.229159	0.136764	0.083824	0.047641
131.8	0.229467	0.132327	0.085945	0.041921
132	0.229157	0.128957	0.085029	0.042644
132.2	0.231269	0.134328	0.088951	0.042941
132.4	0.227109	0.13418	0.083612	0.040007
132.6	0.220692	0.128736	0.084673	0.038281
132.8	0.230513	0.132139	0.089947	0.047329
133	0.223004	0.132035	0.084242	0.040074
133.2	0.236243	0.131557	0.090751	0.043472
133.4	0.233209	0.139126	0.093399	0.046492
133.6	0.237923	0.13532	0.09462	0.044607
133.8	0.239365	0.139239	0.096227	0.048359
134	0.222756	0.128022	0.088188	0.040345
134.2	0.231733	0.138389	0.092936	0.043678
134.4	0.22567	0.13004	0.087253	0.040237
134.6	0.238941	0.136242	0.09405	0.045799
134.8	0.229788	0.132632	0.084725	0.040586
135	0.22714	0.132902	0.089642	0.047616
135.2	0.237605	0.13817	0.089768	0.044985
135.4	0.232721	0.137926	0.090902	0.044101
135.6	0.236231	0.141232	0.096484	0.049235
135.8	0.232813	0.142418	0.091627	0.040732
136	0.223881	0.132686	0.095943	0.051524
136.2	0.231044	0.139527	0.095889	0.047361
136.4	0.23667	0.1372	0.094327	0.048033
136.6	0.228863	0.12998	0.087052	0.043346
136.8	0.232083	0.134097	0.087303	0.041101
137	0.231929	0.13124	0.091226	0.036458
137.2	0.229759	0.139474	0.092041	0.049019
137.4	0.233192	0.139525	0.092516	0.045733
137.6	0.236714	0.13842	0.097224	0.042863
137.8	0.228654	0.128037	0.083279	0.041653
138	0.238501	0.146235	0.093838	0.048761
138.2	0.232943	0.135682	0.09375	0.041575
138.4	0.229073	0.126656	0.09067	0.041963
138.6	0.225627	0.126304	0.08928	0.038721
138.8	0.234835	0.143041	0.096064	0.046147
139	0.233407	0.130613	0.090681	0.035738
139.2	0.230462	0.139423	0.098133	0.043481
139.4	0.238335	0.146748	0.099333	0.047975
139.6	0.230741	0.137624	0.097006	0.047555
139.8	0.23497	0.138362	0.090912	0.048249
140	0.237111	0.143254	0.100752	0.046951
140.2	0.234663	0.136585	0.09326	0.042636
140.4	0.22919	0.138046	0.08891	0.043332
140.6	0.232457	0.1327	0.090657	0.047159
140.8	0.234042	0.146745	0.097961	0.049289
141	0.2431	0.139411	0.096734	0.049185
141.2	0.242514	0.145366	0.095948	0.049469
141.4	0.23248	0.131227	0.089289	0.039663
141.6	0.236833	0.145784	0.095237	0.049321
141.8	0.235932	0.134741	0.091309	0.043992
142	0.233589	0.139328	0.101903	0.044152
142.2	0.241543	0.142597	0.092647	0.049493
142.4	0.233512	0.136337	0.092283	0.050476
142.6	0.232423	0.132238	0.095046	0.039377
142.8	0.236857	0.133923	0.093057	0.043708
143	0.232311	0.134722	0.083897	0.042062
143.2	0.243396	0.140288	0.103116	0.04069
143.4	0.227139	0.137733	0.085048	0.040292
143.6	0.240327	0.140795	0.098527	0.05097
143.8	0.237277	0.135088	0.090769	0.04456
144	0.241003	0.141423	0.093621	0.048021
144.2	0.238785	0.136783	0.095512	0.046257
144.4	0.237654	0.136141	0.090338	0.049605
144.6	0.237866	0.132999	0.091206	0.04343
144.8	0.233242	0.138996	0.092653	0.049486
145	0.23691	0.134541	0.093589	0.044304
145.2	0.239395	0.13674	0.102559	0.051751
145.4	0.232404	0.14054	0.092913	0.043571
145.6	0.234406	0.136553	0.092377	0.041426
145.8	0.235613	0.141218	0.096595	0.049765
146	0.238214	0.141682	0.092555	0.043009
146.2	0.234966	0.14166	0.093329	0.04493
146.4	0.237512	0.139271	0.095689	0.052581
146.6	0.238146	0.139763	0.099792	0.052518
146.8	0.230426	0.137538	0.090894	0.04301
147	0.237208	0.1395	0.095177	0.044171
147.2	0.241941	0.138567	0.095119	0.042368
147.4	0.237121	0.133588	0.089167	0.044381
147.6	0.234956	0.141087	0.089762	0.042506
147.8	0.232687	0.138887	0.098802	0.041178
148	0.238429	0.143828	0.096436	0.047356
148.2	0.241896	0.140601	0.095071	0.047726
148.4	0.239631	0.149558	0.096336	0.047945
148.6	0.234163	0.145028	0.0966	0.047695
148.8	0.242921	0.139279	0.098057	0.045101
149	0.234126	0.143608	0.099168	0.047312
149.2	0.242506	0.143825	0.098254	0.053676
149.4	0.240122	0.138454	0.091275	0.042466
149.6	0.243392	0.149448	0.10271	0.048598
149.8	0.235156	0.140899	0.097013	0.042882
150	0.238784	0.139443	0.099088	0.053819
150.2	0.237598	0.139798	0.089908	0.046689
150.4	0.235023	0.139621	0.098779	0.045265
150.6	0.238538	0.144541	0.093932	0.046627
150.8	0.239146	0.134009	0.094971	0.045598
151	0.241453	0.13779	0.098298	0.045127
151.2	0.238962	0.146111	0.100365	0.046993
151.4	0.24406	0.139948	0.09504	0.049542
151.6	0.238119	0.141268	0.092164	0.045572
151.8	0.239999	0.151149	0.100318	0.049354
152	0.237948	0.140935	0.102051	0.048508
152.2	0.24197	0.142959	0.102696	0.044264
152.4	0.234389	0.144132	0.095262	0.048752
152.6	0.236966	0.140523	0.094523	0.046212
152.8	0.245163	0.139835	0.096467	0.050967
153	0.246196	0.144097	0.105413	0.05705
153.2	0.234338	0.137894	0.090392	0.045453
153.4	0.242276	0.148761	0.094655	0.048988
153.6	0.241376	0.14162	0.099224	0.05035
153.8	0.24557	0.134203	0.10008	0.050939
154	0.246429	0.146113	0.098927	0.05061
154.2	0.25491	0.151224	0.10422	0.052584
154.4	0.246203	0.144207	0.098693	0.049934
154.6	0.241696	0.141903	0.095155	0.04606
154.8	0.243718	0.139891	0.100346	0.046133
155	0.243498	0.141963	0.099555	0.047889
155.2	0.24256	0.146155	0.110099	0.052791
155.4	0.24108	0.14876	0.099303	0.042965
155.6	0.237594	0.145234	0.100148	0.045876
155.8	0.248514	0.15017	0.101919	0.053062
156	0.240577	0.148561	0.107675	0.055294
156.2	0.245169	0.137657	0.098284	0.039303
156.4	0.237468	0.13708	0.092615	0.039327
156.6	0.242522	0.142383	0.100026	0.04487
156.8	0.244563	0.144059	0.099615	0.045732
157	0.244949	0.144329	0.099203	0.053235
157.2	0.243067	0.141189	0.098652	0.046539
157.4	0.236162	0.140591	0.094903	0.044366
157.6	0.243434	0.146847	0.105097	0.049751
157.8	0.236082	0.142666	0.09762	0.042351
158	0.242462	0.148748	0.102096	0.051751
158.2	0.245668	0.143859	0.094063	0.047483
158.4	0.244699	0.141825	0.102404	0.047271
158.6	0.246439	0.143633	0.096047	0.044367
158.8	0.245377	0.141713	0.098084	0.047264
159	0.241353	0.141823	0.106478	0.047204
159.2	0.248368	0.151	0.097123	0.049155
159.4	0.242363	0.142191	0.100988	0.048353
159.6	0.240568	0.141902	0.09722	0.045778
159.8	0.247095	0.144136	0.098511	0.04695
160	0.248386	0.150151	0.10595	0.04795
160.2	0.247848	0.143483	0.104414	0.046034
160.4	0.238318	0.141554	0.099429	0.045175
160.6	0.240482	0.147753	0.103725	0.047648
160.8	0.243928	0.14245	0.101763	0.044366
161	0.239171	0.139637	0.097845	0.04593
161.2	0.244652	0.143324	0.099567	0.052471
161.4	0.236701	0.143548	0.094591	0.04404
161.6	0.254061	0.15022	0.104191	0.056204
161.8	0.246713	0.14217	0.099626	0.047371
162	0.241051	0.143467	0.100169	0.051876
162.2	0.249402	0.148253	0.102355	0.056493
162.4	0.24987	0.146472	0.100405	0.048232
162.6	0.242824	0.145236	0.095317	0.049598
162.8	0.252279	0.154219	0.109458	0.048563
163	0.239286	0.144475	0.105943	0.048105
163.2	0.253703	0.161077	0.106882	0.055627
163.4	0.247745	0.152049	0.100276	0.045707
163.6	0.237609	0.139716	0.099161	0.04503
163.8	0.249386	0.142551	0.100765	0.046776
164	0.245344	0.146715	0.100014	0.055379
164.2	0.249424	0.148678	0.10178	0.049592
164.4	0.247713	0.141166	0.096629	0.045716
164.6	0.248488	0.144414	0.101973	0.052357
164.8	0.252349	0.152923	0.105811	0.048823
165	0.244605	0.141999	0.099839	0.046519
165.2	0.250283	0.154331	0.11077	0.051685
165.4	0.231581	0.144441	0.09699	0.043409
165.6	0.250627	0.153399	0.105702	0.048417
165.8	0.250595	0.156393	0.108998	0.055037
166	0.25031	0.15237	0.107492	0.054196
166.2	0.250477	0.149855	0.103056	0.051832
166.4	0.250609	0.148804	0.105757	0.054865
166.6	0.244762	0.145391	0.100786	0.047911
166.8	0.244748	0.144665	0.104285	0.046706
167	0.245114	0.148097	0.1032	0.051376
167.2	0.251075	0.149639	0.106765	0.046571
167.4	0.245711	0.143621	0.094276	0.048675
167.6	0.246136	0.147364	0.100436	0.054764
167.8	0.244683	0.144876	0.102718	0.045123
168	0.249349	0.146747	0.101915	0.049708
168.2	0.245247	0.146306	0.097637	0.044021
168.4	0.255769	0.149487	0.105503	0.054885
168.6	0.242209	0.141007	0.099931	0.047678
168.8	0.249597	0.147508	0.101926	0.053593
169	0.240513	0.144198	0.098709	0.04425
169.2	0.250257	0.145618	0.103081	0.052164
169.4	0.248591	0.143271	0.109277	0.058456
169.6	0.245941	0.144941	0.100664	0.047624
169.8	0.251139	0.149437	0.102862	0.047225
170	0.245321	0.145569	0.10263	0.044168
170.2	0.249722	0.145803	0.100028	0.050392
170.4	0.24771	0.152136	0.105613	0.052332
170.6	0.257077	0.145595	0.109767	0.053304
170.8	0.254071	0.154074	0.104758	0.053273
171	0.245702	0.147175	0.104279	0.046839
171.2	0.245855	0.143599	0.101291	0.040895
171.4	0.244952	0.149526	0.097968	0.051091
171.6	0.251168	0.149672	0.104884	0.046918
171.8	0.25103	0.153411	0.103267	0.054746
172	0.248548	0.149781	0.106808	0.046133
172.2	0.252066	0.146495	0.106334	0.049491
172.4	0.24989	0.149843	0.097508	0.046199
172.6	0.249354	0.142113	0.107559	0.049097
172.8	0.244841	0.143748	0.10071	0.041861
173	0.256345	0.154844	0.107243	0.055067
173.2	0.240141	0.141395	0.097528	0.043452
173.4	0.246874	0.149002	0.103977	0.052946
173.6	0.252313	0.151724	0.105222	0.047023
173.8	0.247526	0.14672	0.097308	0.047834
174	0.238679	0.145263	0.095682	0.04189
174.2	0.248183	0.145797	0.102019	0.044846
174.4	0.249348	0.146993	0.100275	0.045196
174.6	0.251777	0.150281	0.10532	0.052727
174.8	0.25038	0.151139	0.100765	0.044216
175	0.245	0.139777	0.102863	0.052709
175.2	0.253133	0.149456	0.106037	0.049475
175.4	0.251734	0.151844	0.100696	0.05175
175.6	0.249967	0.143831	0.093875	0.047994
175.8	0.249779	0.143713	0.107144	0.046168
176	0.248964	0.144013	0.103594	0.05009
176.2	0.254669	0.151486	0.111671	0.051513
176.4	0.251052	0.150788	0.106124	0.044085
176.6	0.251127	0.148901	0.105598	0.048996
176.8	0.252143	0.148259	0.103626	0.044412
177	0.255292	0.158402	0.108346	0.056109
177.2	0.244531	0.156078	0.097098	0.045458
177.4	0.252549	0.150668	0.099159	0.04746
177.6	0.255603	0.156953	0.115239	0.044656
177.8	0.25057	0.151365	0.110683	0.053266
178	0.256464	0.149356	0.10512	0.044265
178.2	0.247371	0.146798	0.10803	0.052084
178.4	0.255542	0.152983	0.103836	0.05262
178.6	0.259045	0.154853	0.107106	0.051014
178.8	0.251539	0.149252	0.105447	0.045907
179	0.260383	0.151256	0.108338	0.051631
179.2	0.244739	0.14262	0.095733	0.049499
179.4	0.252025	0.151162	0.103732	0.05138
179.6	0.247242	0.148656	0.103911	0.047943
179.8	0.254604	0.158994	0.114895	0.054706
180	0.256643	0.146608	0.10568	0.046998
180.2	0.251031	0.146483	0.10392	0.050954
180.4	0.250902	0.154022	0.105255	0.052493
180.6	0.249145	0.146275	0.105836	0.051818
180.8	0.249704	0.151603	0.103908	0.050644
181	0.248911	0.144617	0.098224	0.045241
181.2	0.25104	0.155911	0.105451	0.050832
181.4	0.258758	0.160482	0.116048	0.060763
181.6	0.246633	0.14695	0.107657	0.05312
181.8	0.250891	0.150686	0.106023	0.057544
182	0.25415	0.148909	0.110722	0.050377
182.2	0.256274	0.154209	0.108674	0.052487
182.4	0.252498	0.156815	0.107418	0.05766
182.6	0.251401	0.149179	0.104524	0.050672
182.8	0.246609	0.146594	0.1015	0.043908
183	0.255284	0.153167	0.103031	0.047176
183.2	0.251046	0.154192	0.101863	0.048354
183.4	0.255131	0.148328	0.106355	0.045889
183.6	0.255393	0.152645	0.103371	0.052542
183.8	0.255994	0.155229	0.107171	0.057457
184	0.250556	0.15379	0.101532	0.056755
184.2	0.254861	0.154732	0.107066	0.05312
184.4	0.259295	0.161587	0.104709	0.05718
184.6	0.261331	0.159214	0.112866	0.055078
184.8	0.258521	0.151886	0.112128	0.053928
185	0.251393	0.15585	0.104778	0.049954
185.2	0.25045	0.151376	0.106352	0.050319
185.4	0.247638	0.144291	0.106693	0.053724
185.6	0.260327	0.15672	0.10989	0.054842
185.8	0.246674	0.148365	0.099954	0.045981
186	0.251984	0.151953	0.109543	0.049011
186.2	0.259631	0.156108	0.111692	0.05625
186.4	0.248901	0.15103	0.102227	0.052595
186.6	0.259651	0.154321	0.112253	0.058063
186.8	0.250744	0.154793	0.10431	0.046145
187	0.260568	0.157432	0.110027	0.054462
187.2	0.258485	0.158102	0.111476	0.049465
187.4	0.256144	0.149296	0.113041	0.050124
187.6	0.25106	0.149969	0.105479	0.051226
187.8	0.255727	0.148943	0.100525	0.044288
188	0.252036	0.152542	0.10776	0.043742
188.2	0.246022	0.141434	0.101629	0.045341
188.4	0.254652	0.15396	0.10749	0.054698
188.6	0.26074	0.157746	0.111875	0.05377
188.8	0.25668	0.152485	0.11016	0.052263
189	0.251871	0.152048	0.109467	0.048952
189.2	0.253058	0.152929	0.10564	0.047888
189.4	0.256083	0.148596	0.111648	0.054048
189.6	0.249379	0.148747	0.100149	0.047934
189.8	0.254157	0.159652	0.110719	0.048132
190	0.256199	0.155334	0.109384	0.051018
190.2	0.257751	0.160847	0.112381	0.058612
190.4	0.24746	0.151345	0.103685	0.039704
190.6	0.257399	0.152236	0.107861	0.054534
190.8	0.255275	0.149972	0.101742	0.050717
191	0.252696	0.145751	0.101943	0.046026
191.2	0.264236	0.157268	0.113251	0.05679
191.4	0.265028	0.158884	0.108961	0.057254
191.6	0.258626	0.151932	0.111748	0.046548
191.8	0.24706	0.148274	0.104072	0.046073
192	0.257739	0.153185	0.107374	0.057868
192.2	0.257522	0.152815	0.109322	0.052433
192.4	0.265788	0.152151	0.107483	0.051595
192.6	0.257948	0.150856	0.108403	0.047177
192.8	0.263475	0.153345	0.105161	0.05374
193	0.259001	0.152594	0.110668	0.050982
193.2	0.253493	0.161305	0.111777	0.060072
193.4	0.258809	0.155616	0.10641	0.054347
193.6	0.251398	0.147479	0.106563	0.051741
193.8	0.258763	0.153235	0.110736	0.063402
194	0.251679	0.154541	0.102789	0.050376
194.2	0.245304	0.148708	0.103541	0.041716
194.4	0.257763	0.153699	0.1075	0.051666
194.6	0.259623	0.157005	0.1081	0.054374
194.8	0.252793	0.152424	0.103377	0.051205
195	0.247368	0.14784	0.103643	0.046223
195.2	0.254522	0.150636	0.107203	0.046756
195.4	0.25808	0.153421	0.107223	0.048702
195.6	0.255478	0.157258	0.113798	0.054609
195.8	0.256137	0.157196	0.111189	0.052822
196	0.252947	0.149868	0.103058	0.041994
196.2	0.259652	0.151711	0.102791	0.056003
196.4	0.260499	0.151739	0.106388	0.050581
196.6	0.254722	0.15717	0.108872	0.052449
196.8	0.255786	0.153845	0.103091	0.04782
197	0.262875	0.162161	0.116245	0.059441
197.2	0.261578	0.157655	0.115842	0.055116
197.4	0.261159	0.160981	0.111006	0.049768
197.6	0.250755	0.152448	0.108886	0.049238
197.8	0.251105	0.156397	0.111475	0.048798
198	0.255282	0.150537	0.109419	0.045973
198.2	0.260517	0.153324	0.110529	0.05031
198.4	0.264162	0.159734	0.113188	0.056413
198.6	0.261742	0.156742	0.10977	0.050785
198.8	0.259997	0.161054	0.108023	0.055081
199	0.260402	0.154364	0.10729	0.049981
199.2	0.262572	0.157493	0.114876	0.05721
199.4	0.265318	0.16044	0.116691	0.058305
199.6	0.260106	0.149759	0.104071	0.057581
199.8	0.25294	0.150265	0.113196	0.049474
200	0.262954	0.157006	0.115479	0.049514
200.2	0.265365	0.156204	0.111901	0.057871
200.4	0.261859	0.158886	0.108464	0.047466
200.6	0.255302	0.152331	0.113226	0.051758
200.8	0.260962	0.155612	0.10709	0.053537
201	0.243388	0.145291	0.102436	0.044712
201.2	0.251882	0.152223	0.101831	0.050621
201.4	0.249208	0.152944	0.107457	0.051553
201.6	0.257849	0.157796	0.111708	0.052362
201.8	0.265318	0.163437	0.110102	0.05697
202	0.253494	0.150293	0.098733	0.047799
202.2	0.263328	0.159722	0.109727	0.049827
202.4	0.258842	0.158545	0.108018	0.052719
202.6	0.260758	0.158477	0.110479	0.050827
202.8	0.259118	0.158516	0.108544	0.051465
203	0.262529	0.158385	0.116419	0.054641
203.2	0.263109	0.162101	0.117428	0.057737
203.4	0.256597	0.158099	0.106486	0.049895
203.6	0.258241	0.157263	0.110949	0.054162
203.8	0.269385	0.160602	0.121096	0.057372
204	0.266812	0.159191	0.115387	0.05527
204.2	0.264879	0.15901	0.109475	0.052466
204.4	0.250155	0.143864	0.102738	0.042462
204.6	0.25967	0.159244	0.111008	0.053823
204.8	0.25568	0.151849	0.105712	0.046757
205	0.25968	0.157227	0.109523	0.049435
205.2	0.252008	0.157075	0.10655	0.048295
205.4	0.262125	0.155565	0.109597	0.048268
205.6	0.261011	0.159729	0.108477	0.053997
205.8	0.255968	0.157918	0.109436	0.052251
206	0.265468	0.166049	0.111279	0.059163
206.2	0.257188	0.150116	0.108845	0.054778
206.4	0.262371	0.159607	0.105477	0.056501
206.6	0.26186	0.157161	0.111309	0.054512
206.8	0.2598	0.159344	0.108422	0.048534
207	0.256416	0.15233	0.109237	0.049461
207.2	0.257816	0.158733	0.110299	0.051322
207.4	0.253529	0.153666	0.113347	0.053472
207.6	0.255086	0.154928	0.100711	0.051414
207.8	0.264427	0.155845	0.112689	0.054219
208	0.261585	0.156681	0.110965	0.050652
208.2	0.269167	0.161987	0.111698	0.059995
208.4	0.258844	0.15616	0.115794	0.056233
208.6	0.269193	0.162441	0.113256	0.060646
208.8	0.25788	0.153764	0.112548	0.055971
209	0.267644	0.166024	0.116999	0.060513
209.2	0.262176	0.159619	0.111481	0.05257
209.4	0.254692	0.153818	0.103415	0.049478
209.6	0.263679	0.162305	0.12113	0.057384
209.8	0.260904	0.16127	0.112091	0.059309
210	0.259076	0.159591	0.117694	0.055447
210.2	0.263944	0.160441	0.111163	0.054137
210.4	0.259873	0.157641	0.111048	0.05278
210.6	0.266156	0.166659	0.114199	0.058941
210.8	0.272025	0.156182	0.114944	0.058479
211	0.254663	0.156829	0.105386	0.046526
211.2	0.257143	0.160422	0.111106	0.052295
211.4	0.263825	0.160363	0.118664	0.054682
211.6	0.261781	0.159164	0.108912	0.053777
211.8	0.259952	0.15652	0.10794	0.045787
212	0.261268	0.158001	0.112987	0.053506
212.2	0.257632	0.158816	0.113546	0.051885
212.4	0.266482	0.164399	0.11692	0.052954
212.6	0.249437	0.150975	0.110888	0.047939
212.8	0.266475	0.15757	0.116921	0.055355
213	0.262766	0.155386	0.107428	0.050981
213.2	0.267803	0.161254	0.118154	0.062293
213.4	0.262472	0.1625	0.115355	0.060834
213.6	0.256252	0.15653	0.112176	0.054444
213.8	0.264043	0.160283	0.115836	0.055569
214	0.264956	0.158099	0.113953	0.06025
214.2	0.265409	0.163057	0.118709	0.055534
214.4	0.265235	0.156995	0.108997	0.051857
214.6	0.267923	0.161382	0.11752	0.05449
214.8	0.260063	0.153843	0.111163	0.052791
215	0.25632	0.159102	0.111442	0.050559
215.2	0.260523	0.156131	0.110824	0.051901
215.4	0.263366	0.157357	0.106661	0.053621
215.6	0.265335	0.163519	0.11266	0.054106
215.8	0.265618	0.163383	0.115081	0.059529
216	0.270607	0.16471	0.112515	0.055449
216.2	0.264701	0.166121	0.113869	0.055309
216.4	0.266096	0.15634	0.113373	0.055397
216.6	0.25413	0.152828	0.10146	0.044183
216.8	0.264777	0.162407	0.106632	0.05585
217	0.253875	0.157436	0.109029	0.049635
217.2	0.265774	0.154826	0.112906	0.058777
217.4	0.261224	0.161397	0.104863	0.051767
217.6	0.269647	0.158973	0.113411	0.058589
217.8	0.256521	0.153796	0.104576	0.042966
218	0.269645	0.15673	0.109235	0.05137
218.2	0.261281	0.156553	0.114843	0.054984
218.4	0.264882	0.153113	0.113744	0.053268
218.6	0.264784	0.156924	0.117136	0.052658
218.8	0.261315	0.154761	0.110577	0.052577
219	0.266904	0.156515	0.114351	0.052366
219.2	0.264075	0.164119	0.114917	0.057227
219.4	0.266782	0.15542	0.115754	0.053941
219.6	0.258593	0.155808	0.107426	0.049318
219.8	0.261709	0.153391	0.106078	0.056494
220	0.264001	0.163765	0.113885	0.057067
220.2	0.268795	0.165835	0.112559	0.063859
220.4	0.269955	0.160845	0.119792	0.058088
220.6	0.262576	0.160892	0.114048	0.058726
220.8	0.263956	0.162174	0.110592	0.060252
221	0.261511	0.165263	0.117193	0.060201
221.2	0.264033	0.159779	0.116885	0.05208
221.4	0.264932	0.156957	0.113088	0.057175
221.6	0.263723	0.159974	0.113826	0.057769
221.8	0.254377	0.161381	0.112148	0.056843
222	0.264543	0.160897	0.113295	0.055001
222.2	0.26839	0.159792	0.119686	0.053757
222.4	0.262973	0.164474	0.111875	0.05095
222.6	0.266848	0.162674	0.112147	0.052981
222.8	0.261408	0.153196	0.10125	0.048258
223	0.261192	0.154779	0.110616	0.05393
223.2	0.266063	0.16095	0.115872	0.052553
223.4	0.25782	0.153626	0.114493	0.049787
223.6	0.272928	0.161644	0.113055	0.058606
223.8	0.263243	0.160046	0.111074	0.050044
224	0.266582	0.165969	0.12137	0.057644
224.2	0.271451	0.159782	0.112334	0.055186
224.4	0.262345	0.163351	0.114051	0.051937
224.6	0.271476	0.174122	0.117035	0.064798
224.8	0.256448	0.161258	0.11293	0.051116
225	0.262072	0.163978	0.117234	0.055846
225.2	0.25973	0.157764	0.107685	0.053571
225.4	0.270021	0.166528	0.123317	0.0609
225.6	0.26398	0.165499	0.114995	0.05513
225.8	0.262741	0.157468	0.110018	0.052485
226	0.26632	0.164116	0.113263	0.04942
226.2	0.269676	0.16586	0.113936	0.057715
226.4	0.259851	0.158113	0.11253	0.057044
226.6	0.269069	0.163062	0.117989	0.051941
226.8	0.268208	0.157749	0.119124	0.051841
227	0.267877	0.160889	0.115695	0.050886
227.2	0.272898	0.162099	0.119776	0.059316
227.4	0.261274	0.161494	0.119959	0.056083
227.6	0.265283	0.162958	0.11486	0.062678
227.8	0.27115	0.166237	0.117381	0.057389
228	0.265627	0.162335	0.122686	0.054824
228.2	0.266709	0.161359	0.120203	0.058949
228.4	0.266904	0.168283	0.119053	0.063582
228.6	0.258812	0.157718	0.106621	0.054109
228.8	0.267774	0.160619	0.117293	0.056941
229	0.269445	0.160971	0.12082	0.059966
229.2	0.273377	0.168702	0.121784	0.063036
229.4	0.27137	0.164534	0.113582	0.058901
229.6	0.276172	0.164081	0.112082	0.059782
229.8	0.260713	0.155575	0.108483	0.047332
230	0.26935	0.166855	0.11953	0.058854
230.2	0.263731	0.15951	0.107322	0.05287
230.4	0.268442	0.162776	0.112331	0.051027
230.6	0.269374	0.165571	0.119252	0.057253
230.8	0.261825	0.160373	0.107095	0.05493
231	0.268583	0.165574	0.116178	0.054128
231.2	0.269258	0.167032	0.107932	0.051962
231.4	0.264246	0.165181	0.115557	0.053137
231.6	0.262467	0.159865	0.112812	0.056846
231.8	0.269154	0.163084	0.118497	0.053006
232	0.268307	0.165342	0.121245	0.059735
232.2	0.275309	0.1624	0.11531	0.061522
232.4	0.269207	0.15818	0.113392	0.056564
232.6	0.273617	0.165895	0.119648	0.058008
232.8	0.266889	0.158004	0.111266	0.051416
233	0.262235	0.160533	0.115643	0.056887
233.2	0.266582	0.159006	0.114533	0.054036
233.4	0.273421	0.166861	0.118834	0.055139
233.6	0.26971	0.158727	0.116877	0.056897
233.8	0.270624	0.1695	0.120678	0.058681
234	0.268677	0.164219	0.117129	0.050811
234.2	0.258686	0.155093	0.11774	0.047125
234.4	0.26268	0.155987	0.105494	0.049378
234.6	0.268779	0.166437	0.11909	0.059817
234.8	0.26877	0.168736	0.11433	0.058774
235	0.271295	0.162549	0.122424	0.058603
235.2	0.265763	0.163261	0.118866	0.054818
235.4	0.271721	0.164396	0.121266	0.053917
235.6	0.26379	0.161459	0.114909	0.048323
235.8	0.264406	0.162848	0.115052	0.055737
236	0.267291	0.167843	0.11856	0.052875
236.2	0.268547	0.171874	0.122317	0.051922
236.4	0.266748	0.159052	0.112599	0.055336
236.6	0.27269	0.168045	0.120953	0.06195
236.8	0.269695	0.160188	0.11353	0.054145
237	0.27242	0.163999	0.117587	0.060981
237.2	0.268963	0.165389	0.112799	0.053057
237.4	0.266718	0.162099	0.11197	0.058614
237.6	0.270253	0.157318	0.116999	0.05562
237.8	0.267036	0.159111	0.117128	0.056638
238	0.271641	0.16029	0.117319	0.060496
238.2	0.272924	0.166532	0.119997	0.060421
238.4	0.275963	0.16864	0.116158	0.060025
238.6	0.264598	0.15897	0.108055	0.047513
238.8	0.264395	0.158403	0.114983	0.053744
239	0.26821	0.161595	0.112816	0.054919
239.2	0.271181	0.161561	0.113152	0.054194
239.4	0.271998	0.165143	0.110397	0.05576
239.6	0.267756	0.162984	0.113269	0.054016
239.8	0.260837	0.158063	0.110542	0.047707
240	0.266154	0.161385	0.11801	0.056697
240.2	0.273763	0.171326	0.124408	0.061059
240.4	0.274998	0.165229	0.123707	0.055342
240.6	0.271583	0.161489	0.121426	0.056523
240.8	0.274094	0.162927	0.120524	0.059226
241	0.270335	0.170755	0.113223	0.057836
241.2	0.269435	0.164822	0.117777	0.057896
241.4	0.270726	0.156166	0.116683	0.049632
241.6	0.265289	0.168874	0.119319	0.060319
241.8	0.271006	0.165673	0.119232	0.063993
242	0.267217	0.162534	0.117473	0.052535
242.2	0.268362	0.156788	0.11554	0.049971
242.4	0.266544	0.153266	0.111187	0.048722
242.6	0.27121	0.161934	0.111611	0.060508
242.8	0.272361	0.169894	0.116134	0.059814
243	0.272872	0.161294	0.110511	0.051307
243.2	0.267661	0.164303	0.12008	0.054598
243.4	0.274548	0.16281	0.117834	0.053424
243.6	0.272195	0.165417	0.113671	0.059109
243.8	0.270792	0.162198	0.114317	0.049683
244	0.267502	0.16548	0.115488	0.054072
244.2	0.269425	0.162946	0.114966	0.056041
244.4	0.267707	0.161031	0.116726	0.048752
244.6	0.272812	0.168237	0.121253	0.06538
244.8	0.269497	0.168819	0.122389	0.062872
245	0.274307	0.162675	0.120183	0.055331
245.2	0.269766	0.166005	0.119857	0.050683
245.4	0.264958	0.157789	0.118751	0.051449
245.6	0.266974	0.167161	0.121252	0.051692
245.8	0.268285	0.167692	0.121187	0.056541
246	0.269854	0.158854	0.122083	0.055358
246.2	0.271015	0.165009	0.112663	0.05086
246.4	0.266579	0.167181	0.121397	0.057464
246.6	0.272624	0.163291	0.119297	0.062718
246.8	0.271311	0.165136	0.123282	0.053805
247	0.272823	0.165142	0.120944	0.052579
247.2	0.270074	0.162378	0.116277	0.051814
247.4	0.267173	0.162096	0.110686	0.058278
247.6	0.27758	0.175991	0.119895	0.064579
247.8	0.266969	0.157937	0.109527	0.05448
248	0.271755	0.168372	0.120667	0.059149
248.2	0.266011	0.165555	0.10924	0.054653
248.4	0.266514	0.165439	0.112738	0.056767
248.6	0.272425	0.164259	0.117473	0.054266
248.8	0.271366	0.166493	0.12119	0.055273
249	0.270172	0.166592	0.121736	0.054956
249.2	0.277497	0.16531	0.11987	0.053587
249.4	0.272462	0.164702	0.116915	0.060218
249.6	0.27447	0.166642	0.117906	0.06125
249.8	0.27576	0.168608	0.124629	0.059575
250	0.273637	0.162444	0.126872	0.055749
250.2	0.280542	0.170803	0.120789	0.05629
250.4	0.276551	0.168803	0.125449	0.057996
250.6	0.268342	0.165214	0.116885	0.050559
250.8	0.273802	0.162836	0.11746	0.05597
251	0.271396	0.161994	0.112405	0.052675
251.2	0.271361	0.168346	0.12027	0.056265
251.4	0.272202	0.15894	0.113968	0.049489
251.6	0.26417	0.163857	0.114523	0.052427
251.8	0.272076	0.159159	0.110682	0.055632
252	0.268686	0.165602	0.113369	0.055286
252.2	0.279363	0.175162	0.123244	0.06336
252.4	0.273889	0.166473	0.127246	0.058668
252.6	0.270379	0.160426	0.109574	0.058331
252.8	0.268747	0.166411	0.118201	0.058794
253	0.277033	0.16977	0.120238	0.061049
253.2	0.277649	0.170117	0.125071	0.056381
253.4	0.274259	0.162454	0.124951	0.060763
253.6	0.270367	0.166546	0.11967	0.067192
253.8	0.268888	0.164524	0.120561	0.059802
254	0.270615	0.167253	0.118979	0.058591
254.2	0.275637	0.163975	0.119	0.055987
254.4	0.27725	0.165042	0.128683	0.058247
254.6	0.274108	0.16312	0.112991	0.055401
254.8	0.273365	0.166945	0.125046	0.057695
255	0.270628	0.163189	0.113179	0.047392
255.2	0.272726	0.165457	0.1171	0.050659
255.4	0.274576	0.16872	0.121945	0.063126
255.6	0.281579	0.166902	0.120076	0.056571
255.8	0.27669	0.162602	0.116931	0.058979
256	0.268621	0.165014	0.117234	0.053907
256.2	0.275525	0.165697	0.119104	0.052479
256.4	0.274842	0.162216	0.119669	0.050159
256.6	0.269428	0.169167	0.120158	0.056269
256.8	0.268097	0.159241	0.114618	0.057006
257	0.273828	0.166759	0.115432	0.055284
257.2	0.275423	0.160346	0.117988	0.052936
257.4	0.27238	0.169876	0.127456	0.058692
257.6	0.264902	0.159701	0.11379	0.051759
257.8	0.269153	0.16214	0.113427	0.054487
258	0.274501	0.168652	0.124297	0.064158
258.2	0.283466	0.165563	0.124895	0.066641
258.4	0.279038	0.166065	0.120726	0.057626
258.6	0.283114	0.169229	0.123635	0.063957
258.8	0.271303	0.162147	0.120148	0.051389
259	0.267975	0.166931	0.115162	0.046131
259.2	0.28451	0.171323	0.120683	0.056652
259.4	0.27848	0.163543	0.123023	0.055015
259.6	0.272422	0.164061	0.118838	0.056373
259.8	0.269596	0.171419	0.12136	0.052758
260	0.278295	0.166651	0.121166	0.061196
260.2	0.276816	0.171185	0.12444	0.059812
260.4	0.274354	0.166507	0.121378	0.054817
260.6	0.270144	0.166823	0.127559	0.054772
260.8	0.268543	0.16841	0.121126	0.060225
261	0.270533	0.161631	0.116729	0.053598
261.2	0.284695	0.167098	0.124974	0.061327
261.4	0.273051	0.171771	0.124006	0.059249
261.6	0.270795	0.163011	0.10831	0.050208
261.8	0.270318	0.165998	0.120117	0.056622
262	0.274086	0.164089	0.116558	0.055961
262.2	0.274326	0.170538	0.121813	0.055981
262.4	0.275256	0.175661	0.124463	0.058794
262.6	0.272099	0.165097	0.114735	0.054853
262.8	0.275809	0.173505	0.126565	0.060123
263	0.273743	0.172818	0.123099	0.055151
263.2	0.272347	0.162987	0.119067	0.049664
263.4	0.284283	0.175215	0.127151	0.061354
263.6	0.288006	0.167655	0.124152	0.060746
263.8	0.271098	0.163265	0.113829	0.046566
264	0.271643	0.157804	0.113618	0.053251
264.2	0.270899	0.168882	0.123159	0.059657
264.4	0.271842	0.166465	0.119089	0.056073
264.6	0.275405	0.167335	0.114212	0.053992
264.8	0.28048	0.170093	0.119845	0.054518
265	0.277443	0.172571	0.117715	0.065347
265.2	0.274784	0.166585	0.122944	0.056722
265.4	0.27264	0.161705	0.115579	0.057423
265.6	0.279383	0.166319	0.12289	0.059675
265.8	0.268212	0.160412	0.113537	0.049041
266	0.277965	0.169027	0.115628	0.056001
266.2	0.280649	0.168119	0.122538	0.067521
266.4	0.269949	0.163597	0.120962	0.054409
266.6	0.262396	0.160216	0.111248	0.050805
266.8	0.268853	0.16983	0.120071	0.058525
267	0.280364	0.178633	0.117888	0.061531
267.2	0.278925	0.171292	0.122445	0.056319
267.4	0.275849	0.172292	0.127145	0.052129
267.6	0.279563	0.164346	0.114192	0.060073
267.8	0.271567	0.160982	0.117617	0.051779
268	0.27777	0.163496	0.117622	0.049923
268.2	0.277021	0.166703	0.117353	0.057084
268.4	0.276044	0.16193	0.122094	0.050884
268.6	0.273072	0.163711	0.119851	0.056726
268.8	0.275387	0.169078	0.119896	0.058203
269	0.276278	0.170431	0.125139	0.058916
269.2	0.273331	0.163555	0.117808	0.055074
269.4	0.277927	0.17064	0.119866	0.052663
269.6	0.279168	0.167382	0.120106	0.057946
269.8	0.276889	0.165878	0.113059	0.048307
270	0.273159	0.169088	0.115257	0.058383
270.2	0.275327	0.167164	0.119517	0.057445
270.4	0.28108	0.164576	0.124836	0.060418
270.6	0.2745	0.166329	0.117716	0.061929
270.8	0.277396	0.172299	0.119559	0.056878
271	0.277883	0.163495	0.121326	0.053729
271.2	0.274211	0.161885	0.115094	0.056159
271.4	0.270073	0.166398	0.118905	0.054447
271.6	0.269416	0.166255	0.117879	0.050804
271.8	0.279394	0.163143	0.110472	0.051961
272	0.277037	0.169504	0.124488	0.063882
272.2	0.275903	0.169501	0.124189	0.056703
272.4	0.277286	0.173326	0.115036	0.05809
272.6	0.277832	0.171983	0.122232	0.055531
272.8	0.277026	0.161799	0.11726	0.055306
273	0.274525	0.163975	0.120219	0.057363
273.2	0.276386	0.170729	0.122102	0.064913
273.4	0.284439	0.178436	0.129525	0.066938
273.6	0.27088	0.162311	0.120907	0.051354
273.8	0.274373	0.167303	0.113851	0.050727
274	0.270122	0.169509	0.113224	0.047108
274.2	0.275526	0.168834	0.119247	0.05926
274.4	0.27906	0.169733	0.120007	0.060529
274.6	0.281491	0.170979	0.12706	0.060886
274.8	0.279876	0.167116	0.12253	0.057587
275	0.282373	0.17913	0.127744	0.063573
275.2	0.278888	0.168747	0.117867	0.056798
275.4	0.277474	0.160932	0.114987	0.055514
275.6	0.271408	0.159472	0.113594	0.053157
275.8	0.274182	0.17156	0.126151	0.06212
276	0.280164	0.17099	0.11753	0.055794
276.2	0.286319	0.173402	0.123886	0.070003
276.4	0.274631	0.16748	0.121731	0.057218
276.6	0.270837	0.169534	0.119408	0.059033
276.8	0.287207	0.177076	0.129229	0.061127
277	0.275845	0.16509	0.11599	0.055286
277.2	0.281544	0.17436	0.125879	0.058624
277.4	0.278409	0.171681	0.122616	0.059149
277.6	0.271418	0.171056	0.125038	0.058004
277.8	0.277357	0.167124	0.123374	0.062246
278	0.275914	0.169411	0.117024	0.058123
278.2	0.276156	0.168091	0.122878	0.057319
278.4	0.28121	0.167137	0.126726	0.060097
278.6	0.284893	0.174691	0.127327	0.060847
278.8	0.277453	0.169376	0.127697	0.061957
279	0.2724	0.162794	0.120955	0.056483
279.2	0.277153	0.172006	0.1243	0.05507
279.4	0.27382	0.170493	0.120579	0.055896
279.6	0.283238	0.178146	0.127506	0.06102
279.8	0.279476	0.174357	0.1225	0.062371
280	0.271816	0.168471	0.121651	0.051583
280.2	0.277275	0.171983	0.123047	0.057038
280.4	0.279303	0.169184	0.129744	0.061137
280.6	0.273823	0.171458	0.121219	0.052114
280.8	0.285237	0.176583	0.127327	0.064867
281	0.28083	0.171244	0.11902	0.055719
281.2	0.280866	0.172324	0.122837	0.055678
281.4	0.281501	0.168786	0.119518	0.053685
281.6	0.270351	0.163874	0.115802	0.046576
281.8	0.28322	0.171788	0.119959	0.052093
282	0.274555	0.163145	0.117519	0.054043
282.2	0.278683	0.171958	0.126029	0.058101
282.4	0.272845	0.168261	0.12094	0.058377
282.6	0.272881	0.168806	0.111768	0.054949
282.8	0.275715	0.169151	0.118332	0.053343
283	0.275598	0.168204	0.124502	0.054102
283.2	0.273504	0.173783	0.117261	0.052729
283.4	0.275018	0.164773	0.118316	0.054202
283.6	0.278159	0.173711	0.123672	0.058585
283.8	0.273351	0.167623	0.118824	0.058746
284	0.281458	0.178503	0.126201	0.064569
284.2	0.278301	0.168009	0.120917	0.057191
284.4	0.274002	0.168513	0.116118	0.055505
284.6	0.276935	0.166071	0.123415	0.057838
284.8	0.274065	0.170294	0.120171	0.051317
285	0.280303	0.172	0.128656	0.060894
285.2	0.284574	0.172359	0.125983	0.063169
285.4	0.27859	0.16487	0.118349	0.054776
285.6	0.283567	0.176735	0.124499	0.057364
285.8	0.27493	0.17085	0.121612	0.061686
286	0.280678	0.169364	0.122099	0.059851
286.2	0.282963	0.170352	0.122958	0.052683
286.4	0.281346	0.17421	0.121764	0.060567
286.6	0.278757	0.169616	0.12009	0.05871
286.8	0.278249	0.165681	0.114956	0.05325
287	0.27525	0.171166	0.125673	0.054315
287.2	0.271505	0.168083	0.124524	0.052126
287.4	0.278705	0.162505	0.12171	0.057219
287.6	0.276586	0.165305	0.118561	0.056394
287.8	0.272954	0.169648	0.115654	0.05414
288	0.280429	0.170443	0.123661	0.056846
288.2	0.271734	0.172659	0.113761	0.048641
288.4	0.272584	0.163353	0.11344	0.053013
288.6	0.279898	0.173159	0.118496	0.058259
288.8	0.27627	0.1666	0.118722	0.055927
289	0.279698	0.164646	0.122616	0.056712
289.2	0.283544	0.167314	0.119662	0.062391
289.4	0.276118	0.165848	0.124226	0.053303
289.6	0.276738	0.164323	0.115945	0.053407
289.8	0.287447	0.176567	0.128307	0.058772
290	0.278492	0.174445	0.125486	0.054844
290.2	0.271592	0.168988	0.119922	0.058124
290.4	0.282146	0.17265	0.127019	0.064991
290.6	0.283007	0.178595	0.133351	0.067549
290.8	0.281383	0.168662	0.119008	0.059062
291	0.286985	0.174561	0.135358	0.062829
291.2	0.280233	0.17105	0.115726	0.054009
291.4	0.275193	0.168067	0.117584	0.052024
291.6	0.280904	0.181702	0.129636	0.059833
291.8	0.289597	0.178249	0.128584	0.059333
292	0.278772	0.177576	0.129137	0.06211
292.2	0.273344	0.169355	0.123927	0.057221
292.4	0.282433	0.177475	0.124914	0.055463
292.6	0.284168	0.172548	0.122664	0.055505
292.8	0.286601	0.184881	0.123929	0.067796
293	0.282009	0.173634	0.123207	0.058591
293.2	0.28148	0.169108	0.12243	0.052083
293.4	0.279006	0.168544	0.120033	0.057772
293.6	0.278447	0.171703	0.121794	0.06176
293.8	0.279849	0.17	0.117807	0.058184
294	0.282328	0.175481	0.122347	0.060516
294.2	0.285499	0.17468	0.120384	0.059869
294.4	0.27743	0.167836	0.1234	0.05617
294.6	0.283397	0.174017	0.121647	0.064556
294.8	0.274674	0.165204	0.11792	0.052747
295	0.274585	0.166542	0.1209	0.052046
295.2	0.285121	0.167714	0.125807	0.058344
295.4	0.28175	0.16977	0.122362	0.055612
295.6	0.27461	0.168733	0.121142	0.052718
295.8	0.278399	0.174234	0.125983	0.057872
296	0.284531	0.180067	0.126859	0.066187
296.2	0.287868	0.173904	0.128398	0.059437
296.4	0.278489	0.17031	0.125281	0.06035
296.6	0.281765	0.172315	0.124758	0.062248
296.8	0.283211	0.170319	0.122576	0.05935
297	0.273936	0.162126	0.11815	0.055898
297.2	0.285549	0.170883	0.13373	0.057994
297.4	0.280982	0.174661	0.121842	0.056712
297.6	0.278546	0.172762	0.126304	0.060564
297.8	0.277789	0.166828	0.122773	0.059131
298	0.280344	0.172137	0.118791	0.053939
298.2	0.278655	0.160547	0.12328	0.05447
298.4	0.287008	0.177321	0.125779	0.065925
298.6	0.282207	0.168908	0.122686	0.055951
298.8	0.280957	0.167537	0.126734	0.055551
299	0.283538	0.175571	0.125579	0.061187
299.2	0.282923	0.1727	0.12453	0.050021
299.4	0.281209	0.17378	0.129628	0.05746
299.6	0.285991	0.165369	0.126571	0.054657
299.8	0.281346	0.175268	0.124745	0.06113
300	0.285729	0.178499	0.125127	0.059924
300.2	0.28787	0.172912	0.129352	0.06529
300.4	0.275804	0.170506	0.123924	0.054299
300.6	0.279508	0.170096	0.116638	0.055796
300.8	0.277806	0.163519	0.111803	0.049429
301	0.280625	0.171362	0.126252	0.056415
301.2	0.282175	0.175692	0.124182	0.055856
301.4	0.277046	0.174221	0.126516	0.056556
301.6	0.276222	0.164184	0.119612	0.048652
301.8	0.279165	0.173199	0.121673	0.061309
302	0.281517	0.169892	0.119942	0.059711
302.2	0.282569	0.177592	0.125112	0.058676
302.4	0.280524	0.1729	0.127255	0.057082
302.6	0.279602	0.16981	0.12503	0.058485
302.8	0.278655	0.167122	0.121021	0.047046
303	0.277458	0.170135	0.122152	0.056972
303.2	0.281129	0.170474	0.123242	0.059616
303.4	0.274976	0.170421	0.119662	0.056395
303.6	0.284475	0.173647	0.1292	0.064592
303.8	0.281263	0.169756	0.125471	0.053255
304	0.286916	0.169379	0.126709	0.062634
304.2	0.274451	0.164485	0.123812	0.057728
304.4	0.282541	0.171626	0.126164	0.061923
304.6	0.281711	0.171309	0.121702	0.059194
304.8	0.278499	0.174409	0.128984	0.057324
305	0.287932	0.167512	0.124263	0.058665
305.2	0.281824	0.172587	0.129684	0.05787
305.4	0.288087	0.170034	0.122737	0.064285
305.6	0.285778	0.175022	0.128494	0.059247
305.8	0.280103	0.166695	0.127604	0.058054
306	0.275456	0.172842	0.12272	0.05416
306.2	0.276529	0.170131	0.126099	0.059353
306.4	0.291686	0.183869	0.128788	0.068196
306.6	0.279232	0.170991	0.126674	0.05851
306.8	0.28233	0.163886	0.114815	0.05378
307	0.284096	0.168324	0.118249	0.050112
307.2	0.28064	0.173456	0.127078	0.058368
307.4	0.281023	0.177055	0.124722	0.061329
307.6	0.278301	0.169724	0.122642	0.058443
307.8	0.279516	0.17199	0.12081	0.055908
308	0.28114	0.170885	0.120863	0.052611
308.2	0.285066	0.179915	0.129488	0.061793
308.4	0.287561	0.17655	0.125291	0.05327
308.6	0.286252	0.173875	0.123861	0.06294
308.8	0.277581	0.172156	0.117916	0.058421
309	0.289074	0.174516	0.126134	0.061273
309.2	0.284575	0.167259	0.124575	0.056659
309.4	0.290541	0.181607	0.131722	0.062386
309.6	0.283184	0.175767	0.123145	0.066787
309.8	0.285731	0.177447	0.121256	0.060522
310	0.276347	0.166643	0.122049	0.051303
310.2	0.286256	0.17501	0.126499	0.064617
310.4	0.286746	0.180132	0.128655	0.063185
310.6	0.281039	0.176624	0.128901	0.064069
310.8	0.281493	0.168135	0.121977	0.055509
311	0.282106	0.168821	0.125789	0.057874
311.2	0.278394	0.171203	0.125883	0.060163
311.4	0.283106	0.16717	0.117681	0.053837
311.6	0.280068	0.167289	0.120879	0.054947
311.8	0.282146	0.171155	0.131999	0.059599
312	0.273039	0.171036	0.121238	0.05835
312.2	0.277884	0.166743	0.126753	0.058632
312.4	0.289773	0.178095	0.13076	0.057257
312.6	0.280297	0.173566	0.121251	0.052777
312.8	0.283462	0.176848	0.131643	0.058742
313	0.286211	0.179313	0.126016	0.056887
313.2	0.28414	0.169265	0.12221	0.059954
313.4	0.282604	0.169007	0.130637	0.055106
313.6	0.285214	0.169735	0.125607	0.054121
313.8	0.283451	0.174456	0.130202	0.05438
314	0.279869	0.171282	0.122173	0.055721
314.2	0.279523	0.165409	0.120308	0.057323
314.4	0.277679	0.173967	0.129151	0.061772
314.6	0.289818	0.179496	0.128559	0.056717
314.8	0.273862	0.177505	0.120278	0.051403
315	0.282146	0.177211	0.12548	0.060696
315.2	0.28757	0.181213	0.130338	0.063985
315.4	0.281204	0.173514	0.121265	0.060994
315.6	0.282308	0.175434	0.124382	0.055344
315.8	0.283419	0.176916	0.131417	0.061821
316	0.283997	0.171453	0.120746	0.061908
316.2	0.296263	0.178533	0.128248	0.066362
316.4	0.283969	0.179314	0.133047	0.06198
316.6	0.280867	0.169761	0.117128	0.059361
316.8	0.286123	0.170831	0.120632	0.052699
317	0.286047	0.172902	0.127461	0.056218
317.2	0.278703	0.166832	0.117814	0.056759
317.4	0.290525	0.175369	0.130874	0.058163
317.6	0.285731	0.168014	0.121639	0.05553
317.8	0.285223	0.172748	0.122054	0.06112
318	0.287141	0.180476	0.131056	0.056798
318.2	0.288389	0.179611	0.12742	0.063343
318.4	0.281658	0.172627	0.120506	0.060553
318.6	0.283026	0.174695	0.125904	0.058825
318.8	0.284376	0.170956	0.126955	0.063253
319	0.281037	0.17031	0.125907	0.060198
319.2	0.291099	0.173397	0.124226	0.056384
319.4	0.279235	0.170942	0.120553	0.053792
319.6	0.28215	0.173295	0.122312	0.059236
319.8	0.282121	0.182918	0.126089	0.06368
320	0.285283	0.175697	0.13075	0.060755
320.2	0.283283	0.172637	0.121122	0.057401
320.4	0.28254	0.175809	0.129029	0.055371
320.6	0.286765	0.174542	0.131266	0.060577
320.8	0.287525	0.179325	0.124308	0.059516
321	0.272926	0.1682	0.114966	0.04903
321.2	0.279067	0.172396	0.130972	0.056363
321.4	0.281326	0.176557	0.13145	0.054741
321.6	0.283972	0.174117	0.122969	0.054952
321.8	0.282069	0.168217	0.125448	0.061626
322	0.288632	0.174089	0.125731	0.063535
322.2	0.286432	0.172394	0.127079	0.055404
322.4	0.287845	0.175076	0.133874	0.058308
322.6	0.282167	0.171541	0.129299	0.056211
322.8	0.278752	0.174873	0.122657	0.060973
323	0.288028	0.175868	0.122793	0.0646
323.2	0.282994	0.175212	0.123425	0.051564
323.4	0.282161	0.176463	0.124102	0.057088
323.6	0.282433	0.173715	0.122312	0.057084
323.8	0.284299	0.169708	0.121716	0.054473
324	0.28407	0.173213	0.128372	0.057984
324.2	0.284321	0.173244	0.120879	0.058604
324.4	0.286049	0.17355	0.128546	0.056173
324.6	0.284893	0.173144	0.126619	0.05946
324.8	0.282352	0.167688	0.124858	0.05694
325	0.28797	0.175141	0.132166	0.063397
325.2	0.281251	0.17186	0.132567	0.059211
325.4	0.282549	0.171696	0.129663	0.066554
325.6	0.28238	0.17396	0.126589	0.060712
325.8	0.284574	0.173259	0.12685	0.062635
326	0.286313	0.173607	0.12552	0.056942
326.2	0.284597	0.169257	0.121559	0.050241
326.4	0.282913	0.167292	0.115314	0.048461
326.6	0.288357	0.177827	0.128214	0.060045
326.8	0.280958	0.16614	0.120783	0.05735
327	0.289252	0.18027	0.132313	0.066437
327.2	0.278936	0.170235	0.118603	0.051011
327.4	0.288195	0.16887	0.129427	0.061321
327.6	0.285628	0.181037	0.134656	0.059473
327.8	0.284516	0.167527	0.122549	0.053203
328	0.284436	0.169183	0.124612	0.05641
328.2	0.280276	0.173816	0.124737	0.053242
328.4	0.284423	0.176176	0.130508	0.06188
328.6	0.288629	0.175588	0.126314	0.058116
328.8	0.286072	0.173332	0.12357	0.053954
329	0.281531	0.172677	0.122704	0.053599
329.2	0.278198	0.170508	0.123866	0.055942
329.4	0.280238	0.175885	0.124644	0.058026
329.6	0.285586	0.175329	0.126951	0.058271
329.8	0.280581	0.174963	0.122221	0.056533
330	0.288829	0.178843	0.129847	0.056712
330.2	0.280246	0.169249	0.125682	0.051222
330.4	0.286321	0.169946	0.126862	0.061805
330.6	0.286852	0.172565	0.123464	0.05776
330.8	0.281948	0.167744	0.121378	0.05745
331	0.285161	0.17072	0.133527	0.056585
331.2	0.289174	0.17472	0.125569	0.059717
331.4	0.289312	0.177431	0.127897	0.056377
331.6	0.289536	0.17589	0.125644	0.063469
331.8	0.282725	0.171828	0.131438	0.059769
332	0.281272	0.16857	0.123423	0.047868
332.2	0.291152	0.182711	0.131107	0.063246
332.4	0.287881	0.178033	0.130997	0.056708
332.6	0.285369	0.174477	0.126474	0.055754
332.8	0.287326	0.172677	0.129259	0.05912
333	0.284966	0.178968	0.125084	0.055539
333.2	0.292055	0.176596	0.13606	0.056978
333.4	0.280155	0.166108	0.117174	0.052753
333.6	0.286373	0.17422	0.125418	0.058746
333.8	0.287002	0.170593	0.127565	0.062252
334	0.279937	0.167646	0.126132	0.053398
334.2	0.289137	0.18434	0.134982	0.065004
334.4	0.29073	0.175067	0.126214	0.059963
334.6	0.288107	0.170994	0.128255	0.054899
334.8	0.281114	0.172969	0.120942	0.058633
335	0.278585	0.17058	0.120742	0.053144
335.2	0.283764	0.170108	0.121819	0.054125
335.4	0.288263	0.172004	0.126915	0.060668
335.6	0.291851	0.174072	0.130794	0.060297
335.8	0.287052	0.178842	0.130815	0.062528
336	0.27888	0.174878	0.123277	0.05289
336.2	0.279089	0.166851	0.121157	0.049766
336.4	0.278676	0.173762	0.119358	0.051625
336.6	0.286515	0.172646	0.127194	0.058792
336.8	0.290095	0.173801	0.129773	0.059752
337	0.289912	0.18182	0.134767	0.062957
337.2	0.284526	0.174603	0.127113	0.056398
337.4	0.288483	0.168236	0.123498	0.061732
337.6	0.27811	0.168019	0.118964	0.048885
337.8	0.283765	0.180165	0.131742	0.06089
338	0.294214	0.178534	0.135773	0.053332
338.2	0.284148	0.180203	0.125544	0.058902
338.4	0.286184	0.175051	0.122042	0.063105
338.6	0.281721	0.169669	0.129588	0.056873
338.8	0.281051	0.170785	0.130927	0.057864
339	0.288316	0.17458	0.127341	0.061174
339.2	0.284096	0.16944	0.126833	0.055975
339.4	0.285354	0.168729	0.126162	0.060654
339.6	0.280346	0.17355	0.124783	0.05774
339.8	0.285063	0.17362	0.123018	0.058259
340	0.286033	0.176512	0.128402	0.056067
340.2	0.288822	0.176851	0.131148	0.052912
340.4	0.286116	0.175057	0.130499	0.058026
340.6	0.283702	0.17404	0.123769	0.054942
340.8	0.283717	0.177683	0.131135	0.062517
341	0.29271	0.179906	0.133986	0.06813
341.2	0.288819	0.182237	0.130324	0.060193
341.4	0.288746	0.179625	0.127035	0.064381
341.6	0.285916	0.173799	0.130427	0.056735
341.8	0.285298	0.172986	0.125198	0.052457
342	0.293473	0.175545	0.131137	0.058542
342.2	0.285105	0.172935	0.130712	0.064859
342.4	0.289957	0.17578	0.12735	0.064482
342.6	0.291349	0.176911	0.13846	0.060514
342.8	0.280564	0.170963	0.119258	0.053155
343	0.287454	0.179106	0.131672	0.059594
343.2	0.285438	0.171784	0.124641	0.055469
343.4	0.290926	0.176446	0.130318	0.066836
343.6	0.288801	0.172263	0.127667	0.055066
343.8	0.287292	0.180093	0.125558	0.056607
344	0.288362	0.172387	0.130315	0.059339
344.2	0.281784	0.176395	0.129891	0.054726
344.4	0.287493	0.174985	0.126615	0.06269
344.6	0.291653	0.171895	0.130823	0.059854
344.8	0.287659	0.178791	0.133011	0.058602
345	0.291684	0.176392	0.125616	0.059594
345.2	0.285605	0.174866	0.129536	0.06083
345.4	0.289037	0.184281	0.133397	0.057599
345.6	0.288995	0.174169	0.136554	0.056247
345.8	0.286753	0.172895	0.127125	0.055583
346	0.286815	0.16712	0.118374	0.059479
346.2	0.293084	0.17635	0.125464	0.061446
346.4	0.291831	0.176187	0.128264	0.060306
346.6	0.288732	0.181415	0.127929	0.056322
346.8	0.290293	0.182058	0.131532	0.063941
347	0.289361	0.174007	0.125364	0.054173
347.2	0.285297	0.175914	0.132311	0.060776
347.4	0.287615	0.176007	0.129075	0.057006
347.6	0.290365	0.179048	0.128363	0.060552
347.8	0.289903	0.17676	0.130334	0.06354
348	0.291914	0.176986	0.130033	0.057973
348.2	0.294039	0.174398	0.131866	0.060551
348.4	0.288687	0.176304	0.123076	0.056771
348.6	0.293179	0.179333	0.130761	0.061633
348.8	0.293412	0.175897	0.132167	0.066063
349	0.286594	0.174457	0.122292	0.066341
349.2	0.290052	0.18484	0.128785	0.05992
349.4	0.282918	0.170506	0.126211	0.055554
349.6	0.290841	0.185949	0.128452	0.061635
349.8	0.292304	0.179687	0.130207	0.064149
350	0.288055	0.17595	0.127699	0.057098
350.2	0.292992	0.176913	0.130975	0.054834
350.4	0.278716	0.174166	0.129999	0.053222
350.6	0.280387	0.167206	0.121511	0.052821
350.8	0.283443	0.165023	0.12361	0.064574
351	0.281083	0.173807	0.116815	0.054047
351.2	0.284762	0.173702	0.128487	0.054641
351.4	0.292789	0.171573	0.131764	0.05954
351.6	0.295189	0.178786	0.130936	0.062644
351.8	0.283189	0.167914	0.126032	0.049245
352	0.291516	0.177316	0.129739	0.062568
352.2	0.288957	0.181426	0.128198	0.062626
352.4	0.288692	0.173117	0.133742	0.063406
352.6	0.283597	0.174478	0.124051	0.055773
352.8	0.283928	0.176006	0.120724	0.056472
353	0.277837	0.17306	0.130208	0.064771
353.2	0.285223	0.171772	0.121447	0.054023
353.4	0.280395	0.170451	0.131745	0.053226
353.6	0.292768	0.175156	0.128491	0.061664
353.8	0.292277	0.175622	0.128134	0.05607
354	0.288452	0.178583	0.130903	0.05813
354.2	0.287457	0.174625	0.129857	0.050074
354.4	0.290475	0.170926	0.125995	0.059034
354.6	0.292443	0.186006	0.134474	0.061928
354.8	0.290136	0.182991	0.126763	0.059527
355	0.293877	0.171043	0.125914	0.058053
355.2	0.294769	0.17473	0.130856	0.060146
355.4	0.288975	0.17802	0.129653	0.059261
355.6	0.29236	0.183087	0.13467	0.061587
355.8	0.289605	0.173812	0.126222	0.057416
356	0.296756	0.180577	0.13229	0.06096
356.2	0.28635	0.174825	0.133294	0.059001
356.4	0.285902	0.169802	0.128383	0.056014
356.6	0.29262	0.180165	0.130133	0.06843
356.8	0.289826	0.180839	0.130844	0.053613
357	0.288323	0.181236	0.132935	0.061389
357.2	0.293968	0.172703	0.131038	0.055669
357.4	0.302112	0.179405	0.136856	0.066986
357.6	0.287665	0.178472	0.121977	0.06062
357.8	0.290548	0.176462	0.133104	0.055839
358	0.290924	0.175735	0.129158	0.059209
358.2	0.295012	0.182771	0.141131	0.063434
358.4	0.29024	0.180097	0.130936	0.059574
358.6	0.291096	0.179106	0.131686	0.057053
358.8	0.288349	0.18344	0.133558	0.061985
359	0.297141	0.181209	0.131919	0.061063
359.2	0.292239	0.182596	0.12975	0.066913
359.4	0.290929	0.176827	0.127539	0.057029
359.6	0.293148	0.188193	0.131778	0.06307
359.8	0.289182	0.170652	0.1269	0.062233
360	0.289556	0.177568	0.125969	0.054988
360.2	0.285838	0.17826	0.126352	0.059818
360.4	0.292275	0.181125	0.12737	0.058662
360.6	0.295728	0.184453	0.134558	0.06511
360.8	0.291547	0.173588	0.125041	0.062934
361	0.289182	0.175798	0.131705	0.061843
361.2	0.285385	0.172836	0.126415	0.055888
361.4	0.287785	0.178137	0.130325	0.059276
361.6	0.292608	0.182305	0.133559	0.05784
361.8	0.292277	0.179374	0.127483	0.060132
362	0.286316	0.171792	0.125501	0.056352
362.2	0.289514	0.17225	0.128827	0.053155
362.4	0.293195	0.171901	0.130114	0.060747
362.6	0.291833	0.177748	0.130647	0.057455
362.8	0.292166	0.18056	0.129196	0.060351
363	0.287641	0.172421	0.12042	0.054932
363.2	0.294179	0.179245	0.132887	0.056234
363.4	0.294406	0.175328	0.127722	0.06072
363.6	0.27883	0.172437	0.117143	0.049019
363.8	0.286471	0.175829	0.125709	0.057773
364	0.288074	0.171617	0.125824	0.052742
364.2	0.297206	0.17641	0.132969	0.064698
364.4	0.291504	0.179914	0.130561	0.060901
364.6	0.291571	0.179994	0.130751	0.062249
364.8	0.28944	0.181709	0.127469	0.054878
365	0.285915	0.173392	0.12441	0.052758
365.2	0.289174	0.178216	0.121579	0.063623
365.4	0.2807	0.174377	0.121331	0.049856
365.6	0.289007	0.173321	0.129273	0.05586
365.8	0.289505	0.177651	0.129723	0.061375
366	0.286645	0.176907	0.131123	0.058515
366.2	0.292853	0.176721	0.12984	0.063246
366.4	0.294472	0.182164	0.133731	0.064385
366.6	0.291885	0.177727	0.127367	0.061574
366.8	0.291327	0.18204	0.127463	0.058978
367	0.292478	0.182355	0.132611	0.055274
367.2	0.288733	0.178019	0.134066	0.065166
367.4	0.292501	0.179183	0.131616	0.060965
367.6	0.288009	0.180492	0.131747	0.066291
367.8	0.290047	0.173574	0.13428	0.061275
368	0.285882	0.176734	0.12656	0.063539
368.2	0.281661	0.174501	0.124127	0.053253
368.4	0.295302	0.183626	0.130662	0.057141
368.6	0.294896	0.181287	0.141157	0.065663
368.8	0.293288	0.177945	0.13131	0.059176
369	0.291416	0.177504	0.128658	0.057664
369.2	0.288869	0.173581	0.134217	0.059145
369.4	0.294096	0.183991	0.130025	0.064689
369.6	0.293721	0.17969	0.12696	0.055599
369.8	0.285676	0.175768	0.13059	0.062881
370	0.298054	0.183264	0.13545	0.063282
370.2	0.285175	0.16945	0.132052	0.052516
370.4	0.281079	0.178614	0.128748	0.059791
370.6	0.296425	0.182968	0.133747	0.059759
370.8	0.292834	0.180362	0.129518	0.056594
371	0.291358	0.183135	0.134939	0.06237
371.2	0.293879	0.185785	0.132557	0.06814
371.4	0.296182	0.177366	0.136377	0.062085
371.6	0.292393	0.180484	0.127115	0.062356
371.8	0.284014	0.172706	0.127166	0.051624
372	0.291718	0.1712	0.124251	0.05628
372.2	0.291848	0.17658	0.124862	0.060144
372.4	0.291752	0.173165	0.130752	0.058535
372.6	0.300023	0.180934	0.138069	0.062841
372.8	0.284242	0.169362	0.12512	0.057387
373	0.299805	0.187167	0.133001	0.063126
373.2	0.29008	0.177608	0.12987	0.056237
373.4	0.291083	0.174731	0.122283	0.052017
373.6	0.285722	0.179744	0.131509	0.063203
373.8	0.296585	0.188317	0.132374	0.062184
374	0.295301	0.176046	0.129084	0.065732
374.2	0.280717	0.175086	0.129125	0.05767
374.4	0.289444	0.171384	0.132644	0.059259
374.6	0.290748	0.17816	0.132581	0.061023
374.8	0.279816	0.175857	0.127481	0.051444
375	0.289046	0.179141	0.131693	0.058603
375.2	0.2886	0.179947	0.127429	0.05496
375.4	0.291581	0.173873	0.127706	0.057927
375.6	0.291183	0.181257	0.127084	0.059271
375.8	0.292365	0.184965	0.126699	0.061913
376	0.289322	0.175083	0.126502	0.06388
376.2	0.286144	0.176866	0.130215	0.053836
376.4	0.285014	0.180519	0.12437	0.059174
376.6	0.28789	0.175699	0.121808	0.048945
376.8	0.291486	0.180313	0.131258	0.062926
377	0.291265	0.171288	0.130752	0.063551
377.2	0.295884	0.175664	0.134308	0.062818
377.4	0.294155	0.185225	0.135693	0.062396
377.6	0.285932	0.173127	0.129137	0.061643
377.8	0.287885	0.176089	0.130564	0.055419
378	0.290298	0.178758	0.126259	0.060431
378.2	0.283821	0.171805	0.122265	0.052283
378.4	0.285807	0.175983	0.132301	0.057722
378.6	0.288269	0.178301	0.131428	0.060365
378.8	0.293568	0.177791	0.131954	0.064243
379	0.286578	0.174518	0.124835	0.059251
379.2	0.295371	0.179791	0.131012	0.062259
379.4	0.288546	0.176147	0.127142	0.054961
379.6	0.292576	0.178957	0.125608	0.058807
379.8	0.299781	0.18019	0.130369	0.064971
380	0.299781	0.18019	0.130369	0.064971
380.2	0.298109	0.174672	0.129456	0.05987
380.4	0.294168	0.172928	0.130589	0.061514
380.6	0.297397	0.173076	0.125595	0.061336
380.8	0.288537	0.166995	0.127672	0.050486
381	0.303602	0.183332	0.136554	0.065373
381.2	0.299736	0.176673	0.136022	0.059264
381.4	0.295975	0.175482	0.132182	0.064728
381.6	0.295614	0.175705	0.131234	0.05787
381.8	0.289154	0.176547	0.130271	0.06056
382	0.29449	0.173102	0.128364	0.059395
382.2	0.29424	0.17909	0.134534	0.062757
382.4	0.293874	0.173667	0.133527	0.056125
382.6	0.296925	0.173876	0.127933	0.061111
382.8	0.29845	0.169729	0.131121	0.057928
383	0.285754	0.171554	0.131433	0.055324
383.2	0.294786	0.179515	0.133715	0.060151
383.4	0.295462	0.180636	0.129562	0.064683
383.6	0.305872	0.180455	0.139247	0.058355
383.8	0.288116	0.17022	0.123273	0.056558
384	0.296243	0.176588	0.132077	0.062757
384.2	0.289313	0.177487	0.129925	0.057328
384.4	0.289632	0.167797	0.131509	0.058362
384.6	0.300768	0.177335	0.136117	0.065375
384.8	0.295593	0.16834	0.129844	0.061212
385	0.290349	0.178091	0.126214	0.063751
385.2	0.297743	0.180048	0.136256	0.058594
385.4	0.299637	0.179485	0.138384	0.064409
385.6	0.298448	0.179234	0.134997	0.063196
385.8	0.303058	0.179057	0.134538	0.064374
386	0.292227	0.170125	0.124985	0.056287
386.2	0.294447	0.170593	0.128011	0.058015
386.4	0.299355	0.177663	0.139484	0.062528
386.6	0.298143	0.179094	0.130419	0.062195
386.8	0.287103	0.175165	0.126728	0.060053
387	0.295172	0.168722	0.124079	0.052305
387.2	0.303879	0.179795	0.131233	0.064599
387.4	0.293904	0.174873	0.131873	0.057915
387.6	0.29859	0.174077	0.13317	0.056592
387.8	0.289873	0.1718	0.126971	0.060338
388	0.298232	0.17411	0.129515	0.063001
388.2	0.29548	0.183623	0.135995	0.062199
388.4	0.298805	0.179355	0.135411	0.063031
388.6	0.290212	0.178391	0.131695	0.063864
388.8	0.301315	0.170063	0.132066	0.064788
389	0.298809	0.180028	0.133685	0.064266
389.2	0.292599	0.174449	0.13255	0.056785
389.4	0.296985	0.175999	0.126875	0.058121
389.6	0.29648	0.180987	0.129297	0.060615
389.8	0.29509	0.170541	0.12454	0.057393
390	0.291427	0.171136	0.127241	0.058328
390.2	0.290134	0.169961	0.129717	0.06765
390.4	0.296345	0.177291	0.130181	0.059467
390.6	0.294872	0.179653	0.133707	0.060033
390.8	0.29388	0.172935	0.126788	0.063795
391	0.296172	0.174348	0.12815	0.061617
391.2	0.296502	0.181456	0.132644	0.063264
391.4	0.304947	0.182217	0.136453	0.063478
391.6	0.293844	0.167928	0.119991	0.065928
391.8	0.293729	0.178939	0.125122	0.062403
392	0.290664	0.177322	0.130266	0.061212
392.2	0.297529	0.178832	0.13319	0.068986
392.4	0.289289	0.164319	0.125014	0.058328
392.6	0.2922	0.172047	0.125848	0.056298
392.8	0.305058	0.181668	0.131251	0.069395
393	0.298148	0.179588	0.135356	0.066539
393.2	0.300092	0.181802	0.136173	0.074177
393.4	0.305539	0.179646	0.128401	0.067584
393.6	0.302222	0.179689	0.129387	0.07068
393.8	0.292377	0.169089	0.12723	0.056647
394	0.296139	0.179543	0.13281	0.062514
394.2	0.298979	0.181717	0.132467	0.062789
394.4	0.305811	0.18357	0.137579	0.067511
394.6	0.296888	0.177918	0.135294	0.064581
394.8	0.31002	0.186104	0.136878	0.068699
395	0.293833	0.174395	0.122273	0.0618
395.2	0.294246	0.178477	0.129265	0.061025
395.4	0.292814	0.174131	0.131826	0.060022
395.6	0.30286	0.182789	0.129362	0.066321
395.8	0.294715	0.171981	0.127654	0.062746
396	0.304128	0.186955	0.136702	0.069382
396.2	0.295445	0.181817	0.136757	0.066922
396.4	0.29668	0.177435	0.133535	0.071655
396.6	0.299947	0.182738	0.127765	0.065839
396.8	0.292753	0.178388	0.126607	0.065567
397	0.299229	0.172748	0.131752	0.058789
397.2	0.290948	0.175248	0.12638	0.066947
397.4	0.290172	0.169881	0.125619	0.06115
397.6	0.290654	0.17348	0.129909	0.061605
397.8	0.288465	0.170287	0.125323	0.050001
398	0.301474	0.178999	0.129978	0.068528
398.2	0.29075	0.173516	0.117306	0.054459
398.4	0.30245	0.177142	0.132266	0.067299
398.6	0.300301	0.168983	0.13079	0.064169
398.8	0.300795	0.178192	0.137211	0.06613
399	0.287575	0.172385	0.13352	0.059641
399.2	0.296018	0.183197	0.134385	0.065885
399.4	0.298642	0.178785	0.134228	0.071116
399.6	0.295667	0.175302	0.128285	0.063007
399.8	0.295541	0.176682	0.130109	0.064161
400	0.293524	0.172296	0.128523	0.062632
400.2	0.291008	0.168625	0.124811	0.062074
400.4	0.29466	0.175185	0.130172	0.063139
400.6	0.291871	0.17342	0.128497	0.06428
400.8	0.29401	0.175936	0.129059	0.05999
401	0.289115	0.172794	0.124486	0.057636
401.2	0.297684	0.181142	0.132351	0.071867
401.4	0.296023	0.176152	0.12919	0.063381
401.6	0.299541	0.185293	0.134942	0.07035
401.8	0.296766	0.175188	0.143443	0.072024
402	0.294282	0.173864	0.132343	0.064663
402.2	0.29711	0.172883	0.127838	0.062483
402.4	0.294649	0.176776	0.133784	0.060583
402.6	0.293847	0.176212	0.13094	0.062744
402.8	0.300138	0.181584	0.131853	0.063745
403	0.294236	0.169403	0.13363	0.065011
403.2	0.29167	0.171028	0.129292	0.061217
403.4	0.292867	0.173166	0.12841	0.060964
403.6	0.292067	0.171921	0.13014	0.063531
403.8	0.29096	0.173528	0.124511	0.059252
404	0.295768	0.172624	0.13032	0.062005
404.2	0.286994	0.168362	0.124029	0.057874
404.4	0.293042	0.1721	0.130133	0.063439
404.6	0.292881	0.175893	0.129293	0.059618
404.8	0.301434	0.181835	0.133489	0.067918
405	0.294133	0.176019	0.128419	0.068612
405.2	0.301541	0.177082	0.13652	0.065171
405.4	0.292785	0.172408	0.122746	0.063073
405.6	0.291515	0.17583	0.129295	0.062121
405.8	0.295699	0.175196	0.133753	0.065114
406	0.292847	0.173146	0.130807	0.06161
406.2	0.30223	0.176539	0.126593	0.062084
406.4	0.288388	0.167335	0.122039	0.05686
406.6	0.300516	0.181526	0.136151	0.071511
406.8	0.293579	0.174373	0.125914	0.059914
407	0.294009	0.176471	0.133333	0.06199
407.2	0.292968	0.177711	0.130211	0.064052
407.4	0.294751	0.178156	0.134035	0.065148
407.6	0.291542	0.169851	0.130871	0.060669
407.8	0.290834	0.16695	0.12745	0.059483
408	0.300325	0.173961	0.129075	0.060316
408.2	0.291728	0.16284	0.125248	0.061633
408.4	0.295084	0.180296	0.136706	0.071818
408.6	0.297368	0.178463	0.130617	0.072505
408.8	0.289621	0.171433	0.129616	0.061459
409	0.296782	0.175258	0.130367	0.067415
409.2	0.285542	0.169556	0.128367	0.057573
409.4	0.296119	0.172361	0.125589	0.058559
409.6	0.300935	0.179246	0.132553	0.066531
409.8	0.295746	0.182651	0.131756	0.06076
410	0.29756	0.179268	0.129767	0.065021
410.2	0.305123	0.175524	0.132013	0.06961
410.4	0.293842	0.177904	0.133714	0.062854
410.6	0.296242	0.18475	0.134262	0.073632
410.8	0.301513	0.177666	0.134458	0.063902
411	0.293088	0.17562	0.130927	0.059646
411.2	0.299372	0.179316	0.135302	0.067768
411.4	0.292152	0.176708	0.130193	0.061993
411.6	0.297462	0.167256	0.128903	0.066384
411.8	0.288182	0.168943	0.129286	0.059578
412	0.302282	0.176246	0.129681	0.06831
412.2	0.285492	0.172831	0.123314	0.062041
412.4	0.289295	0.172254	0.131163	0.06668
412.6	0.300149	0.177849	0.135102	0.072328
412.8	0.293121	0.171352	0.12859	0.06423
413	0.289625	0.166435	0.123941	0.055985
413.2	0.293752	0.171944	0.124963	0.060063
413.4	0.292715	0.169994	0.130621	0.065135
413.6	0.295147	0.168295	0.12572	0.057467
413.8	0.295254	0.175604	0.127765	0.060093
414	0.296528	0.176964	0.133522	0.071037
414.2	0.296739	0.17887	0.133489	0.068521
414.4	0.291501	0.175736	0.126227	0.060627
414.6	0.300554	0.177147	0.131391	0.066047
414.8	0.2922	0.167819	0.128774	0.058213
415	0.300869	0.174311	0.138822	0.068471
415.2	0.290253	0.172152	0.1242	0.059429
415.4	0.30066	0.182196	0.133646	0.069012
415.6	0.289929	0.171097	0.130368	0.057971
415.8	0.294678	0.178466	0.135084	0.06365
416	0.293725	0.177814	0.131157	0.064664
416.2	0.293732	0.174851	0.126952	0.062886
416.4	0.29418	0.175107	0.12964	0.063313
416.6	0.295124	0.181217	0.13043	0.063189
416.8	0.291149	0.172442	0.126384	0.066841
417	0.290232	0.179768	0.129982	0.069294
417.2	0.293281	0.168263	0.131126	0.065413
417.4	0.294887	0.171956	0.131906	0.06308
417.6	0.29183	0.172247	0.130276	0.059032
417.8	0.289143	0.165995	0.121599	0.059057
418	0.288454	0.1747	0.125442	0.060208
418.2	0.295218	0.174529	0.124092	0.064976
418.4	0.292418	0.17214	0.128539	0.062412
418.6	0.298892	0.178837	0.134323	0.064768
418.8	0.285947	0.176502	0.124612	0.05849
419	0.291677	0.176169	0.129294	0.062905
419.2	0.296802	0.172922	0.127883	0.065623
419.4	0.295557	0.177211	0.13117	0.068788
419.6	0.288587	0.177443	0.128218	0.062364
419.8	0.301713	0.17469	0.13501	0.06519
420	0.296716	0.176097	0.133714	0.064964
420.2	0.288153	0.170007	0.121721	0.059111
420.4	0.298343	0.180657	0.135623	0.069072
420.6	0.287921	0.1731	0.129394	0.062095
420.8	0.288919	0.170987	0.132077	0.060178
421	0.296072	0.176583	0.134318	0.069448
421.2	0.297983	0.175424	0.131217	0.063111
421.4	0.293024	0.170891	0.126401	0.065984
421.6	0.289905	0.171008	0.125083	0.05679
421.8	0.290288	0.17729	0.132047	0.056546
422	0.286759	0.165484	0.123019	0.05748
422.2	0.288169	0.167878	0.125522	0.059748
422.4	0.293219	0.163572	0.131401	0.064464
422.6	0.291859	0.17067	0.130037	0.056859
422.8	0.290627	0.170754	0.126447	0.057902
423	0.297181	0.17225	0.131686	0.065132
423.2	0.298465	0.175606	0.13255	0.061646
423.4	0.300919	0.172206	0.130632	0.072489
423.6	0.295362	0.177851	0.125056	0.065149
423.8	0.28885	0.176475	0.134164	0.069196
424	0.290457	0.174289	0.129357	0.067936
424.2	0.299282	0.17567	0.135573	0.068243
424.4	0.29657	0.172278	0.124731	0.061894
424.6	0.300239	0.178303	0.133617	0.069048
424.8	0.293992	0.175906	0.125256	0.06411
425	0.289335	0.172163	0.127484	0.061034
425.2	0.296894	0.170533	0.125919	0.059704
425.4	0.298568	0.180756	0.133369	0.069557
425.6	0.293229	0.172424	0.136071	0.065253
425.8	0.290043	0.171718	0.13006	0.066014
426	0.291339	0.176064	0.124206	0.05873
426.2	0.29201	0.169459	0.127391	0.059836
426.4	0.299013	0.174963	0.134018	0.066049
426.6	0.294763	0.170346	0.128753	0.064547
426.8	0.29072	0.169779	0.122853	0.058595
427	0.291247	0.174264	0.128641	0.058092
427.2	0.294539	0.176097	0.131845	0.069103
427.4	0.297789	0.180139	0.129321	0.063738
427.6	0.296498	0.175359	0.131102	0.063761
427.8	0.291236	0.181442	0.128373	0.066867
428	0.293866	0.172421	0.131938	0.062855
428.2	0.299032	0.177483	0.132284	0.071445
428.4	0.295902	0.178006	0.129861	0.06919
428.6	0.300927	0.184253	0.139759	0.068987
428.8	0.294316	0.174272	0.134901	0.062926
429	0.290761	0.179688	0.127232	0.069868
429.2	0.299384	0.173889	0.130807	0.066284
429.4	0.291748	0.177268	0.13795	0.069474
429.6	0.298196	0.182215	0.134913	0.06458
429.8	0.299888	0.175473	0.134742	0.067333
430	0.29422	0.168999	0.12772	0.055999
430.2	0.296986	0.181297	0.127145	0.064201
430.4	0.293846	0.181574	0.13608	0.064489
430.6	0.290444	0.172893	0.128394	0.064946
430.8	0.300199	0.178129	0.134179	0.067868
431	0.290055	0.169887	0.133341	0.060122
431.2	0.296706	0.175357	0.131918	0.067846
431.4	0.294715	0.170021	0.131092	0.062682
431.6	0.295998	0.174377	0.12706	0.063543
431.8	0.286792	0.16907	0.128853	0.058807
432	0.297516	0.177883	0.139517	0.066646
432.2	0.292225	0.176642	0.127476	0.065232
432.4	0.292419	0.174076	0.127007	0.064637
432.6	0.306155	0.182631	0.140561	0.072043
432.8	0.296117	0.17566	0.131616	0.066287
433	0.291211	0.171133	0.130017	0.057109
433.2	0.288661	0.167931	0.125488	0.061774
433.4	0.290013	0.172238	0.137115	0.067655
433.6	0.298878	0.182761	0.137018	0.072192
433.8	0.294869	0.17361	0.13256	0.064933
434	0.292429	0.168222	0.127555	0.05359
434.2	0.291999	0.177251	0.134716	0.063231
434.4	0.288224	0.169972	0.126123	0.058381
434.6	0.300612	0.178541	0.140133	0.069086
434.8	0.295335	0.182467	0.132703	0.068775
435	0.293472	0.173587	0.127275	0.06114
435.2	0.292587	0.168707	0.12617	0.066826
435.4	0.292634	0.175722	0.134862	0.068339
435.6	0.293134	0.178483	0.129757	0.065748
435.8	0.290303	0.172243	0.129649	0.063766
436	0.295077	0.180628	0.128633	0.065135
436.2	0.290201	0.168104	0.129954	0.055038
436.4	0.289347	0.170578	0.126549	0.060699
436.6	0.298349	0.174698	0.132856	0.069159
436.8	0.29435	0.174107	0.127105	0.061304
437	0.291367	0.174906	0.127718	0.061704
437.2	0.294077	0.173464	0.129213	0.061381
437.4	0.289538	0.170946	0.125748	0.061046
437.6	0.293749	0.172329	0.126667	0.058982
437.8	0.293652	0.168402	0.120832	0.062434
438	0.289842	0.168596	0.127383	0.06247
438.2	0.294347	0.175647	0.127897	0.063127
438.4	0.296066	0.181776	0.134753	0.067473
438.6	0.290988	0.175954	0.128612	0.06174
438.8	0.296017	0.179692	0.12866	0.06858
439	0.296478	0.175422	0.125977	0.070733
439.2	0.28965	0.169852	0.127687	0.057665
439.4	0.294172	0.175812	0.129385	0.064829
439.6	0.295654	0.178052	0.134395	0.064084
439.8	0.291805	0.176001	0.130401	0.067109
440	0.291737	0.178127	0.124658	0.064045
440.2	0.295511	0.173853	0.130249	0.064342
440.4	0.287224	0.170734	0.125947	0.060527
440.6	0.296069	0.176388	0.130715	0.060636
440.8	0.291521	0.169686	0.128221	0.064607
441	0.290631	0.172891	0.126853	0.058536
441.2	0.294248	0.173502	0.129743	0.062932
441.4	0.286876	0.177142	0.127961	0.057085
441.6	0.291834	0.177706	0.136859	0.064491
441.8	0.288833	0.174715	0.137669	0.063997
442	0.291148	0.176944	0.130912	0.056934
442.2	0.291681	0.170667	0.12556	0.057091
442.4	0.284795	0.165893	0.129523	0.057663
442.6	0.295768	0.174122	0.130108	0.063366
442.8	0.290593	0.169258	0.12558	0.064649
443	0.289848	0.17282	0.124997	0.059803
443.2	0.295903	0.174024	0.128346	0.062783
443.4	0.297105	0.178096	0.137484	0.072489
443.6	0.295175	0.175453	0.130871	0.063867
443.8	0.299587	0.18214	0.132409	0.06953
444	0.289804	0.174644	0.128904	0.067247
444.2	0.291676	0.170367	0.129039	0.062875
444.4	0.29166	0.171444	0.131611	0.057272
444.6	0.29909	0.180015	0.133963	0.066375
444.8	0.295375	0.176123	0.135298	0.071514
445	0.295752	0.17703	0.137475	0.065691
445.2	0.294937	0.177352	0.129012	0.063148
445.4	0.294617	0.172244	0.124964	0.066501
445.6	0.290265	0.171376	0.127463	0.061091
445.8	0.298349	0.171744	0.129129	0.068842
446	0.295119	0.17194	0.129818	0.060455
446.2	0.292483	0.179144	0.13175	0.066388
446.4	0.294313	0.175199	0.133939	0.06388
446.6	0.293242	0.174864	0.134628	0.064864
446.8	0.29711	0.171976	0.121569	0.063511
447	0.292626	0.165743	0.132726	0.059623
447.2	0.294202	0.181717	0.137277	0.074372
447.4	0.293886	0.173577	0.132062	0.063398
447.6	0.29274	0.174878	0.13151	0.065718
447.8	0.289957	0.173178	0.133168	0.064257
448	0.293017	0.170889	0.131361	0.066388
448.2	0.2961	0.178233	0.135239	0.065006
448.4	0.295078	0.173058	0.126995	0.069453
448.6	0.289544	0.16848	0.125056	0.063338
448.8	0.296462	0.176761	0.12545	0.065119
449	0.29015	0.173784	0.134449	0.06586
449.2	0.289065	0.171363	0.125193	0.062633
449.4	0.289479	0.170752	0.129336	0.063824
449.6	0.292561	0.172927	0.133194	0.05995
449.8	0.295847	0.179552	0.13461	0.065262
450	0.296511	0.17924	0.129885	0.060882
450.2	0.296656	0.176772	0.136014	0.064278
450.4	0.295533	0.180784	0.128741	0.06354
450.6	0.295319	0.181692	0.136967	0.071581
450.8	0.298992	0.17173	0.125447	0.065683
451	0.296706	0.172378	0.12828	0.065008
451.2	0.289661	0.17626	0.129296	0.060104
451.4	0.296665	0.174392	0.130238	0.055475
451.6	0.290382	0.171883	0.132202	0.063567
451.8	0.287363	0.16983	0.129385	0.055128
452	0.292986	0.171319	0.137522	0.065138
452.2	0.288799	0.168288	0.127846	0.062021
452.4	0.287725	0.175175	0.131784	0.055475
452.6	0.291093	0.167137	0.124397	0.06201
452.8	0.295484	0.172279	0.130232	0.0635
453	0.292663	0.178637	0.133285	0.065007
453.2	0.287767	0.17189	0.129952	0.063807
453.4	0.288212	0.169467	0.121368	0.061235
453.6	0.284588	0.173518	0.129804	0.064327
453.8	0.279519	0.167665	0.127481	0.052757
454	0.289701	0.166437	0.127803	0.064249
454.2	0.295057	0.17436	0.129655	0.068102
454.4	0.291474	0.174669	0.129345	0.062008
454.6	0.296605	0.174602	0.129767	0.064598
454.8	0.285909	0.174328	0.125365	0.055973
455	0.291086	0.179679	0.130508	0.069685
455.2	0.285977	0.174047	0.125231	0.060799
455.4	0.298505	0.175082	0.128484	0.069106
455.6	0.289895	0.16961	0.132526	0.064043
455.8	0.292258	0.175551	0.132353	0.065679
456	0.291644	0.169629	0.126628	0.060583
456.2	0.288315	0.1686	0.126109	0.04952
456.4	0.282914	0.164901	0.12717	0.05532
456.6	0.286556	0.164796	0.12633	0.056664
456.8	0.295998	0.17658	0.125387	0.064075
457	0.287892	0.17313	0.130799	0.061835
457.2	0.287255	0.16864	0.12154	0.061092
457.4	0.291686	0.170498	0.125045	0.067224
457.6	0.290692	0.17711	0.128806	0.070163
457.8	0.287761	0.168693	0.127015	0.06114
458	0.299778	0.173677	0.131944	0.067555
458.2	0.287442	0.173751	0.129304	0.069234
458.4	0.285412	0.172622	0.129253	0.058832
458.6	0.289384	0.171871	0.130025	0.066483
458.8	0.291451	0.166453	0.128678	0.057367
459	0.296766	0.178692	0.134175	0.064703
459.2	0.291046	0.177247	0.12998	0.070938
459.4	0.290327	0.167711	0.123013	0.061643
459.6	0.289875	0.173571	0.130103	0.061298
[truncated: 1,101 more rows]

## Sheet: Fig_9E
Time (s)	0.1 mM	0.2 mM	0.8 mM	1.6 mM
70	0	0	0	0
70.2	0.021108	0.01996	0.042609	0.051742
70.4	0.020826	0.020665	0.032719	0.045707
70.6	0.020954	0.018294	0.044578	0.055761
70.8	0.023619	0.022386	0.047158	0.063108
71	0.024326	0.021875	0.057022	0.068771
71.2	0.032791	0.03219	0.059961	0.080713
71.4	0.022832	0.0266	0.057275	0.073832
71.6	0.02759	0.033043	0.066428	0.08546
71.8	0.031791	0.027219	0.066641	0.08936
72	0.035204	0.039078	0.072565	0.094342
72.2	0.038923	0.03706	0.077439	0.097503
72.4	0.029296	0.035278	0.070125	0.101169
72.6	0.043279	0.042514	0.082011	0.112503
72.8	0.043676	0.043329	0.081473	0.112691
73	0.036353	0.045468	0.084591	0.110921
73.2	0.043895	0.043003	0.084522	0.1193
73.4	0.04696	0.04798	0.08775	0.124168
73.6	0.042092	0.043121	0.091262	0.118299
73.8	0.041388	0.044286	0.09244	0.125855
74	0.040128	0.041276	0.090064	0.128805
74.2	0.044044	0.04838	0.09746	0.133268
74.4	0.048066	0.043499	0.100488	0.129611
74.6	0.045336	0.042874	0.093445	0.140102
74.8	0.040486	0.047996	0.099576	0.13392
75	0.040504	0.046389	0.101107	0.141001
75.2	0.052895	0.052876	0.107391	0.149083
75.4	0.048994	0.050654	0.106484	0.14741
75.6	0.053015	0.051909	0.107579	0.157063
75.8	0.051309	0.049978	0.104249	0.152967
76	0.048352	0.051084	0.105555	0.150458
76.2	0.05075	0.055544	0.103734	0.157958
76.4	0.044239	0.058848	0.109222	0.159352
76.6	0.053919	0.057321	0.117737	0.166084
76.8	0.060717	0.054564	0.113101	0.1638
77	0.055954	0.051172	0.111283	0.163983
77.2	0.057086	0.054391	0.115058	0.166263
77.4	0.063044	0.065873	0.122577	0.177277
77.6	0.060328	0.061966	0.125774	0.171192
77.8	0.056645	0.057487	0.124026	0.168803
78	0.062494	0.057782	0.119005	0.174829
78.2	0.064358	0.059306	0.124872	0.173483
78.4	0.056541	0.059572	0.123082	0.178949
78.6	0.062536	0.062898	0.124331	0.181943
78.8	0.051309	0.056603	0.119535	0.181674
79	0.058972	0.055055	0.122057	0.187863
79.2	0.067841	0.066462	0.131459	0.182063
79.4	0.071254	0.066435	0.134639	0.191438
79.6	0.066902	0.070079	0.136345	0.192709
79.8	0.06236	0.067956	0.128051	0.186624
80	0.062733	0.064503	0.133373	0.184992
80.2	0.067932	0.068645	0.134387	0.190466
80.4	0.063487	0.062191	0.131055	0.193138
80.6	0.067085	0.067708	0.13447	0.198841
80.8	0.068852	0.077942	0.139508	0.203413
81	0.065632	0.068873	0.135496	0.195878
81.2	0.062233	0.069937	0.13073	0.201025
81.4	0.068296	0.065156	0.137835	0.200337
81.6	0.060383	0.065786	0.131414	0.200286
81.8	0.069843	0.068279	0.139228	0.207205
82	0.070382	0.071609	0.140083	0.204218
82.2	0.068761	0.075772	0.139661	0.216373
82.4	0.06243	0.068006	0.131695	0.207352
82.6	0.075436	0.073991	0.150504	0.213218
82.8	0.06376	0.066553	0.136467	0.205137
83	0.077321	0.075046	0.143091	0.216294
83.2	0.076509	0.074761	0.138254	0.215576
83.4	0.071875	0.069511	0.140272	0.212628
83.6	0.068792	0.068668	0.139029	0.210962
83.8	0.070383	0.069175	0.150384	0.214569
84	0.077525	0.070612	0.150057	0.223677
84.2	0.068028	0.075057	0.145969	0.22285
84.4	0.073398	0.071243	0.146174	0.218862
84.6	0.076557	0.074343	0.153157	0.222346
84.8	0.08504	0.081321	0.155987	0.230687
85	0.075273	0.075382	0.155081	0.226043
85.2	0.074117	0.078061	0.159249	0.228654
85.4	0.067343	0.074403	0.152952	0.225158
85.6	0.066331	0.07204	0.144854	0.226748
85.8	0.085277	0.081321	0.162019	0.240564
86	0.071443	0.072601	0.151617	0.224504
86.2	0.075928	0.075386	0.15264	0.229496
86.4	0.077787	0.07472	0.154191	0.232003
86.6	0.073108	0.076801	0.150473	0.227802
86.8	0.077249	0.078947	0.150673	0.23853
87	0.077212	0.0869	0.157579	0.236798
87.2	0.078954	0.073739	0.155902	0.234306
87.4	0.072541	0.071461	0.157662	0.226552
87.6	0.077053	0.073035	0.15677	0.228639
87.8	0.081515	0.074089	0.157368	0.240199
88	0.072332	0.08317	0.159708	0.238998
88.2	0.07996	0.077103	0.159498	0.237965
88.4	0.084032	0.085983	0.16432	0.248712
88.6	0.087931	0.086062	0.172507	0.246992
88.8	0.077721	0.074722	0.156083	0.240078
89	0.082472	0.077797	0.1624	0.241263
89.2	0.07916	0.078266	0.165812	0.235535
89.4	0.086494	0.080546	0.171554	0.245186
89.6	0.080097	0.07792	0.164387	0.247841
89.8	0.076843	0.077642	0.161738	0.243415
90	0.077876	0.083246	0.164671	0.253812
90.2	0.081168	0.0773	0.1591	0.248814
90.4	0.078444	0.083596	0.167186	0.246514
90.6	0.086123	0.081489	0.164827	0.247376
90.8	0.088466	0.090253	0.167669	0.256715
91	0.083774	0.085205	0.168342	0.249945
91.2	0.08375	0.080096	0.167904	0.252838
91.4	0.080278	0.079642	0.168296	0.253536
91.6	0.083729	0.087861	0.173085	0.256602
91.8	0.084651	0.086702	0.169697	0.262273
92	0.079175	0.083079	0.168803	0.257848
92.2	0.081292	0.080486	0.166953	0.251649
92.4	0.085343	0.086678	0.177373	0.261291
92.6	0.077202	0.087443	0.16959	0.255396
92.8	0.081843	0.083887	0.16972	0.25297
93	0.089081	0.086827	0.169656	0.262313
93.2	0.08366	0.087841	0.170663	0.253319
93.4	0.080176	0.082888	0.175955	0.259403
93.6	0.079833	0.085539	0.171973	0.263329
93.8	0.085327	0.087095	0.175613	0.267209
94	0.085306	0.085719	0.173015	0.264108
94.2	0.082903	0.092344	0.183256	0.263047
94.4	0.089771	0.091423	0.176983	0.268399
94.6	0.086901	0.08357	0.179646	0.268229
94.8	0.080499	0.084334	0.175154	0.267756
95	0.075314	0.083975	0.172177	0.259632
95.2	0.081314	0.086198	0.170697	0.265653
95.4	0.08583	0.090837	0.181407	0.277822
95.6	0.091608	0.088394	0.178421	0.269346
95.8	0.081418	0.091699	0.179256	0.267647
96	0.089005	0.092946	0.181583	0.272339
96.2	0.086746	0.090543	0.181758	0.272928
96.4	0.086451	0.093817	0.176624	0.26875
96.6	0.090001	0.098414	0.186621	0.276854
96.8	0.093441	0.107594	0.193726	0.281092
97	0.091477	0.098882	0.182707	0.27429
97.2	0.079292	0.08628	0.177696	0.272347
97.4	0.084911	0.087952	0.178362	0.276542
97.6	0.082556	0.096278	0.178526	0.275105
97.8	0.09272	0.099559	0.189973	0.282147
98	0.088433	0.086914	0.18673	0.282728
98.2	0.093092	0.10259	0.195038	0.2803
98.4	0.089114	0.09047	0.184904	0.280236
98.6	0.085124	0.090375	0.181209	0.278594
98.8	0.094863	0.098598	0.190448	0.279504
99	0.083146	0.089751	0.183517	0.280013
99.2	0.093953	0.09664	0.188288	0.287133
99.4	0.08464	0.093002	0.186022	0.283823
99.6	0.088385	0.093068	0.190027	0.287446
99.8	0.084321	0.087492	0.181091	0.27666
100	0.101228	0.104075	0.197308	0.296528
100.2	0.091656	0.107243	0.199271	0.29628
100.4	0.087875	0.09071	0.191605	0.289871
100.6	0.094598	0.094415	0.193574	0.292705
100.8	0.0986	0.100042	0.190455	0.289398
101	0.093589	0.09793	0.198105	0.289038
101.2	0.096341	0.098182	0.193761	0.292917
101.4	0.0999	0.099896	0.194015	0.293501
101.6	0.099026	0.098733	0.196881	0.295756
101.8	0.092682	0.09793	0.197352	0.288695
102	0.092307	0.09744	0.19333	0.297376
102.2	0.098441	0.097001	0.197124	0.296639
102.4	0.099	0.107553	0.203704	0.298682
102.6	0.094308	0.102215	0.193366	0.29311
102.8	0.086734	0.097555	0.198366	0.294767
103	0.099124	0.102313	0.200573	0.304978
103.2	0.095658	0.101091	0.197459	0.296689
103.4	0.094093	0.098587	0.194499	0.296036
103.6	0.092699	0.099361	0.200699	0.300141
103.8	0.096141	0.100442	0.205222	0.301054
104	0.099391	0.105965	0.200719	0.303984
104.2	0.102644	0.104194	0.197404	0.30431
104.4	0.101497	0.103285	0.197776	0.30415
104.6	0.095919	0.102977	0.198111	0.29904
104.8	0.095348	0.099549	0.195954	0.295687
105	0.100019	0.106877	0.197732	0.300819
105.2	0.09152	0.105388	0.205337	0.302734
105.4	0.104422	0.109348	0.208531	0.307278
105.6	0.106067	0.110208	0.206661	0.310778
105.8	0.099312	0.108604	0.202515	0.301333
106	0.109892	0.10837	0.206381	0.315752
106.2	0.105199	0.102156	0.198057	0.304226
106.4	0.108393	0.111465	0.212419	0.316967
106.6	0.096636	0.103232	0.207928	0.311614
106.8	0.102213	0.106892	0.206173	0.307526
107	0.098997	0.099058	0.204331	0.304839
107.2	0.101787	0.106375	0.206372	0.307753
107.4	0.099431	0.106807	0.209764	0.315327
107.6	0.105244	0.11482	0.208423	0.313938
107.8	0.100247	0.103342	0.206023	0.30767
108	0.097435	0.104059	0.209757	0.315
108.2	0.104967	0.111559	0.211961	0.321189
108.4	0.105238	0.111079	0.207522	0.317269
108.6	0.103878	0.107566	0.216907	0.319732
108.8	0.106611	0.110648	0.215069	0.316314
109	0.099408	0.103412	0.204986	0.309529
109.2	0.09657	0.110523	0.209655	0.313774
109.4	0.110405	0.115883	0.217465	0.319209
109.6	0.105675	0.113533	0.218757	0.325372
109.8	0.104103	0.116518	0.213407	0.320271
110	0.100261	0.106383	0.204163	0.313126
110.2	0.105692	0.11471	0.215639	0.325789
110.4	0.105747	0.113322	0.207653	0.315286
110.6	0.10541	0.113392	0.213115	0.318874
110.8	0.107205	0.114363	0.216233	0.317851
111	0.106029	0.110701	0.218985	0.315421
111.2	0.111075	0.112452	0.214151	0.327083
111.4	0.111354	0.113847	0.214669	0.316398
111.6	0.110558	0.118256	0.213561	0.32633
111.8	0.102722	0.115823	0.219123	0.323239
112	0.112636	0.112915	0.216591	0.330202
112.2	0.11023	0.111523	0.213923	0.321884
112.4	0.110803	0.114518	0.208516	0.319873
112.6	0.103533	0.121778	0.217268	0.327374
112.8	0.112474	0.118598	0.218616	0.324725
113	0.115253	0.122228	0.221088	0.343005
113.2	0.107198	0.118574	0.220159	0.329399
113.4	0.120634	0.122999	0.231168	0.342936
113.6	0.106989	0.115098	0.21908	0.326127
113.8	0.102804	0.115689	0.214823	0.329155
114	0.104013	0.112954	0.219575	0.331265
114.2	0.112405	0.118552	0.22284	0.336204
114.4	0.117851	0.121167	0.226933	0.332208
114.6	0.110736	0.118784	0.218429	0.330994
114.8	0.107616	0.117698	0.216974	0.332693
115	0.106627	0.122381	0.226089	0.337118
115.2	0.117001	0.128269	0.234841	0.339111
115.4	0.109485	0.113304	0.225363	0.329526
115.6	0.111832	0.125068	0.227415	0.335555
115.8	0.116578	0.11522	0.222393	0.329764
116	0.11908	0.125011	0.228	0.327229
116.2	0.115254	0.11856	0.225624	0.333935
116.4	0.1171	0.12048	0.219639	0.34197
116.6	0.113171	0.117728	0.226545	0.334474
116.8	0.111735	0.122925	0.224708	0.337088
117	0.116975	0.125153	0.2256	0.3416
117.2	0.111105	0.126814	0.232401	0.342666
117.4	0.119697	0.129019	0.229125	0.339688
117.6	0.110094	0.113675	0.218691	0.335793
117.8	0.112674	0.129755	0.229871	0.350101
118	0.112583	0.126554	0.228522	0.341802
118.2	0.119628	0.123402	0.22824	0.346257
118.4	0.106837	0.118701	0.224373	0.343997
118.6	0.10808	0.124009	0.22543	0.343504
118.8	0.107024	0.11719	0.228223	0.334991
119	0.113065	0.121695	0.230132	0.339291
119.2	0.117564	0.130241	0.229477	0.341304
119.4	0.114563	0.125025	0.232976	0.34791
119.6	0.110923	0.124938	0.235587	0.345735
119.8	0.11575	0.117044	0.223428	0.344028
120	0.121377	0.126403	0.231583	0.354684
120.2	0.117016	0.130485	0.238468	0.348737
120.4	0.12226	0.126436	0.233158	0.348089
120.6	0.124077	0.127754	0.237567	0.357785
120.8	0.121283	0.129793	0.237076	0.353568
121	0.11825	0.124356	0.237024	0.353168
121.2	0.113053	0.119406	0.230549	0.349546
121.4	0.12701	0.138363	0.237061	0.353954
121.6	0.122948	0.126723	0.233111	0.350464
121.8	0.122374	0.124366	0.232727	0.343909
122	0.114803	0.123004	0.230252	0.34926
122.2	0.122718	0.126897	0.243128	0.357665
122.4	0.119572	0.13111	0.239846	0.351264
122.6	0.123419	0.125169	0.238205	0.349449
122.8	0.121774	0.132328	0.240893	0.353118
123	0.124843	0.130277	0.243669	0.349095
123.2	0.119953	0.127038	0.242374	0.356059
123.4	0.117952	0.135077	0.242163	0.357643
123.6	0.124032	0.123893	0.232056	0.354632
123.8	0.128633	0.133008	0.244346	0.353214
124	0.119948	0.123273	0.23864	0.351105
124.2	0.123754	0.129301	0.237883	0.354056
124.4	0.121165	0.122169	0.241062	0.355281
124.6	0.120278	0.12749	0.240087	0.355509
124.8	0.122344	0.125172	0.232853	0.34771
125	0.12222	0.128882	0.240438	0.353504
125.2	0.122857	0.130569	0.241652	0.361129
125.4	0.123473	0.131863	0.23986	0.355306
125.6	0.114856	0.121983	0.240388	0.349204
125.8	0.123813	0.130377	0.244047	0.36464
126	0.121134	0.128155	0.241008	0.358618
126.2	0.115914	0.126389	0.234814	0.356231
126.4	0.129486	0.133159	0.237145	0.360725
126.6	0.126477	0.136615	0.244293	0.358693
126.8	0.125232	0.131069	0.247126	0.359552
127	0.125227	0.131907	0.250475	0.371625
127.2	0.119249	0.131837	0.240123	0.363671
127.4	0.122198	0.136972	0.243703	0.361844
127.6	0.125599	0.132983	0.243416	0.365844
127.8	0.127821	0.13888	0.251564	0.364851
128	0.128429	0.132451	0.252222	0.363824
128.2	0.126905	0.134832	0.24494	0.370478
128.4	0.128921	0.135713	0.251788	0.367161
128.6	0.127459	0.13791	0.25227	0.364023
128.8	0.125512	0.13668	0.25083	0.363694
129	0.124249	0.139934	0.248851	0.374598
129.2	0.128978	0.140184	0.245825	0.373899
129.4	0.125479	0.137162	0.2488	0.373486
129.6	0.125714	0.133816	0.253979	0.374783
129.8	0.132578	0.138331	0.255135	0.36958
130	0.128812	0.143261	0.252543	0.368222
130.2	0.124124	0.135058	0.246646	0.368651
130.4	0.120036	0.13283	0.245081	0.365976
130.6	0.123806	0.137605	0.247937	0.364359
130.8	0.124941	0.14486	0.25272	0.367166
131	0.130234	0.14578	0.263549	0.374613
131.2	0.125268	0.13949	0.244662	0.365129
131.4	0.12413	0.135143	0.245021	0.36608
131.6	0.127786	0.143339	0.249632	0.371401
131.8	0.134556	0.143282	0.262018	0.375709
132	0.12702	0.135793	0.247658	0.377435
132.2	0.122831	0.139792	0.253502	0.379483
132.4	0.122576	0.138578	0.250178	0.375599
132.6	0.131304	0.139639	0.255404	0.375913
132.8	0.133166	0.128858	0.254732	0.371988
133	0.130003	0.141317	0.25233	0.377998
133.2	0.128107	0.141708	0.248358	0.380811
133.4	0.134858	0.144616	0.254328	0.376634
133.6	0.127775	0.142981	0.258319	0.377617
133.8	0.126259	0.143223	0.259377	0.371948
134	0.136485	0.146834	0.25774	0.383387
134.2	0.134454	0.146949	0.258105	0.379536
134.4	0.131132	0.141555	0.252817	0.383786
134.6	0.132659	0.142292	0.258061	0.379478
134.8	0.132056	0.14061	0.259478	0.375292
135	0.132088	0.143692	0.258845	0.384802
135.2	0.14213	0.152085	0.264519	0.386155
135.4	0.133057	0.139611	0.261072	0.382102
135.6	0.14091	0.146065	0.264018	0.38672
135.8	0.143482	0.153442	0.265373	0.392246
136	0.130366	0.14978	0.265657	0.38107
136.2	0.132465	0.142028	0.254715	0.381806
136.4	0.133024	0.147926	0.261391	0.387693
136.6	0.125898	0.138449	0.258664	0.375228
136.8	0.13707	0.142456	0.260368	0.383291
137	0.132041	0.140266	0.256449	0.37978
137.2	0.133907	0.145411	0.259974	0.385466
137.4	0.13864	0.144953	0.262238	0.385057
137.6	0.142334	0.147808	0.261456	0.386484
137.8	0.132627	0.142361	0.25768	0.38188
138	0.141476	0.149714	0.265632	0.380916
138.2	0.139624	0.148118	0.2647	0.3884
138.4	0.141815	0.14745	0.264809	0.392262
138.6	0.135754	0.150892	0.264982	0.387211
138.8	0.137164	0.149219	0.261509	0.389822
139	0.136514	0.145581	0.265636	0.384726
139.2	0.140334	0.151286	0.265807	0.392489
139.4	0.138503	0.15273	0.262149	0.387214
139.6	0.137817	0.152036	0.265979	0.390996
139.8	0.138557	0.143796	0.268878	0.390452
140	0.134496	0.141877	0.259122	0.39255
140.2	0.132617	0.147516	0.267399	0.394205
140.4	0.146391	0.157297	0.27835	0.406772
140.6	0.133467	0.146081	0.257063	0.386366
140.8	0.137879	0.154279	0.271331	0.398203
141	0.129724	0.1474	0.267713	0.392212
141.2	0.136967	0.154943	0.274372	0.398844
141.4	0.130406	0.138731	0.260272	0.388484
141.6	0.140754	0.145629	0.262496	0.38958
141.8	0.145958	0.15498	0.278052	0.39469
142	0.135217	0.152371	0.263455	0.389105
142.2	0.141282	0.152241	0.26742	0.398702
142.4	0.141087	0.156388	0.274478	0.39718
142.6	0.132816	0.142284	0.264871	0.397104
142.8	0.139826	0.152092	0.264881	0.39873
143	0.134275	0.149419	0.26879	0.401686
143.2	0.141526	0.153446	0.269422	0.395861
143.4	0.137295	0.157374	0.278051	0.397308
143.6	0.146394	0.155932	0.273071	0.398157
143.8	0.146853	0.158578	0.278625	0.396478
144	0.141435	0.152283	0.27012	0.393982
144.2	0.14488	0.153557	0.269927	0.398129
144.4	0.140251	0.157953	0.271879	0.400159
144.6	0.145382	0.152846	0.278701	0.399508
144.8	0.150724	0.163442	0.279257	0.409103
145	0.143843	0.164109	0.272341	0.405787
145.2	0.146214	0.159993	0.27857	0.401237
145.4	0.147261	0.154978	0.279073	0.404212
145.6	0.148363	0.161829	0.28372	0.404193
145.8	0.140905	0.154791	0.276895	0.404067
146	0.146149	0.159109	0.27388	0.399702
146.2	0.143587	0.160292	0.276678	0.40587
146.4	0.137369	0.1596	0.281993	0.40319
146.6	0.142004	0.151996	0.275431	0.40059
146.8	0.143747	0.155421	0.279474	0.402434
147	0.15509	0.16501	0.278631	0.410588
147.2	0.140221	0.158459	0.278226	0.39799
147.4	0.138352	0.151599	0.274166	0.396096
147.6	0.146671	0.153919	0.274858	0.405651
147.8	0.146094	0.158878	0.276446	0.40981
148	0.145558	0.159405	0.279222	0.409434
148.2	0.142713	0.151882	0.274084	0.400535
148.4	0.139318	0.14811	0.275454	0.396101
148.6	0.142937	0.153077	0.273141	0.405461
148.8	0.148534	0.157274	0.274519	0.406361
149	0.138187	0.155825	0.278529	0.407452
149.2	0.15066	0.160439	0.286751	0.411212
149.4	0.148523	0.161726	0.280514	0.40733
149.6	0.146694	0.155682	0.277835	0.404368
149.8	0.149381	0.159517	0.284283	0.405553
150	0.147863	0.162827	0.281242	0.409289
150.2	0.148572	0.165187	0.282266	0.416271
150.4	0.140938	0.15924	0.277476	0.413713
150.6	0.15162	0.166567	0.282775	0.419598
150.8	0.134415	0.161667	0.273674	0.407578
151	0.147829	0.168063	0.284538	0.414089
151.2	0.146662	0.16315	0.285868	0.420296
151.4	0.148743	0.167439	0.286049	0.413064
151.6	0.143691	0.16476	0.28468	0.416522
151.8	0.150793	0.171055	0.282924	0.416267
152	0.146517	0.163528	0.28883	0.416264
152.2	0.150831	0.16417	0.289655	0.420389
152.4	0.155136	0.160631	0.287915	0.414716
152.6	0.153258	0.169726	0.293188	0.41551
152.8	0.15277	0.170004	0.290785	0.416279
153	0.154918	0.162259	0.283856	0.42207
153.2	0.153649	0.167993	0.286019	0.424563
153.4	0.156189	0.16393	0.295252	0.4222
153.6	0.152453	0.169282	0.291693	0.415099
153.8	0.156934	0.174177	0.292495	0.424866
154	0.15494	0.169391	0.290673	0.420015
154.2	0.152165	0.170587	0.293671	0.415729
154.4	0.151876	0.163204	0.283026	0.412829
154.6	0.152668	0.162214	0.281532	0.415891
154.8	0.165043	0.169327	0.293318	0.421373
155	0.146921	0.166328	0.286668	0.420911
155.2	0.149574	0.161649	0.289309	0.415474
155.4	0.147153	0.167874	0.287575	0.417779
155.6	0.150688	0.169347	0.284959	0.42572
155.8	0.14948	0.165732	0.287326	0.417967
156	0.156372	0.16724	0.292699	0.416424
156.2	0.15288	0.161599	0.293881	0.415034
156.4	0.154873	0.168172	0.2935	0.425328
156.6	0.160916	0.17801	0.295359	0.424901
156.8	0.155057	0.166953	0.2902	0.423531
157	0.157858	0.163544	0.290169	0.416813
157.2	0.156422	0.171889	0.298753	0.423892
157.4	0.161772	0.17781	0.293975	0.425857
157.6	0.149349	0.171687	0.289621	0.431033
157.8	0.160495	0.174309	0.30262	0.423029
158	0.159985	0.177661	0.292279	0.429498
158.2	0.161246	0.17515	0.298245	0.429594
158.4	0.158805	0.180177	0.293308	0.430374
158.6	0.157493	0.1733	0.295377	0.427474
158.8	0.163313	0.178524	0.29802	0.436308
159	0.161171	0.172251	0.30278	0.434828
159.2	0.155485	0.171234	0.290956	0.418481
159.4	0.160041	0.176023	0.293552	0.427393
159.6	0.154407	0.169626	0.29916	0.429666
159.8	0.16074	0.176546	0.295212	0.428025
160	0.159132	0.173876	0.297777	0.430345
160.2	0.157225	0.170256	0.293467	0.431347
160.4	0.154615	0.177186	0.300158	0.431455
160.6	0.160012	0.178972	0.2957	0.429256
160.8	0.156224	0.171649	0.295038	0.430396
161	0.161249	0.179728	0.29638	0.437696
161.2	0.154925	0.167374	0.295669	0.430248
161.4	0.162271	0.181318	0.301379	0.43551
161.6	0.1524	0.16963	0.299939	0.433973
161.8	0.163747	0.180046	0.297999	0.435733
162	0.16572	0.186292	0.302027	0.438907
162.2	0.164288	0.176332	0.303141	0.433634
162.4	0.157792	0.179026	0.298409	0.433811
162.6	0.161971	0.177286	0.302986	0.429795
162.8	0.159339	0.180352	0.300676	0.434075
163	0.162877	0.177444	0.299171	0.436489
163.2	0.154586	0.168669	0.295765	0.436243
163.4	0.16324	0.184231	0.306338	0.437572
163.6	0.153346	0.178463	0.294452	0.434556
163.8	0.162681	0.17979	0.302542	0.43332
164	0.161664	0.178165	0.301671	0.439536
164.2	0.157361	0.173395	0.299479	0.429964
164.4	0.163286	0.17385	0.301814	0.434976
164.6	0.161358	0.177923	0.305166	0.439857
164.8	0.160651	0.175644	0.298244	0.441637
165	0.156845	0.173437	0.29624	0.431603
165.2	0.156402	0.167979	0.301561	0.433967
165.4	0.163194	0.179824	0.305817	0.436857
165.6	0.161932	0.180018	0.299766	0.443026
165.8	0.171768	0.180092	0.307604	0.443367
166	0.161087	0.18034	0.303471	0.439763
166.2	0.162832	0.182434	0.30375	0.435986
166.4	0.160612	0.18102	0.305282	0.44059
166.6	0.156119	0.172388	0.307969	0.435681
166.8	0.166996	0.180048	0.305229	0.44096
167	0.167792	0.185351	0.312723	0.441656
167.2	0.167807	0.194357	0.310744	0.445451
167.4	0.165811	0.180667	0.302993	0.436565
167.6	0.167497	0.192382	0.312347	0.447882
167.8	0.16396	0.184561	0.310517	0.439892
168	0.16574	0.187362	0.314753	0.445006
168.2	0.163836	0.186933	0.300924	0.446891
168.4	0.168978	0.186122	0.310574	0.446346
168.6	0.162226	0.179186	0.296074	0.43899
168.8	0.161587	0.184799	0.304787	0.449785
169	0.168256	0.183442	0.305544	0.4403
169.2	0.165551	0.184572	0.311967	0.442052
169.4	0.167357	0.179991	0.305459	0.445653
169.6	0.164838	0.175174	0.300225	0.436774
169.8	0.157837	0.176187	0.290893	0.441217
170	0.161783	0.185222	0.311015	0.44697
170.2	0.16384	0.188109	0.307451	0.450037
170.4	0.15437	0.175135	0.298388	0.441978
170.6	0.163034	0.179954	0.300406	0.443189
170.8	0.157704	0.177669	0.303055	0.4378
171	0.166815	0.181417	0.30287	0.449816
171.2	0.155708	0.18485	0.302661	0.450224
171.4	0.167387	0.189365	0.310425	0.45224
171.6	0.168101	0.188278	0.313675	0.447813
171.8	0.169696	0.187268	0.310999	0.451058
172	0.16863	0.18309	0.309648	0.441434
172.2	0.176939	0.190002	0.319366	0.454837
172.4	0.162696	0.179843	0.308958	0.442318
172.6	0.168592	0.189205	0.310329	0.454323
172.8	0.171648	0.190602	0.315778	0.449327
173	0.177628	0.188111	0.316753	0.454666
173.2	0.171656	0.186927	0.310642	0.452396
173.4	0.174835	0.19087	0.31471	0.461248
173.6	0.169281	0.179785	0.311743	0.444065
173.8	0.163664	0.183605	0.306419	0.447584
174	0.169221	0.192067	0.314517	0.454723
174.2	0.179084	0.184881	0.314404	0.455419
174.4	0.168587	0.184006	0.317337	0.453691
174.6	0.168912	0.187753	0.309416	0.452486
174.8	0.172837	0.195193	0.321339	0.457203
175	0.167673	0.186599	0.315647	0.455037
175.2	0.172773	0.19108	0.316214	0.45483
175.4	0.175085	0.19446	0.318624	0.453929
175.6	0.171068	0.189865	0.316232	0.463191
175.8	0.171571	0.188518	0.315211	0.446888
176	0.171673	0.186647	0.315327	0.453095
176.2	0.167326	0.182335	0.307999	0.456766
176.4	0.176669	0.193246	0.318467	0.455347
176.6	0.169557	0.190911	0.320231	0.461089
176.8	0.168971	0.192238	0.322312	0.453723
177	0.171119	0.193637	0.314853	0.462672
177.2	0.178772	0.199933	0.324946	0.466842
177.4	0.16668	0.193964	0.320708	0.463451
177.6	0.166039	0.192227	0.315985	0.454568
177.8	0.178927	0.187199	0.320931	0.4574
178	0.17142	0.192876	0.314712	0.456967
178.2	0.175388	0.196323	0.31976	0.459696
178.4	0.172399	0.193534	0.315301	0.454148
178.6	0.168732	0.194643	0.317129	0.456945
178.8	0.173438	0.196537	0.320422	0.460075
179	0.175885	0.199921	0.322263	0.464008
179.2	0.180276	0.191673	0.325275	0.469323
179.4	0.166479	0.192168	0.322634	0.451242
179.6	0.177006	0.189743	0.325229	0.458931
179.8	0.171669	0.185201	0.321098	0.456359
180	0.172777	0.192057	0.325977	0.458
180.2	0.180069	0.195926	0.323637	0.463848
180.4	0.172359	0.194397	0.315418	0.464898
180.6	0.175214	0.205933	0.326579	0.465539
180.8	0.176072	0.196872	0.325886	0.462469
181	0.173849	0.195936	0.319964	0.468139
181.2	0.168583	0.19295	0.327866	0.462523
181.4	0.173003	0.193434	0.315038	0.454799
181.6	0.179536	0.200044	0.324513	0.468712
181.8	0.176132	0.192633	0.323188	0.461129
182	0.172177	0.189278	0.320324	0.460617
182.2	0.180032	0.198556	0.327908	0.473787
182.4	0.182497	0.200937	0.32049	0.468104
182.6	0.169074	0.190758	0.319184	0.45495
182.8	0.179829	0.196398	0.32409	0.467635
183	0.181446	0.199436	0.332417	0.468696
183.2	0.177281	0.197212	0.328948	0.475915
183.4	0.176735	0.199363	0.326638	0.46411
183.6	0.17615	0.200178	0.325294	0.463752
183.8	0.177466	0.198375	0.326049	0.458294
184	0.179209	0.201068	0.331755	0.480523
184.2	0.178087	0.200707	0.330159	0.468325
184.4	0.188883	0.202566	0.336074	0.470118
184.6	0.186402	0.200914	0.333637	0.472552
184.8	0.179689	0.192081	0.324759	0.477344
185	0.176914	0.197163	0.32793	0.469214
185.2	0.187047	0.200886	0.332187	0.473807
185.4	0.176739	0.191289	0.323276	0.464812
185.6	0.180329	0.196576	0.328818	0.47052
185.8	0.177306	0.205868	0.320606	0.474829
186	0.18147	0.200124	0.330263	0.470648
186.2	0.184388	0.20297	0.332741	0.476122
186.4	0.185654	0.204093	0.330462	0.469049
186.6	0.177998	0.200935	0.333654	0.471667
186.8	0.186458	0.2056	0.329033	0.478012
187	0.187191	0.20463	0.337953	0.474582
187.2	0.180286	0.203251	0.325123	0.473137
187.4	0.190897	0.205035	0.340879	0.4768
187.6	0.189788	0.20549	0.328647	0.482179
187.8	0.181432	0.208452	0.334692	0.477607
188	0.187703	0.201017	0.333539	0.474943
188.2	0.192079	0.20934	0.339405	0.483063
188.4	0.185084	0.196571	0.328975	0.471055
188.6	0.188074	0.20588	0.341605	0.48
188.8	0.181034	0.194474	0.331695	0.469216
189	0.183891	0.207768	0.336491	0.47749
189.2	0.183093	0.204684	0.328665	0.476658
189.4	0.176615	0.195939	0.337117	0.473338
189.6	0.188098	0.212175	0.337779	0.481434
189.8	0.189642	0.206054	0.338541	0.480284
190	0.181375	0.206142	0.336743	0.47186
190.2	0.183217	0.205733	0.336731	0.472893
190.4	0.177227	0.197611	0.328156	0.47862
190.6	0.186524	0.196886	0.327513	0.48396
190.8	0.196112	0.210096	0.344479	0.484508
191	0.181979	0.198339	0.335193	0.47554
191.2	0.18939	0.210418	0.339706	0.482108
191.4	0.187626	0.205755	0.336592	0.479988
191.6	0.186682	0.201431	0.335422	0.478251
191.8	0.189871	0.204975	0.334115	0.47848
192	0.185192	0.211387	0.339932	0.485071
192.2	0.181924	0.207119	0.33437	0.477582
192.4	0.186652	0.206541	0.33934	0.477028
192.6	0.179609	0.202971	0.333879	0.478028
192.8	0.180412	0.206707	0.334539	0.480934
193	0.187472	0.208243	0.335107	0.485617
193.2	0.17881	0.19448	0.327328	0.468796
193.4	0.185495	0.204191	0.346617	0.484476
193.6	0.185757	0.211036	0.341119	0.487331
193.8	0.177084	0.205308	0.341928	0.482785
194	0.183047	0.206635	0.333849	0.483264
194.2	0.18235	0.208439	0.337533	0.48171
194.4	0.180837	0.2051	0.333933	0.478977
194.6	0.184288	0.21496	0.338626	0.485086
194.8	0.189586	0.213442	0.345449	0.49111
195	0.197108	0.214283	0.348216	0.492027
195.2	0.179273	0.202331	0.334979	0.480518
195.4	0.187911	0.204766	0.343446	0.491659
195.6	0.190671	0.212071	0.340272	0.48717
195.8	0.188646	0.210579	0.339455	0.48229
196	0.182868	0.20667	0.335058	0.484861
196.2	0.186439	0.20637	0.334233	0.485792
196.4	0.191884	0.213981	0.34701	0.485502
196.6	0.191996	0.217549	0.349754	0.491335
196.8	0.189832	0.222219	0.348082	0.49034
197	0.189988	0.213153	0.344862	0.486115
197.2	0.188844	0.208148	0.349078	0.486197
197.4	0.191565	0.210159	0.340954	0.494429
197.6	0.189449	0.20347	0.341042	0.487839
197.8	0.197078	0.219928	0.343738	0.495939
198	0.193495	0.211599	0.350237	0.497117
198.2	0.186883	0.214453	0.34278	0.488719
198.4	0.188888	0.207177	0.337318	0.483709
198.6	0.189894	0.209134	0.340816	0.488809
198.8	0.182981	0.206325	0.341862	0.485908
199	0.19508	0.210263	0.346963	0.487669
199.2	0.193067	0.211345	0.344138	0.490962
199.4	0.197261	0.21436	0.345888	0.490569
199.6	0.191347	0.216977	0.341932	0.485222
199.8	0.198131	0.2068	0.348846	0.493516
200	0.189377	0.210497	0.343523	0.492254
200.2	0.19165	0.213971	0.345344	0.487612
200.4	0.199525	0.215718	0.355051	0.492455
200.6	0.188297	0.204601	0.338065	0.486593
200.8	0.205408	0.224965	0.358909	0.49862
201	0.195195	0.217832	0.349998	0.493447
201.2	0.200043	0.215633	0.347138	0.492451
201.4	0.190078	0.212315	0.340949	0.501015
201.6	0.201349	0.219399	0.35028	0.500863
201.8	0.195026	0.210237	0.352212	0.491716
202	0.19169	0.216633	0.353734	0.492009
202.2	0.191482	0.21597	0.341177	0.485241
202.4	0.196354	0.220316	0.348078	0.497884
202.6	0.19173	0.217459	0.346092	0.491369
202.8	0.203925	0.219804	0.351396	0.496481
203	0.198329	0.219786	0.350935	0.493358
203.2	0.197752	0.214805	0.353799	0.494332
203.4	0.192962	0.209987	0.352958	0.49249
203.6	0.197946	0.214582	0.353859	0.4972
203.8	0.194946	0.212197	0.346614	0.486287
204	0.198845	0.22491	0.351024	0.495968
204.2	0.198843	0.220091	0.35186	0.498029
204.4	0.198633	0.216385	0.352495	0.499271
204.6	0.195703	0.215371	0.346069	0.494936
204.8	0.194845	0.222564	0.349086	0.504527
205	0.201041	0.219683	0.35472	0.504277
205.2	0.193266	0.21432	0.346251	0.497372
205.4	0.194374	0.212826	0.353588	0.493628
205.6	0.196555	0.223567	0.358895	0.49673
205.8	0.201121	0.224105	0.352291	0.497416
206	0.196372	0.216927	0.345646	0.490785
206.2	0.204844	0.22662	0.358965	0.498002
206.4	0.202254	0.218246	0.358569	0.507751
206.6	0.199303	0.219839	0.361687	0.50572
206.8	0.193356	0.217533	0.351735	0.499136
207	0.192372	0.223467	0.352801	0.499528
207.2	0.193771	0.224175	0.361182	0.497098
207.4	0.188747	0.223969	0.359267	0.507669
207.6	0.19835	0.224912	0.351428	0.504369
207.8	0.194725	0.21643	0.354635	0.502518
208	0.202028	0.222141	0.356484	0.505045
208.2	0.200269	0.223674	0.366493	0.509982
208.4	0.195173	0.213827	0.35106	0.499348
208.6	0.196163	0.221842	0.358983	0.503822
208.8	0.206624	0.228433	0.360867	0.513722
209	0.18967	0.215851	0.353307	0.499841
209.2	0.206939	0.229233	0.36187	0.516523
209.4	0.210354	0.231781	0.369057	0.516515
209.6	0.19527	0.218479	0.349961	0.496178
209.8	0.199997	0.224232	0.360988	0.507812
210	0.191856	0.220033	0.352742	0.505304
210.2	0.201781	0.223374	0.351325	0.500402
210.4	0.200383	0.220766	0.349932	0.495532
210.6	0.200598	0.218572	0.354569	0.506281
210.8	0.20475	0.222197	0.360768	0.510597
211	0.203898	0.2214	0.356413	0.510908
211.2	0.206918	0.22552	0.359152	0.510693
211.4	0.198485	0.215355	0.357285	0.502645
211.6	0.207536	0.231393	0.362021	0.513148
211.8	0.202248	0.228207	0.364403	0.510269
212	0.206074	0.2234	0.363194	0.510421
212.2	0.208471	0.228972	0.370788	0.516454
212.4	0.202466	0.228227	0.361736	0.508625
212.6	0.199621	0.225013	0.364745	0.514295
212.8	0.201815	0.219032	0.35956	0.504495
213	0.208896	0.228212	0.360231	0.508251
213.2	0.210352	0.227244	0.364274	0.513026
213.4	0.207153	0.222128	0.35894	0.510478
213.6	0.209121	0.227134	0.3658	0.510887
213.8	0.20893	0.22527	0.362956	0.508175
214	0.213276	0.239033	0.364378	0.514703
214.2	0.210055	0.2351	0.361542	0.518913
214.4	0.205128	0.220781	0.365015	0.512073
214.6	0.206221	0.225818	0.361956	0.513834
214.8	0.205108	0.230058	0.367234	0.515313
215	0.203371	0.235284	0.364748	0.5112
215.2	0.206694	0.229571	0.366033	0.516485
215.4	0.194648	0.216233	0.359459	0.514841
215.6	0.203145	0.228343	0.365917	0.512373
215.8	0.208782	0.228207	0.366683	0.514933
216	0.212037	0.235522	0.364736	0.515793
216.2	0.20639	0.229624	0.360904	0.510366
216.4	0.201125	0.229184	0.361639	0.511691
216.6	0.206256	0.225923	0.364658	0.516188
216.8	0.208961	0.220894	0.366842	0.514948
217	0.213268	0.226112	0.365376	0.517394
217.2	0.212528	0.23071	0.36971	0.515612
217.4	0.2093	0.230648	0.361366	0.514386
217.6	0.214422	0.233539	0.368492	0.522105
217.8	0.209062	0.230606	0.36278	0.515891
218	0.20325	0.2288	0.36412	0.515144
218.2	0.209909	0.235293	0.371021	0.516784
218.4	0.205266	0.226299	0.364319	0.512123
218.6	0.205172	0.235147	0.368945	0.518904
218.8	0.212302	0.237139	0.370766	0.518987
219	0.209903	0.229598	0.364325	0.517452
219.2	0.211571	0.228781	0.370638	0.51372
219.4	0.210851	0.230005	0.366956	0.516874
219.6	0.204377	0.22893	0.365524	0.512967
219.8	0.213539	0.233694	0.370783	0.523068
220	0.215391	0.226865	0.368423	0.521482
220.2	0.21019	0.235308	0.371279	0.516354
220.4	0.21075	0.229845	0.366541	0.515085
220.6	0.2034	0.231386	0.367253	0.521028
220.8	0.215822	0.235323	0.37262	0.521691
221	0.20938	0.234528	0.370379	0.516248
221.2	0.212366	0.232472	0.365474	0.522681
221.4	0.207665	0.230772	0.366594	0.515753
221.6	0.214121	0.228829	0.37512	0.5171
221.8	0.216949	0.228979	0.370638	0.523263
222	0.216384	0.243389	0.378715	0.529482
222.2	0.209046	0.230883	0.377364	0.521407
222.4	0.212724	0.241803	0.375142	0.523589
222.6	0.214688	0.242313	0.374181	0.524324
222.8	0.213842	0.242479	0.377311	0.528094
223	0.205396	0.228892	0.367788	0.514508
223.2	0.203915	0.224911	0.361813	0.511613
223.4	0.214262	0.235899	0.365889	0.515711
223.6	0.21243	0.234473	0.372417	0.526558
223.8	0.210869	0.229914	0.364243	0.519624
224	0.216641	0.232397	0.370642	0.524927
224.2	0.215395	0.242477	0.371921	0.526234
224.4	0.21755	0.245454	0.37937	0.524177
224.6	0.21954	0.243636	0.374805	0.520864
224.8	0.217025	0.237506	0.370402	0.528685
225	0.21476	0.238453	0.374855	0.528021
225.2	0.214421	0.241861	0.378008	0.528151
225.4	0.212936	0.233075	0.36885	0.521153
225.6	0.20971	0.234289	0.375821	0.518647
225.8	0.2131	0.235865	0.370366	0.524105
226	0.213808	0.234958	0.377608	0.516287
226.2	0.213577	0.239058	0.377299	0.523253
226.4	0.21845	0.241084	0.375438	0.525703
226.6	0.219137	0.241868	0.380211	0.524811
226.8	0.215575	0.230984	0.371177	0.519377
227	0.220285	0.242856	0.384448	0.532487
227.2	0.214983	0.241396	0.375005	0.529898
227.4	0.20929	0.239481	0.378753	0.526101
227.6	0.212477	0.240117	0.380835	0.526157
227.8	0.215124	0.239992	0.37642	0.53017
228	0.210105	0.233158	0.369061	0.5214
228.2	0.205049	0.238513	0.370746	0.525587
228.4	0.219649	0.244763	0.384539	0.531009
228.6	0.217605	0.23449	0.371338	0.525253
228.8	0.210817	0.232908	0.376312	0.530863
229	0.212723	0.234566	0.37258	0.525132
229.2	0.21864	0.235855	0.376088	0.524712
229.4	0.215656	0.243319	0.376799	0.529542
229.6	0.212457	0.235782	0.380518	0.526736
229.8	0.220425	0.247581	0.380567	0.534807
230	0.216837	0.23983	0.376406	0.53143
230.2	0.216624	0.238127	0.378452	0.523215
230.4	0.223128	0.244771	0.387385	0.54028
230.6	0.217744	0.237862	0.382497	0.536572
230.8	0.213159	0.231709	0.375346	0.521651
231	0.223511	0.249659	0.385473	0.537829
231.2	0.2165	0.236952	0.377754	0.528943
231.4	0.216791	0.236359	0.381792	0.529069
231.6	0.217767	0.244086	0.38099	0.530925
231.8	0.225809	0.239141	0.386081	0.529352
232	0.222437	0.242221	0.383488	0.528183
232.2	0.222588	0.250411	0.383316	0.533449
232.4	0.212327	0.249235	0.38179	0.52855
232.6	0.222051	0.244053	0.389117	0.536784
232.8	0.211449	0.234953	0.375375	0.52684
233	0.222014	0.240604	0.375448	0.538402
233.2	0.222037	0.252637	0.38589	0.546338
233.4	0.218505	0.243188	0.38286	0.532888
233.6	0.214104	0.24685	0.379328	0.540386
233.8	0.219904	0.247874	0.383894	0.534417
234	0.213467	0.24008	0.372541	0.527107
234.2	0.217244	0.247998	0.38267	0.537559
234.4	0.212939	0.239307	0.377433	0.520969
234.6	0.221786	0.251565	0.382328	0.534221
234.8	0.217049	0.246523	0.380524	0.534672
235	0.224528	0.245225	0.386378	0.53786
235.2	0.222671	0.245095	0.388148	0.537654
235.4	0.212157	0.24544	0.378349	0.527134
235.6	0.224369	0.242136	0.378649	0.529211
235.8	0.219445	0.245774	0.383049	0.535828
236	0.220906	0.248701	0.383674	0.543577
236.2	0.230797	0.250067	0.394018	0.538625
236.4	0.226133	0.24291	0.376499	0.539743
236.6	0.226313	0.246645	0.389597	0.539187
236.8	0.229302	0.249911	0.391764	0.5455
237	0.218981	0.241784	0.384747	0.538905
237.2	0.221166	0.24518	0.386003	0.536149
237.4	0.224452	0.246651	0.382496	0.543678
237.6	0.226122	0.24461	0.394367	0.540792
237.8	0.224899	0.250736	0.384795	0.538503
238	0.221689	0.245827	0.392406	0.539439
238.2	0.222172	0.24552	0.38336	0.53954
238.4	0.230552	0.249252	0.385825	0.541846
238.6	0.214145	0.241846	0.382546	0.537134
238.8	0.224964	0.250502	0.381388	0.544086
239	0.22301	0.245742	0.395908	0.543795
239.2	0.224807	0.246355	0.386878	0.539616
239.4	0.223489	0.252984	0.393098	0.546178
239.6	0.224473	0.246544	0.38531	0.532866
239.8	0.220694	0.2553	0.392514	0.540864
240	0.225314	0.247713	0.388647	0.54048
240.2	0.227632	0.252687	0.391022	0.541408
240.4	0.22241	0.245241	0.388729	0.54646
240.6	0.225441	0.255218	0.393874	0.539188
240.8	0.224287	0.25109	0.398777	0.546691
241	0.218301	0.242931	0.390557	0.543255
241.2	0.227681	0.244912	0.388771	0.545507
241.4	0.229086	0.258644	0.395467	0.546462
241.6	0.234846	0.25918	0.39565	0.553031
241.8	0.225757	0.243211	0.385917	0.540249
242	0.230664	0.256769	0.394884	0.548037
242.2	0.225266	0.244479	0.388789	0.541934
242.4	0.222059	0.244363	0.394715	0.542473
242.6	0.232174	0.249915	0.387312	0.54398
242.8	0.225884	0.248107	0.385174	0.542595
243	0.230476	0.250431	0.396977	0.551747
243.2	0.227827	0.251995	0.392825	0.548815
243.4	0.228206	0.256014	0.395828	0.548202
243.6	0.228819	0.247368	0.396523	0.552841
243.8	0.230007	0.249314	0.393506	0.552665
244	0.224067	0.248209	0.394728	0.549336
244.2	0.227975	0.247611	0.384283	0.545246
244.4	0.230079	0.253833	0.391468	0.547012
244.6	0.22794	0.249309	0.393046	0.544728
244.8	0.235478	0.250762	0.392382	0.548316
245	0.223916	0.251048	0.393291	0.550176
245.2	0.230453	0.25266	0.387191	0.55308
245.4	0.228368	0.258099	0.395348	0.552531
245.6	0.235151	0.254756	0.398326	0.553858
245.8	0.226013	0.253693	0.398505	0.549471
246	0.227244	0.250627	0.396277	0.553392
246.2	0.233204	0.254786	0.402992	0.555246
246.4	0.230677	0.253388	0.388539	0.545573
246.6	0.229488	0.25451	0.400907	0.548291
246.8	0.227134	0.249664	0.393786	0.548297
247	0.223751	0.244782	0.387301	0.55196
247.2	0.231367	0.246914	0.391155	0.548234
247.4	0.222228	0.24612	0.394503	0.549731
247.6	0.224689	0.249155	0.388596	0.546156
247.8	0.234001	0.254059	0.399966	0.557583
248	0.231236	0.257373	0.399457	0.554111
248.2	0.226448	0.244726	0.387477	0.543632
248.4	0.234182	0.26953	0.402612	0.553307
248.6	0.228105	0.252782	0.394811	0.542531
248.8	0.232931	0.254323	0.397617	0.554067
249	0.220377	0.258813	0.396822	0.554103
249.2	0.230372	0.261479	0.396464	0.550724
249.4	0.231694	0.265769	0.398271	0.557704
249.6	0.21937	0.252901	0.388528	0.545589
249.8	0.23562	0.257773	0.403528	0.555966
250	0.226979	0.25522	0.401252	0.552802
250.2	0.229767	0.253812	0.395498	0.549949
250.4	0.224577	0.256582	0.396604	0.554036
250.6	0.230144	0.256025	0.397367	0.561087
250.8	0.240922	0.265404	0.4078	0.556749
251	0.220225	0.245868	0.389794	0.546814
251.2	0.22137	0.250736	0.389764	0.547139
251.4	0.233342	0.255156	0.3996	0.549588
251.6	0.231676	0.254307	0.399972	0.552529
251.8	0.232923	0.260393	0.402188	0.55536
252	0.233374	0.258565	0.401928	0.550892
252.2	0.222553	0.256031	0.394194	0.548797
252.4	0.231051	0.264551	0.399757	0.560228
252.6	0.237187	0.261538	0.403482	0.55786
252.8	0.233232	0.255444	0.403158	0.552217
253	0.229947	0.259087	0.395888	0.553288
253.2	0.232095	0.262407	0.399957	0.555307
253.4	0.230637	0.251355	0.402634	0.555894
253.6	0.241537	0.260582	0.406406	0.554542
253.8	0.234203	0.257017	0.401771	0.55865
254	0.233778	0.259	0.404229	0.564263
254.2	0.229216	0.255805	0.401266	0.55468
254.4	0.23303	0.260646	0.405547	0.557552
254.6	0.236606	0.262706	0.406329	0.559185
254.8	0.236068	0.263339	0.415881	0.569367
255	0.237386	0.255277	0.4101	0.561467
255.2	0.228487	0.259682	0.403294	0.553921
255.4	0.236571	0.265179	0.403158	0.560873
255.6	0.239058	0.261783	0.404209	0.557223
255.8	0.240291	0.265795	0.405331	0.563298
256	0.235619	0.253096	0.400518	0.552236
256.2	0.242253	0.263521	0.405481	0.560026
256.4	0.232775	0.255127	0.401832	0.557109
256.6	0.238171	0.258632	0.405539	0.558125
256.8	0.230309	0.258022	0.406752	0.558607
257	0.239642	0.266527	0.410062	0.568825
257.2	0.234962	0.259214	0.403531	0.564074
257.4	0.233793	0.258645	0.408952	0.565923
257.6	0.233351	0.260563	0.404104	0.564985
257.8	0.240399	0.26305	0.403616	0.559333
258	0.242565	0.268515	0.406998	0.564582
258.2	0.237027	0.264436	0.408506	0.561375
258.4	0.232429	0.26401	0.407744	0.558026
258.6	0.234632	0.256872	0.410614	0.561277
258.8	0.234639	0.255584	0.405042	0.56402
259	0.230745	0.257256	0.408081	0.558605
259.2	0.236128	0.262222	0.404207	0.563683
259.4	0.234957	0.256396	0.395964	0.559917
259.6	0.229018	0.251517	0.395207	0.561927
259.8	0.239769	0.264654	0.408856	0.569658
260	0.239237	0.261597	0.405574	0.560815
260.2	0.242233	0.263379	0.412788	0.563004
260.4	0.235378	0.26401	0.403051	0.559219
260.6	0.236488	0.262968	0.405544	0.556211
260.8	0.245579	0.263287	0.41046	0.568291
261	0.237825	0.268474	0.41458	0.564906
261.2	0.240381	0.255674	0.405795	0.558304
261.4	0.233295	0.258283	0.405226	0.557688
261.6	0.234476	0.26264	0.409915	0.565791
261.8	0.239792	0.268553	0.411196	0.571246
262	0.236585	0.263233	0.40451	0.562645
262.2	0.244813	0.276598	0.41344	0.574554
262.4	0.238351	0.27036	0.415483	0.572884
262.6	0.24537	0.262469	0.412286	0.567037
262.8	0.249201	0.264834	0.408677	0.561745
263	0.24563	0.264108	0.417323	0.568062
263.2	0.230485	0.260837	0.410711	0.563304
263.4	0.234898	0.265907	0.408417	0.572393
263.6	0.24618	0.272903	0.408453	0.567044
263.8	0.234099	0.263811	0.407304	0.565061
264	0.245902	0.265721	0.404089	0.562392
264.2	0.234289	0.258969	0.406613	0.560682
264.4	0.247606	0.264445	0.413543	0.566999
264.6	0.240001	0.266561	0.409303	0.562324
264.8	0.231513	0.258384	0.412419	0.568721
265	0.234794	0.26484	0.407246	0.565527
265.2	0.236315	0.263806	0.408517	0.56947
265.4	0.241245	0.269141	0.416562	0.569894
265.6	0.238881	0.267227	0.414213	0.566956
265.8	0.244717	0.271025	0.417757	0.567724
266	0.239583	0.265923	0.409277	0.562765
266.2	0.247429	0.265445	0.406819	0.572155
266.4	0.240887	0.269704	0.419647	0.567664
266.6	0.243499	0.268862	0.411141	0.565657
266.8	0.247413	0.272277	0.410983	0.565944
267	0.240856	0.271932	0.409931	0.562304
267.2	0.24049	0.260057	0.40503	0.563762
267.4	0.244692	0.27059	0.408747	0.567316
267.6	0.243071	0.275091	0.419292	0.576358
267.8	0.237465	0.261978	0.409301	0.563862
268	0.246901	0.270453	0.412584	0.576794
268.2	0.23828	0.266954	0.414413	0.572845
268.4	0.241286	0.27106	0.411488	0.57099
268.6	0.250227	0.270627	0.422548	0.582355
268.8	0.241627	0.269597	0.417396	0.574193
269	0.243319	0.270341	0.412046	0.573863
269.2	0.241558	0.268252	0.419291	0.56938
269.4	0.24524	0.270036	0.415493	0.569727
269.6	0.252769	0.268158	0.416592	0.573047
269.8	0.245151	0.267658	0.414425	0.583687
270	0.235969	0.269924	0.415542	0.572679
270.2	0.248296	0.265573	0.411802	0.583949
270.4	0.242333	0.269104	0.413696	0.57002
270.6	0.245525	0.275134	0.413476	0.578031
270.8	0.24665	0.264914	0.416155	0.57567
271	0.242029	0.268241	0.41045	0.578669
271.2	0.25118	0.274578	0.42126	0.576921
271.4	0.248358	0.266694	0.42593	0.571338
271.6	0.246954	0.270169	0.414647	0.579378
271.8	0.245633	0.267707	0.416936	0.576633
272	0.239353	0.268796	0.410546	0.575335
272.2	0.236783	0.263106	0.415372	0.574673
272.4	0.244503	0.272516	0.416124	0.573835
272.6	0.255237	0.275108	0.42137	0.58188
272.8	0.24993	0.268258	0.42161	0.58623
273	0.240693	0.271263	0.413165	0.58125
273.2	0.246496	0.276201	0.425839	0.578401
273.4	0.248512	0.268873	0.417937	0.577441
273.6	0.249432	0.272553	0.419143	0.584842
273.8	0.241582	0.270261	0.416443	0.579827
274	0.247091	0.27102	0.418444	0.578236
274.2	0.243963	0.270953	0.424882	0.583162
274.4	0.23849	0.269191	0.415804	0.580034
274.6	0.256956	0.273847	0.419569	0.582366
274.8	0.247399	0.277283	0.4191	0.580791
275	0.243868	0.270738	0.421541	0.575998
275.2	0.250663	0.270865	0.424474	0.578085
275.4	0.25603	0.278546	0.42196	0.587573
275.6	0.252155	0.27611	0.419224	0.584194
275.8	0.249815	0.283684	0.428336	0.580117
276	0.249655	0.280737	0.430681	0.588134
276.2	0.24792	0.276006	0.413329	0.582577
276.4	0.251374	0.27645	0.425398	0.583387
276.6	0.253504	0.273736	0.424244	0.587036
276.8	0.247573	0.281062	0.425864	0.584507
277	0.246755	0.268175	0.413748	0.575898
277.2	0.244298	0.267107	0.415022	0.57701
277.4	0.250805	0.271314	0.42297	0.579763
277.6	0.246905	0.272273	0.420129	0.582776
277.8	0.254967	0.278519	0.41904	0.585021
278	0.246218	0.277863	0.427173	0.58862
278.2	0.252629	0.27759	0.425682	0.582276
278.4	0.249127	0.275907	0.427831	0.579048
278.6	0.247312	0.271747	0.41794	0.575867
278.8	0.252138	0.276735	0.415925	0.580249
279	0.258251	0.282648	0.428913	0.583909
279.2	0.246995	0.279978	0.426919	0.587368
279.4	0.244998	0.275408	0.424988	0.580453
279.6	0.250616	0.273977	0.429721	0.580467
279.8	0.24196	0.264569	0.425979	0.579487
280	0.255626	0.286309	0.427898	0.590488
280.2	0.240448	0.268081	0.41558	0.580116
280.4	0.254221	0.280311	0.434128	0.59189
280.6	0.259213	0.279935	0.429926	0.586597
280.8	0.247399	0.278024	0.423668	0.585129
281	0.255953	0.275236	0.425667	0.589164
281.2	0.254755	0.277514	0.429007	0.590411
281.4	0.253933	0.277188	0.42295	0.591869
281.6	0.250568	0.272299	0.422503	0.584172
281.8	0.248962	0.276417	0.425336	0.583074
282	0.25231	0.273352	0.423507	0.593499
282.2	0.264346	0.281897	0.431446	0.593795
282.4	0.251304	0.276486	0.423622	0.585436
282.6	0.256594	0.284574	0.428071	0.597178
282.8	0.255937	0.275564	0.4381	0.588113
283	0.256622	0.280037	0.43064	0.590628
283.2	0.251437	0.275205	0.424503	0.584788
283.4	0.25393	0.27758	0.422536	0.588427
283.6	0.249791	0.275143	0.42309	0.583451
283.8	0.249839	0.274876	0.425592	0.588433
284	0.262461	0.286425	0.434803	0.592829
284.2	0.255368	0.276505	0.4275	0.586236
284.4	0.254894	0.27987	0.421169	0.583668
284.6	0.251298	0.273494	0.425035	0.582592
284.8	0.25396	0.275163	0.424607	0.586949
285	0.25719	0.275861	0.433712	0.592427
285.2	0.25772	0.281863	0.42316	0.583005
285.4	0.253277	0.275361	0.425981	0.587246
285.6	0.258467	0.28742	0.434372	0.595983
285.8	0.261037	0.281655	0.435684	0.594641
286	0.259766	0.284116	0.424092	0.587431
286.2	0.255014	0.275034	0.42488	0.585059
286.4	0.264677	0.279982	0.431532	0.593314
286.6	0.260779	0.280796	0.436526	0.599021
286.8	0.256722	0.279701	0.430517	0.58604
287	0.257559	0.277571	0.426963	0.584173
287.2	0.250091	0.274409	0.42577	0.583946
287.4	0.259012	0.28482	0.434124	0.598806
287.6	0.254508	0.278732	0.436336	0.593369
287.8	0.264009	0.291465	0.435945	0.604649
288	0.251938	0.279985	0.437879	0.592798
288.2	0.248935	0.278345	0.429873	0.590699
288.4	0.254452	0.287924	0.425618	0.597504
288.6	0.26294	0.28771	0.437789	0.596083
288.8	0.251997	0.280742	0.432088	0.592911
289	0.252947	0.27825	0.432997	0.599103
289.2	0.260714	0.28414	0.445103	0.604776
289.4	0.25531	0.281868	0.433583	0.594085
289.6	0.256648	0.28101	0.43866	0.596323
289.8	0.259971	0.276312	0.433939	0.591431
290	0.250639	0.280199	0.432341	0.591866
290.2	0.256163	0.281876	0.426206	0.593114
290.4	0.258043	0.286193	0.433063	0.594539
290.6	0.262003	0.281879	0.431715	0.593526
290.8	0.269386	0.286515	0.436415	0.608254
291	0.253843	0.281754	0.427803	0.596015
291.2	0.254698	0.285808	0.437138	0.601646
291.4	0.259091	0.278219	0.432247	0.595897
291.6	0.253605	0.281018	0.432886	0.59499
291.8	0.261443	0.282011	0.437783	0.599741
292	0.26066	0.284084	0.44056	0.599776
292.2	0.258921	0.279999	0.431489	0.591978
292.4	0.260553	0.286859	0.437651	0.604324
292.6	0.259817	0.280198	0.435001	0.592257
292.8	0.25807	0.283731	0.438635	0.594791
293	0.260692	0.284539	0.435737	0.593631
293.2	0.264224	0.288934	0.440415	0.597998
293.4	0.269583	0.289284	0.446743	0.600028
293.6	0.256231	0.286797	0.43485	0.597526
293.8	0.264734	0.284404	0.433942	0.607115
294	0.264323	0.289778	0.438699	0.601006
294.2	0.256627	0.290081	0.444075	0.60086
294.4	0.261538	0.28642	0.437926	0.602966
294.6	0.262347	0.285434	0.435205	0.601575
294.8	0.260597	0.292748	0.436554	0.597796
295	0.26269	0.285469	0.441404	0.601675
295.2	0.262962	0.288137	0.439422	0.60011
295.4	0.263149	0.281155	0.437774	0.604324
295.6	0.261668	0.279809	0.435046	0.599182
295.8	0.268229	0.284993	0.437122	0.604216
296	0.263502	0.285339	0.439011	0.6043
296.2	0.260525	0.281602	0.443049	0.610796
296.4	0.261583	0.279347	0.441119	0.603503
296.6	0.259014	0.283909	0.435879	0.597172
296.8	0.267188	0.289238	0.44431	0.611288
297	0.261189	0.285712	0.443401	0.608404
297.2	0.265301	0.285248	0.443396	0.605741
297.4	0.273704	0.286193	0.441617	0.604449
297.6	0.267059	0.283067	0.438468	0.599817
297.8	0.263787	0.292477	0.439482	0.608185
298	0.264512	0.291739	0.448452	0.603383
298.2	0.263948	0.293235	0.443708	0.605436
298.4	0.265186	0.283269	0.436721	0.598948
298.6	0.261745	0.291114	0.434959	0.595348
298.8	0.270299	0.286785	0.444754	0.607694
299	0.25755	0.283204	0.439585	0.600161
299.2	0.264688	0.286331	0.442666	0.604102
299.4	0.261636	0.28704	0.433428	0.605366
299.6	0.264516	0.292778	0.443647	0.601956
299.8	0.265104	0.297109	0.445685	0.606271
300	0.262959	0.283616	0.437943	0.598054
300.2	0.256145	0.282527	0.435951	0.603755
300.4	0.270928	0.286354	0.442697	0.607264
300.6	0.262086	0.28545	0.436835	0.604354
300.8	0.267706	0.294355	0.452524	0.608205
301	0.264336	0.28769	0.445343	0.600459
301.2	0.261443	0.28498	0.434494	0.606722
301.4	0.265398	0.291582	0.449712	0.608071
301.6	0.266061	0.287463	0.444876	0.598846
301.8	0.271509	0.287962	0.442984	0.605928
302	0.258191	0.28086	0.435693	0.600041
302.2	0.265048	0.282988	0.444855	0.607958
302.4	0.265555	0.284003	0.446355	0.599425
302.6	0.26727	0.292258	0.44205	0.608371
302.8	0.258967	0.282013	0.441068	0.597459
303	0.271876	0.294659	0.446006	0.605683
303.2	0.268979	0.290292	0.445983	0.611747
303.4	0.26703	0.292736	0.447399	0.611622
303.6	0.262937	0.283037	0.442938	0.603239
303.8	0.276301	0.292149	0.442681	0.613204
304	0.270215	0.284616	0.441931	0.61162
304.2	0.267029	0.290082	0.441603	0.610305
304.4	0.264467	0.289606	0.446371	0.612099
304.6	0.264593	0.29193	0.440345	0.608872
304.8	0.264066	0.292415	0.439634	0.61184
305	0.268342	0.292271	0.448851	0.603644
305.2	0.26973	0.290171	0.451444	0.600115
305.4	0.271536	0.289185	0.44663	0.612808
305.6	0.267143	0.291145	0.44797	0.607165
305.8	0.274583	0.287651	0.43801	0.607814
306	0.267555	0.286401	0.450348	0.614123
306.2	0.267232	0.287579	0.438406	0.603988
306.4	0.265358	0.290908	0.445017	0.610125
306.6	0.265331	0.287472	0.441012	0.617351
306.8	0.269336	0.286914	0.447274	0.605894
307	0.269826	0.291135	0.444794	0.607286
307.2	0.274588	0.297238	0.449321	0.613736
307.4	0.275722	0.292516	0.450936	0.610844
307.6	0.266108	0.299747	0.445097	0.615706
307.8	0.261656	0.292452	0.462455	0.612692
308	0.267258	0.290857	0.450589	0.614714
308.2	0.268045	0.292317	0.446471	0.612041
308.4	0.263559	0.289177	0.452404	0.618511
308.6	0.275495	0.297589	0.452807	0.618899
308.8	0.268929	0.290649	0.444586	0.613935
309	0.267698	0.293361	0.446568	0.607039
309.2	0.271438	0.293121	0.453605	0.619843
309.4	0.272176	0.286395	0.445334	0.610844
309.6	0.275691	0.297773	0.437837	0.615567
309.8	0.272125	0.291912	0.446177	0.613357
310	0.271769	0.301295	0.452201	0.609948
310.2	0.275365	0.294481	0.451072	0.611812
310.4	0.272277	0.300697	0.450382	0.615197
310.6	0.270775	0.295994	0.44592	0.610185
310.8	0.270991	0.297614	0.447582	0.611739
311	0.277897	0.296052	0.449425	0.609882
311.2	0.275386	0.294883	0.448943	0.611267
311.4	0.267802	0.298075	0.450927	0.606204
311.6	0.268354	0.297156	0.4465	0.612641
311.8	0.26975	0.294283	0.452106	0.617293
312	0.272117	0.300604	0.44513	0.610572
312.2	0.278344	0.300023	0.451406	0.613684
312.4	0.270601	0.293263	0.45143	0.612776
312.6	0.279991	0.301724	0.457535	0.625704
312.8	0.274201	0.290637	0.446798	0.611334
313	0.272756	0.303066	0.448539	0.611993
313.2	0.27253	0.291551	0.450899	0.615557
313.4	0.274282	0.298907	0.452692	0.615357
313.6	0.280345	0.297318	0.44831	0.619263
313.8	0.272375	0.304242	0.457169	0.620418
314	0.273683	0.298249	0.450949	0.616233
314.2	0.269376	0.289124	0.446643	0.617402
314.4	0.275575	0.292428	0.454905	0.6139
314.6	0.273711	0.295846	0.449885	0.612943
314.8	0.277053	0.295051	0.452305	0.618162
315	0.278279	0.302759	0.454978	0.622932
315.2	0.280697	0.291161	0.450783	0.61927
315.4	0.274166	0.298764	0.451147	0.623798
315.6	0.277054	0.294267	0.453404	0.617847
315.8	0.273827	0.294542	0.446266	0.618027
316	0.279108	0.305054	0.456838	0.62641
316.2	0.270369	0.295636	0.45651	0.614826
316.4	0.278008	0.296451	0.459675	0.620218
316.6	0.284828	0.307685	0.459126	0.627487
316.8	0.269232	0.295312	0.446684	0.615129
317	0.277242	0.301913	0.44883	0.627541
317.2	0.274043	0.306061	0.462225	0.620481
317.4	0.27951	0.302011	0.463291	0.619399
317.6	0.279557	0.299479	0.45631	0.619613
317.8	0.277528	0.296628	0.458504	0.617726
318	0.280128	0.295929	0.460513	0.61696
318.2	0.278476	0.300913	0.457528	0.627728
318.4	0.275223	0.29697	0.460743	0.624665
318.6	0.284033	0.300501	0.459035	0.623534
318.8	0.271728	0.293767	0.447102	0.615841
319	0.283858	0.30498	0.45967	0.625084
319.2	0.275271	0.304214	0.461116	0.628544
319.4	0.281373	0.301454	0.455606	0.621201
319.6	0.287405	0.307572	0.463351	0.627148
319.8	0.271504	0.299024	0.454605	0.62172
320	0.271814	0.296706	0.45253	0.619419
320.2	0.272133	0.296667	0.446985	0.620227
320.4	0.280843	0.308705	0.46086	0.627392
320.6	0.274238	0.300324	0.458428	0.622443
320.8	0.280969	0.298266	0.455047	0.627782
321	0.276587	0.301202	0.463049	0.626803
321.2	0.281403	0.307044	0.463164	0.624921
321.4	0.278557	0.299155	0.453666	0.61644
321.6	0.281377	0.304638	0.458964	0.628535
321.8	0.264767	0.293661	0.45203	0.61536
322	0.27523	0.293164	0.463124	0.615046
322.2	0.290069	0.303749	0.467346	0.632098
322.4	0.279949	0.301665	0.462843	0.622441
322.6	0.276734	0.302553	0.462336	0.628641
322.8	0.279834	0.30569	0.461016	0.620762
323	0.287194	0.301725	0.46916	0.631751
323.2	0.272584	0.296899	0.453247	0.614113
323.4	0.283483	0.298934	0.459425	0.627328
323.6	0.276161	0.301897	0.45762	0.624338
323.8	0.27639	0.299721	0.463957	0.624798
324	0.277174	0.292581	0.459395	0.621948
324.2	0.273213	0.299032	0.463261	0.622788
324.4	0.279089	0.293267	0.453854	0.612002
324.6	0.281402	0.306737	0.4642	0.631878
324.8	0.281931	0.297882	0.457217	0.624507
325	0.278796	0.294142	0.451915	0.625049
325.2	0.275498	0.302125	0.465459	0.626565
325.4	0.282512	0.298665	0.454706	0.626989
325.6	0.280352	0.306479	0.467638	0.631843
325.8	0.284165	0.307159	0.459512	0.62665
326	0.279997	0.295184	0.457703	0.628256
326.2	0.278476	0.304748	0.459311	0.631361
326.4	0.285201	0.305919	0.463276	0.632521
326.6	0.277979	0.297511	0.457995	0.625662
326.8	0.286528	0.311407	0.467426	0.634044
327	0.285724	0.307649	0.455468	0.633382
327.2	0.282558	0.300038	0.466485	0.628749
327.4	0.286456	0.309369	0.459959	0.632743
327.6	0.275866	0.299362	0.458469	0.625978
327.8	0.285801	0.308003	0.466681	0.625387
328	0.285564	0.301886	0.464077	0.634109
328.2	0.28789	0.304312	0.461695	0.631022
328.4	0.292031	0.300195	0.462064	0.628675
328.6	0.289555	0.308302	0.468359	0.634309
328.8	0.287397	0.301639	0.465693	0.629771
329	0.280374	0.297612	0.463043	0.624789
329.2	0.280663	0.293883	0.467222	0.625594
329.4	0.275996	0.303724	0.465185	0.632454
329.6	0.282323	0.298623	0.464414	0.633592
329.8	0.285495	0.295098	0.457671	0.626855
330	0.273693	0.30612	0.462352	0.626714
330.2	0.284337	0.3073	0.46671	0.634807
330.4	0.285332	0.310953	0.46671	0.628339
330.6	0.285048	0.31027	0.461113	0.638191
330.8	0.283897	0.302532	0.464121	0.629829
331	0.276005	0.304492	0.467266	0.631416
331.2	0.281426	0.301337	0.469306	0.623081
331.4	0.287331	0.300088	0.465931	0.626308
331.6	0.285832	0.304041	0.461237	0.637402
331.8	0.283785	0.306848	0.456116	0.638128
332	0.282418	0.305364	0.46537	0.633033
332.2	0.277002	0.300751	0.459387	0.631277
332.4	0.291122	0.312902	0.472288	0.632017
332.6	0.285341	0.305747	0.466849	0.635211
332.8	0.2796	0.304416	0.470093	0.635193
333	0.284773	0.301919	0.467268	0.632993
333.2	0.28196	0.307208	0.468741	0.634745
333.4	0.280306	0.306888	0.464688	0.632774
333.6	0.284328	0.303118	0.469597	0.63634
333.8	0.282398	0.299915	0.461036	0.634156
334	0.27564	0.308291	0.456571	0.627836
334.2	0.277835	0.302445	0.465944	0.63662
334.4	0.268625	0.295142	0.45848	0.627453
334.6	0.282311	0.312296	0.476643	0.63629
334.8	0.277271	0.305262	0.472448	0.632494
335	0.277655	0.306182	0.463659	0.627088
335.2	0.272582	0.308259	0.459602	0.626027
335.4	0.275174	0.296087	0.464798	0.633018
335.6	0.270137	0.30208	0.463386	0.631721
335.8	0.278501	0.305333	0.461674	0.629939
336	0.274562	0.305982	0.470136	0.631195
336.2	0.278875	0.309538	0.465318	0.634368
336.4	0.274611	0.301494	0.463991	0.632644
336.6	0.274284	0.304732	0.465072	0.630004
336.8	0.279561	0.313055	0.471033	0.639024
337	0.282071	0.310076	0.470381	0.63196
337.2	0.280689	0.301896	0.467615	0.635282
337.4	0.279569	0.302362	0.464801	0.631771
337.6	0.278143	0.298628	0.472333	0.628421
337.8	0.277042	0.304315	0.466698	0.636576
338	0.281752	0.303826	0.478886	0.646848
338.2	0.279088	0.304199	0.466015	0.631341
338.4	0.281198	0.302	0.46677	0.632739
338.6	0.274334	0.305091	0.464691	0.63845
338.8	0.285952	0.315672	0.477492	0.640512
339	0.278258	0.306133	0.471552	0.638567
339.2	0.281885	0.308521	0.474363	0.637941
339.4	0.283807	0.317367	0.473531	0.633633
339.6	0.290977	0.312364	0.480157	0.645445
339.8	0.27684	0.30948	0.468364	0.635817
340	0.276326	0.302846	0.468961	0.637823
340.2	0.281132	0.30836	0.467193	0.633661
340.4	0.279386	0.304054	0.462654	0.632708
340.6	0.289177	0.310917	0.472936	0.641368
340.8	0.282569	0.305328	0.474577	0.635843
341	0.288063	0.313749	0.47775	0.643684
341.2	0.287919	0.31314	0.476908	0.640002
341.4	0.286113	0.303203	0.469769	0.642116
341.6	0.274667	0.308839	0.477979	0.63844
341.8	0.278905	0.310194	0.475106	0.640871
342	0.281566	0.312006	0.477264	0.645391
342.2	0.282047	0.314241	0.477093	0.640179
342.4	0.281254	0.308591	0.460045	0.634763
342.6	0.28207	0.31204	0.475965	0.642574
342.8	0.286239	0.315164	0.475176	0.649526
343	0.287641	0.309194	0.465953	0.640368
343.2	0.287676	0.315683	0.47549	0.638465
343.4	0.285598	0.314097	0.472117	0.639633
343.6	0.280402	0.309262	0.47268	0.639016
343.8	0.288835	0.314606	0.474368	0.640919
344	0.290961	0.308479	0.47372	0.636564
344.2	0.285228	0.307634	0.472182	0.643786
344.4	0.279136	0.310014	0.473922	0.638355
344.6	0.292941	0.309866	0.47627	0.647171
344.8	0.290935	0.320157	0.473324	0.64727
345	0.282629	0.301295	0.465189	0.634931
345.2	0.287601	0.315074	0.474264	0.6412
345.4	0.28455	0.315204	0.484902	0.649766
345.6	0.28312	0.305699	0.462578	0.635808
345.8	0.280497	0.307713	0.473327	0.641932
346	0.282827	0.312307	0.474216	0.6429
346.2	0.285319	0.311324	0.475955	0.642594
346.4	0.283609	0.311782	0.464423	0.643653
346.6	0.285085	0.308427	0.475096	0.652785
346.8	0.289479	0.306431	0.476939	0.646209
347	0.286063	0.304295	0.473841	0.642792
347.2	0.285603	0.31803	0.478511	0.642375
347.4	0.277335	0.308612	0.471391	0.642546
347.6	0.282448	0.310374	0.475224	0.650161
347.8	0.282399	0.312268	0.472787	0.641794
348	0.286163	0.3118	0.481828	0.644242
348.2	0.280649	0.316333	0.477263	0.641148
348.4	0.2891	0.310361	0.471169	0.644523
348.6	0.287964	0.307998	0.473861	0.64402
348.8	0.283208	0.317767	0.479864	0.644805
349	0.282898	0.309103	0.477056	0.642855
349.2	0.291883	0.31435	0.481115	0.643514
349.4	0.28801	0.317159	0.481675	0.647434
349.6	0.295315	0.314565	0.47088	0.648653
349.8	0.287904	0.31235	0.478829	0.649072
350	0.283803	0.317316	0.469569	0.642979
350.2	0.282412	0.305939	0.473759	0.647569
350.4	0.289819	0.31267	0.479026	0.651535
350.6	0.291287	0.318731	0.481997	0.64416
350.8	0.29408	0.319537	0.479134	0.652757
351	0.289651	0.318125	0.480406	0.648883
351.2	0.29086	0.312477	0.479797	0.650302
351.4	0.294012	0.324331	0.483289	0.651341
351.6	0.290476	0.315945	0.479527	0.645168
351.8	0.282619	0.316315	0.473659	0.642757
352	0.289712	0.314111	0.484121	0.647237
352.2	0.29228	0.317904	0.478888	0.647868
352.4	0.283526	0.315862	0.485949	0.649141
352.6	0.28432	0.311624	0.474736	0.638092
352.8	0.287434	0.302667	0.470879	0.64461
353	0.288487	0.313883	0.473277	0.646341
353.2	0.282616	0.305644	0.480074	0.644177
353.4	0.283563	0.302433	0.476077	0.638957
353.6	0.281301	0.31576	0.474677	0.647494
353.8	0.294339	0.317141	0.478456	0.644661
354	0.28812	0.316644	0.483414	0.649171
354.2	0.296403	0.316876	0.477096	0.654209
354.4	0.285894	0.309434	0.485437	0.648654
354.6	0.275812	0.308897	0.478377	0.648657
354.8	0.291602	0.315153	0.483862	0.646972
355	0.286061	0.30925	0.482758	0.65503
355.2	0.293978	0.312673	0.479815	0.648201
355.4	0.291588	0.314218	0.476838	0.646739
355.6	0.291508	0.316774	0.482909	0.651557
355.8	0.289441	0.311635	0.473986	0.646224
356	0.299064	0.326865	0.488487	0.658026
356.2	0.28982	0.31979	0.485912	0.659895
356.4	0.291571	0.309301	0.476904	0.647029
356.6	0.288717	0.31367	0.477842	0.652558
356.8	0.283546	0.312676	0.479508	0.651072
357	0.288443	0.310941	0.481999	0.650085
357.2	0.291148	0.316297	0.484892	0.654882
357.4	0.286716	0.314315	0.481221	0.64639
357.6	0.285326	0.310079	0.476272	0.650072
357.8	0.286331	0.316917	0.481089	0.646757
358	0.287303	0.315177	0.485804	0.655557
358.2	0.282149	0.310644	0.480607	0.647285
358.4	0.292104	0.321118	0.485033	0.655802
358.6	0.288039	0.325004	0.48294	0.653487
358.8	0.285649	0.319696	0.483523	0.648793
359	0.291912	0.321022	0.479228	0.660502
359.2	0.290078	0.314604	0.483497	0.649728
359.4	0.285365	0.317885	0.485538	0.653811
359.6	0.295736	0.320603	0.485009	0.657887
359.8	0.285388	0.315678	0.479504	0.648075
360	0.284221	0.314951	0.477812	0.650114
360.2	0.288518	0.31298	0.485904	0.650784
360.4	0.287932	0.313826	0.478221	0.655474
360.6	0.295754	0.313217	0.480348	0.649838
360.8	0.29223	0.322228	0.479073	0.65218
361	0.283981	0.313536	0.484145	0.6584
361.2	0.292898	0.31048	0.485228	0.655721
361.4	0.293802	0.310725	0.486007	0.654682
361.6	0.287742	0.318596	0.481173	0.656247
361.8	0.288542	0.306409	0.482514	0.651636
362	0.29118	0.323269	0.482157	0.653223
362.2	0.286963	0.316224	0.479995	0.652038
362.4	0.283697	0.317014	0.489433	0.649612
362.6	0.290073	0.320492	0.474294	0.653913
362.8	0.292386	0.315207	0.479135	0.648929
363	0.286206	0.317543	0.482668	0.649767
363.2	0.294133	0.317683	0.483252	0.657191
363.4	0.282983	0.311154	0.482405	0.646304
363.6	0.294085	0.315228	0.483698	0.659339
363.8	0.288566	0.322147	0.478506	0.654812
364	0.291264	0.319987	0.480408	0.653324
364.2	0.296033	0.316912	0.489582	0.663897
364.4	0.292838	0.315839	0.487786	0.655583
364.6	0.286884	0.314515	0.481134	0.656112
364.8	0.286631	0.315863	0.486939	0.656743
365	0.281996	0.314557	0.479478	0.650821
365.2	0.288619	0.312919	0.483767	0.649939
365.4	0.289973	0.313001	0.479619	0.656557
365.6	0.292062	0.314705	0.484812	0.658361
365.8	0.290962	0.316844	0.482901	0.654092
366	0.29226	0.327244	0.48871	0.665141
366.2	0.292655	0.317179	0.486744	0.662196
366.4	0.300814	0.324254	0.490918	0.66
366.6	0.28991	0.315415	0.482686	0.656461
366.8	0.29639	0.324416	0.48753	0.658187
367	0.29189	0.31859	0.484691	0.65579
367.2	0.291482	0.325139	0.490474	0.659212
367.4	0.301387	0.322016	0.495848	0.660721
367.6	0.295913	0.327658	0.492427	0.666726
367.8	0.292128	0.32039	0.481578	0.658396
368	0.283706	0.317675	0.483228	0.653112
368.2	0.290207	0.309859	0.484773	0.654826
368.4	0.293494	0.31551	0.490057	0.658859
368.6	0.28572	0.312583	0.481509	0.657829
368.8	0.294495	0.322212	0.484599	0.661806
369	0.291213	0.321695	0.48742	0.661713
369.2	0.294063	0.314972	0.485233	0.660228
369.4	0.292302	0.317589	0.487823	0.665822
369.6	0.294544	0.320585	0.489144	0.660572
369.8	0.291358	0.315101	0.490921	0.660187
370	0.296239	0.317597	0.483199	0.657332
370.2	0.291239	0.314186	0.483713	0.652462
370.4	0.293643	0.321046	0.487342	0.661592
370.6	0.299673	0.32945	0.494552	0.66396
370.8	0.289996	0.315956	0.479984	0.654261
371	0.294604	0.318528	0.478044	0.654742
371.2	0.29704	0.323975	0.488038	0.66737
371.4	0.293042	0.321121	0.482795	0.659907
371.6	0.294222	0.31725	0.486749	0.662679
371.8	0.290478	0.313993	0.482382	0.656463
372	0.301787	0.321904	0.49279	0.654614
372.2	0.297247	0.321419	0.495592	0.667409
372.4	0.294189	0.318497	0.483653	0.659766
372.6	0.283884	0.31416	0.482767	0.659137
372.8	0.287214	0.322508	0.493894	0.661294
373	0.295249	0.320497	0.488182	0.666966
373.2	0.303812	0.322859	0.501944	0.664057
373.4	0.291266	0.31487	0.484405	0.659304
373.6	0.301123	0.321234	0.495945	0.666666
373.8	0.297419	0.321868	0.495219	0.669773
374	0.289789	0.316357	0.482466	0.656999
374.2	0.293504	0.327909	0.491119	0.663204
374.4	0.293288	0.31817	0.491009	0.663859
374.6	0.305533	0.326466	0.501767	0.671167
374.8	0.293528	0.315759	0.487344	0.662022
375	0.294594	0.316885	0.4852	0.663065
375.2	0.290778	0.319331	0.492779	0.65965
375.4	0.297986	0.321363	0.499071	0.664584
375.6	0.29886	0.324937	0.494804	0.665401
375.8	0.297571	0.319512	0.486871	0.660718
376	0.300409	0.323903	0.486261	0.667751
376.2	0.295026	0.318747	0.484304	0.663117
376.4	0.285704	0.318267	0.485986	0.660519
376.6	0.291619	0.319566	0.489587	0.663006
376.8	0.307617	0.332599	0.494935	0.673672
377	0.292125	0.316288	0.489762	0.658626
377.2	0.300916	0.33135	0.491539	0.671086
377.4	0.295074	0.321387	0.491313	0.668897
377.6	0.292956	0.320847	0.485307	0.664088
377.8	0.301035	0.323554	0.492809	0.668652
378	0.300769	0.330094	0.500529	0.674461
378.2	0.303917	0.322139	0.489547	0.667692
378.4	0.297115	0.332947	0.490543	0.660758
378.6	0.291488	0.312325	0.490063	0.660449
378.8	0.299076	0.315285	0.489727	0.671223
379	0.293569	0.328442	0.49871	0.658435
379.2	0.294278	0.325348	0.487317	0.664888
379.4	0.291829	0.317981	0.492572	0.665461
379.6	0.294771	0.319071	0.493166	0.665508
379.8	0.296371	0.318753	0.489798	0.669598
380	0.303839	0.3206	0.502799	0.668016
380.2	0.303975	0.328625	0.495562	0.674398
380.4	0.29698	0.32209	0.494979	0.669446
380.6	0.304517	0.336617	0.499738	0.676424
380.8	0.300472	0.32516	0.493191	0.670777
381	0.297979	0.314653	0.486287	0.66289
381.2	0.30081	0.322915	0.493219	0.668581
381.4	0.299828	0.334901	0.494043	0.668598
381.6	0.295852	0.326382	0.492763	0.670308
381.8	0.299442	0.323434	0.496203	0.6687
382	0.307765	0.324512	0.499793	0.679054
382.2	0.29609	0.320765	0.493316	0.665278
382.4	0.30777	0.334383	0.501851	0.681066
382.6	0.300151	0.328385	0.491489	0.669067
382.8	0.303629	0.325907	0.501461	0.674435
383	0.305416	0.333194	0.503324	0.674988
383.2	0.293996	0.314753	0.488808	0.664432
383.4	0.298289	0.330216	0.493619	0.679654
383.6	0.295718	0.32071	0.492776	0.671431
383.8	0.297674	0.327229	0.494828	0.668342
384	0.300661	0.328505	0.493427	0.665239
384.2	0.304831	0.325574	0.498548	0.671473
384.4	0.297152	0.328259	0.500939	0.674911
384.6	0.296209	0.320395	0.49222	0.673886
384.8	0.297017	0.32264	0.485381	0.66685
385	0.301598	0.328219	0.494104	0.673313
385.2	0.302956	0.324511	0.497408	0.678911
385.4	0.29232	0.320555	0.486374	0.666515
385.6	0.297897	0.326794	0.500089	0.67252
385.8	0.310652	0.330626	0.505017	0.678643
386	0.301675	0.330398	0.501065	0.667638
386.2	0.30322	0.32387	0.495145	0.67791
386.4	0.296271	0.324134	0.496673	0.6758
386.6	0.308944	0.329303	0.504298	0.672781
386.8	0.29802	0.319969	0.492262	0.667705
387	0.304148	0.339859	0.501301	0.674696
387.2	0.300134	0.32081	0.493692	0.667861
387.4	0.299729	0.331495	0.494078	0.677528
387.6	0.300286	0.328865	0.494378	0.673586
387.8	0.314444	0.336553	0.501368	0.670316
388	0.305749	0.329487	0.507139	0.68002
388.2	0.308994	0.324371	0.493841	0.677581
388.4	0.299325	0.32784	0.496678	0.675646
388.6	0.299263	0.325593	0.505371	0.669492
388.8	0.301076	0.318235	0.489717	0.67089
389	0.301275	0.331538	0.495007	0.672071
389.2	0.308796	0.33621	0.508173	0.683174
389.4	0.296321	0.321138	0.495308	0.673253
389.6	0.304215	0.323936	0.501324	0.675284
389.8	0.301309	0.328259	0.497984	0.676972
390	0.301309	0.328259	0.497984	0.676972
390.2	0.308481	0.348302	0.50702	0.680912
390.4	0.309324	0.330215	0.4932	0.679289
390.6	0.305506	0.338631	0.506514	0.687195
390.8	0.300897	0.334224	0.507012	0.684227
391	0.303052	0.332805	0.504366	0.684741
391.2	0.295046	0.332149	0.510576	0.683202
391.4	0.297838	0.329392	0.500937	0.683404
391.6	0.30005	0.323847	0.497471	0.684202
391.8	0.297596	0.33528	0.502384	0.682139
392	0.293781	0.325449	0.485947	0.673208
392.2	0.295117	0.331412	0.494838	0.675967
392.4	0.28829	0.326773	0.490638	0.672064
392.6	0.290345	0.32669	0.495295	0.677223
392.8	0.293201	0.323929	0.485049	0.667157
393	0.300779	0.326152	0.487072	0.664005
393.2	0.2953	0.32475	0.486549	0.667719
393.4	0.288076	0.324471	0.480277	0.658985
393.6	0.286613	0.327037	0.481128	0.659913
393.8	0.291001	0.326387	0.484721	0.664491
394	0.291614	0.328613	0.496427	0.668619
394.2	0.298408	0.327437	0.485926	0.65976
394.4	0.302713	0.324734	0.485947	0.660899
394.6	0.288273	0.318284	0.479034	0.652168
394.8	0.289325	0.319973	0.476259	0.652847
395	0.29304	0.321875	0.476635	0.653748
395.2	0.298414	0.325097	0.479087	0.65521
395.4	0.284413	0.320913	0.475985	0.649188
395.6	0.292692	0.32214	0.469972	0.649678
395.8	0.287752	0.315253	0.471441	0.641971
396	0.287952	0.319055	0.474096	0.652495
396.2	0.291707	0.324425	0.475458	0.645708
396.4	0.288856	0.315126	0.461816	0.636444
396.6	0.292058	0.326536	0.473954	0.646715
396.8	0.293418	0.331013	0.474326	0.644407
397	0.284592	0.320724	0.463172	0.635658
397.2	0.289619	0.318434	0.462669	0.643191
397.4	0.290639	0.318633	0.463092	0.630873
397.6	0.296805	0.324296	0.466552	0.640067
397.8	0.297627	0.325451	0.468135	0.636238
398	0.298621	0.331559	0.466358	0.636022
398.2	0.294318	0.325491	0.471894	0.63551
398.4	0.293431	0.322751	0.470614	0.631818
398.6	0.291263	0.318514	0.45845	0.628174
398.8	0.291604	0.31415	0.464772	0.629053
399	0.291441	0.318774	0.453365	0.63291
399.2	0.295646	0.315259	0.458708	0.626983
399.4	0.286028	0.315404	0.457568	0.6231
399.6	0.288859	0.318331	0.462204	0.627943
399.8	0.296109	0.320342	0.457217	0.630722
400	0.289441	0.316444	0.455771	0.614203
400.2	0.289604	0.317043	0.459587	0.628167
400.4	0.288674	0.31605	0.454834	0.624683
400.6	0.282071	0.307636	0.457123	0.616375
400.8	0.285062	0.317784	0.455729	0.618502
401	0.290746	0.315965	0.452807	0.614964
401.2	0.293317	0.31766	0.451325	0.619078
401.4	0.293435	0.323454	0.456436	0.628118
401.6	0.2918	0.324907	0.460299	0.62923
401.8	0.281668	0.311068	0.449242	0.612741
402	0.291082	0.317602	0.450972	0.616793
402.2	0.296465	0.32297	0.447145	0.619321
402.4	0.289553	0.316894	0.456827	0.610478
402.6	0.287056	0.31306	0.446757	0.613625
402.8	0.291559	0.324956	0.452442	0.618316
403	0.28875	0.317775	0.448589	0.613622
403.2	0.291895	0.32304	0.450179	0.613121
403.4	0.287383	0.314563	0.442496	0.607038
403.6	0.303699	0.323625	0.452041	0.622124
403.8	0.286343	0.314955	0.444927	0.609868
404	0.289962	0.316265	0.44806	0.611172
404.2	0.290612	0.319201	0.451591	0.615396
404.4	0.291001	0.313088	0.44614	0.615072
404.6	0.291509	0.317919	0.444779	0.607169
404.8	0.285387	0.314873	0.440012	0.606945
405	0.28397	0.311936	0.449104	0.591356
405.2	0.287204	0.313614	0.445668	0.605652
405.4	0.296816	0.318029	0.445215	0.606829
405.6	0.289992	0.311062	0.440624	0.605168
405.8	0.29158	0.318126	0.455241	0.608165
406	0.29447	0.321119	0.447601	0.607607
406.2	0.287217	0.316356	0.438328	0.60355
406.4	0.290331	0.316819	0.447541	0.602962
406.6	0.293772	0.313587	0.448055	0.603112
406.8	0.287524	0.315919	0.437398	0.597273
407	0.288211	0.31137	0.443707	0.599125
407.2	0.292382	0.319536	0.444757	0.599758
407.4	0.298603	0.319678	0.440351	0.608852
407.6	0.2924	0.312253	0.438416	0.596387
407.8	0.282529	0.313105	0.43625	0.599771
408	0.289516	0.319645	0.444776	0.602624
408.2	0.285877	0.311372	0.439448	0.596021
408.4	0.282086	0.307295	0.431722	0.590808
408.6	0.281091	0.309944	0.442752	0.597163
408.8	0.296753	0.317792	0.443377	0.597976
409	0.296638	0.318498	0.437097	0.595826
409.2	0.289669	0.321532	0.441251	0.594325
409.4	0.287717	0.31394	0.439444	0.598458
409.6	0.291956	0.314163	0.436941	0.599241
409.8	0.287521	0.307837	0.433323	0.591712
410	0.287241	0.317197	0.427764	0.589382
410.2	0.295517	0.319222	0.435673	0.591948
410.4	0.280963	0.314521	0.438242	0.587706
410.6	0.287206	0.309067	0.433832	0.590892
410.8	0.288235	0.311312	0.435203	0.58512
411	0.282901	0.311978	0.435882	0.594352
411.2	0.288721	0.315705	0.430639	0.592146
411.4	0.289893	0.315938	0.44161	0.588052
411.6	0.287639	0.311582	0.440171	0.592073
411.8	0.288631	0.314278	0.436711	0.593335
412	0.301979	0.320666	0.441179	0.58811
412.2	0.288323	0.316562	0.426005	0.587725
412.4	0.296551	0.311338	0.427588	0.588469
412.6	0.287086	0.31375	0.42363	0.585639
412.8	0.287081	0.307275	0.430976	0.582849
413	0.289585	0.319255	0.437418	0.595587
413.2	0.286457	0.309714	0.427305	0.583797
413.4	0.288587	0.310184	0.428182	0.575878
413.6	0.298681	0.320193	0.438978	0.594398
413.8	0.28876	0.312022	0.427907	0.589919
414	0.283134	0.312433	0.432475	0.581147
414.2	0.289688	0.310261	0.42714	0.583155
414.4	0.286598	0.308928	0.424309	0.57995
414.6	0.288341	0.3165	0.432087	0.580585
414.8	0.288603	0.315421	0.42595	0.58173
415	0.286145	0.326644	0.43648	0.587095
415.2	0.292329	0.307018	0.431266	0.586875
415.4	0.29614	0.31476	0.42976	0.576327
415.6	0.281939	0.317626	0.43323	0.579987
415.8	0.289628	0.308473	0.42704	0.58253
416	0.289203	0.319683	0.421363	0.581007
416.2	0.285937	0.312325	0.421381	0.569367
416.4	0.294402	0.314995	0.429499	0.581361
416.6	0.29548	0.315533	0.431278	0.580634
416.8	0.291769	0.31368	0.427209	0.572694
417	0.286813	0.314496	0.423978	0.585584
417.2	0.295092	0.312213	0.428335	0.581499
417.4	0.292559	0.310343	0.423207	0.575578
417.6	0.292666	0.312799	0.425432	0.574988
417.8	0.289409	0.318428	0.423463	0.571304
418	0.28825	0.317339	0.425795	0.583441
418.2	0.29385	0.320746	0.429249	0.576738
418.4	0.295133	0.314005	0.423121	0.575505
418.6	0.293184	0.316037	0.428561	0.575781
418.8	0.295687	0.316349	0.428658	0.580642
419	0.302131	0.320448	0.429548	0.578428
419.2	0.287778	0.309535	0.422028	0.571453
419.4	0.295479	0.311998	0.423646	0.577097
419.6	0.291324	0.310391	0.42372	0.571014
419.8	0.283261	0.310499	0.426654	0.568846
420	0.295462	0.313683	0.425883	0.57414
420.2	0.293789	0.310463	0.423265	0.575436
420.4	0.289357	0.314715	0.424573	0.575255
420.6	0.28407	0.310472	0.412811	0.567694
420.8	0.281778	0.311421	0.419805	0.57061
421	0.294918	0.318424	0.425599	0.574648
421.2	0.292183	0.313471	0.420822	0.577179
421.4	0.284602	0.306327	0.421836	0.572069
421.6	0.285211	0.314902	0.419428	0.566049
421.8	0.286923	0.308459	0.419323	0.570607
422	0.290165	0.307492	0.421657	0.566229
422.2	0.291669	0.308873	0.416434	0.564589
422.4	0.290487	0.31412	0.423386	0.568412
422.6	0.289026	0.311083	0.415277	0.573732
422.8	0.29467	0.317398	0.421157	0.573928
423	0.293528	0.322259	0.420821	0.569787
423.2	0.291213	0.313708	0.426254	0.569328
423.4	0.295826	0.31641	0.423467	0.571164
423.6	0.291973	0.309695	0.419327	0.567215
423.8	0.28943	0.30934	0.410746	0.559873
424	0.289321	0.313307	0.415044	0.566538
424.2	0.287441	0.304843	0.419652	0.562745
424.4	0.290831	0.313401	0.419257	0.564354
424.6	0.292405	0.310523	0.417606	0.564426
424.8	0.29697	0.307371	0.416357	0.568021
425	0.293994	0.315921	0.424314	0.566658
425.2	0.29304	0.310116	0.416524	0.566681
425.4	0.29285	0.312716	0.422042	0.566275
425.6	0.288379	0.311082	0.417312	0.561982
425.8	0.295037	0.305018	0.416028	0.560183
426	0.289436	0.305615	0.411717	0.558151
426.2	0.290337	0.30829	0.413898	0.564685
426.4	0.298456	0.313149	0.42259	0.562667
426.6	0.294939	0.318038	0.416303	0.560656
426.8	0.282545	0.308307	0.411973	0.557156
427	0.290208	0.310064	0.417819	0.559067
427.2	0.297187	0.320067	0.424647	0.571285
427.4	0.286584	0.31046	0.415858	0.565072
427.6	0.289181	0.306484	0.41106	0.555822
427.8	0.297484	0.311166	0.414276	0.559791
428	0.296785	0.313674	0.416764	0.557141
428.2	0.294623	0.324995	0.421249	0.562757
428.4	0.294792	0.312264	0.417526	0.561747
428.6	0.293566	0.315726	0.422772	0.56329
428.8	0.289476	0.313551	0.419822	0.555649
429	0.300653	0.317334	0.423118	0.562572
429.2	0.295482	0.315181	0.422008	0.559913
429.4	0.297156	0.317869	0.415712	0.557135
429.6	0.298543	0.317882	0.419284	0.563435
429.8	0.297724	0.32183	0.422574	0.566877
430	0.299262	0.318316	0.430756	0.564403
430.2	0.294556	0.312105	0.408684	0.553525
430.4	0.303039	0.319862	0.426207	0.567774
430.6	0.296676	0.313994	0.418929	0.559289
430.8	0.300532	0.311585	0.42438	0.558966
431	0.283964	0.30542	0.40888	0.550303
431.2	0.301204	0.314199	0.421753	0.564089
431.4	0.288732	0.304075	0.41517	0.54667
431.6	0.296936	0.312418	0.418706	0.555076
431.8	0.294851	0.31775	0.416639	0.55446
432	0.291981	0.312081	0.416522	0.554913
432.2	0.298465	0.315967	0.414052	0.561133
432.4	0.301628	0.317976	0.412282	0.55607
432.6	0.290706	0.307637	0.410548	0.555058
432.8	0.286309	0.307244	0.406549	0.548143
433	0.298488	0.313958	0.415364	0.560777
433.2	0.296289	0.316326	0.411719	0.551533
433.4	0.297797	0.316184	0.405276	0.552861
433.6	0.289624	0.317485	0.418217	0.55916
433.8	0.292775	0.313032	0.412371	0.55078
434	0.298861	0.310428	0.413102	0.556384
434.2	0.298633	0.315714	0.417991	0.556077
434.4	0.285032	0.3126	0.412543	0.552168
434.6	0.294543	0.305451	0.409157	0.560529
434.8	0.297109	0.316574	0.415634	0.552775
435	0.302138	0.315365	0.419653	0.557498
435.2	0.293255	0.310096	0.406102	0.554806
435.4	0.290314	0.305844	0.41771	0.545326
435.6	0.30103	0.315325	0.413653	0.551474
435.8	0.289966	0.307042	0.40639	0.551432
436	0.296883	0.322723	0.423366	0.556809
436.2	0.29438	0.309991	0.412468	0.553443
436.4	0.307988	0.31678	0.426953	0.557778
436.6	0.298581	0.314982	0.412574	0.552172
436.8	0.301144	0.318985	0.416634	0.560549
437	0.298387	0.309011	0.411888	0.549819
437.2	0.298521	0.311896	0.414953	0.549805
437.4	0.300622	0.31208	0.410889	0.549876
437.6	0.298984	0.314359	0.412828	0.548064
437.8	0.299988	0.314493	0.416758	0.555214
438	0.296593	0.313132	0.410683	0.549129
438.2	0.298901	0.310519	0.411281	0.550629
438.4	0.291086	0.309341	0.398713	0.545828
438.6	0.29495	0.315175	0.409908	0.543497
438.8	0.30146	0.316879	0.414078	0.54678
439	0.301419	0.310809	0.410773	0.544094
439.2	0.294041	0.306345	0.40627	0.539992
439.4	0.300844	0.320114	0.41544	0.548758
439.6	0.303903	0.313836	0.413166	0.546578
439.8	0.29308	0.30445	0.408691	0.5365
440	0.304919	0.320294	0.410244	0.55024
440.2	0.301407	0.315966	0.410446	0.547331
440.4	0.296374	0.30973	0.403041	0.545185
440.6	0.294837	0.309737	0.412155	0.543801
440.8	0.298591	0.308758	0.413796	0.548695
441	0.294861	0.311579	0.406026	0.546925
441.2	0.297454	0.307816	0.39737	0.54165
441.4	0.296151	0.308686	0.407898	0.546917
441.6	0.306224	0.313474	0.412445	0.54885
441.8	0.304978	0.309306	0.413026	0.552935
442	0.300795	0.312981	0.404671	0.539123
442.2	0.297219	0.315622	0.405986	0.545045
442.4	0.299779	0.30892	0.415712	0.553014
442.6	0.308847	0.316513	0.410719	0.553653
442.8	0.299884	0.308368	0.405248	0.546053
443	0.300473	0.318219	0.415928	0.547193
443.2	0.298956	0.308657	0.409894	0.538596
443.4	0.292116	0.307144	0.405935	0.540042
443.6	0.297204	0.311268	0.40742	0.546586
443.8	0.29258	0.313453	0.397488	0.54558
444	0.295649	0.309086	0.405517	0.532518
444.2	0.299976	0.315337	0.414371	0.548406
444.4	0.294703	0.308486	0.405555	0.540969
444.6	0.301387	0.307196	0.407059	0.545713
444.8	0.298672	0.315314	0.408529	0.547178
445	0.30091	0.315972	0.410637	0.542979
445.2	0.293149	0.316124	0.401029	0.547771
445.4	0.293128	0.309917	0.405981	0.534746
445.6	0.295079	0.312435	0.405105	0.540936
445.8	0.307541	0.316712	0.41351	0.552029
446	0.299072	0.320614	0.404539	0.542422
446.2	0.298221	0.317121	0.411039	0.547263
446.4	0.301549	0.32096	0.414458	0.543188
446.6	0.293081	0.307205	0.405434	0.54021
446.8	0.30358	0.312041	0.409143	0.544116
447	0.302898	0.316688	0.405962	0.539917
447.2	0.304195	0.316349	0.409428	0.543175
447.4	0.302653	0.313759	0.409376	0.540012
447.6	0.31122	0.313413	0.401386	0.541069
447.8	0.302156	0.316705	0.40922	0.539122
448	0.298671	0.316878	0.4099	0.540389
448.2	0.306453	0.322207	0.410834	0.535541
448.4	0.305776	0.30898	0.401468	0.540992
448.6	0.303066	0.307417	0.407682	0.543507
448.8	0.298091	0.311498	0.401815	0.542296
449	0.295458	0.307019	0.400975	0.534651
449.2	0.304221	0.315711	0.41153	0.5384
449.4	0.300038	0.310237	0.40647	0.535562
449.6	0.305945	0.314402	0.406813	0.539806
449.8	0.305013	0.318749	0.413369	0.543844
450	0.306689	0.316942	0.405313	0.5383
450.2	0.297324	0.311046	0.404374	0.535202
450.4	0.304396	0.319032	0.408172	0.540941
450.6	0.299157	0.308042	0.400117	0.541979
450.8	0.303104	0.321575	0.413055	0.5396
451	0.30233	0.309081	0.407986	0.539314
451.2	0.304119	0.311363	0.411858	0.542361
451.4	0.304662	0.315538	0.403054	0.537833
451.6	0.303476	0.314506	0.407636	0.53805
451.8	0.304073	0.320421	0.407076	0.53712
452	0.303255	0.319924	0.404595	0.541156
452.2	0.29792	0.311956	0.407265	0.536481
452.4	0.303814	0.314752	0.405454	0.534242
452.6	0.301372	0.308522	0.410074	0.534295
452.8	0.303116	0.309562	0.401787	0.533413
453	0.306035	0.318994	0.407514	0.531882
453.2	0.300524	0.318358	0.396838	0.538944
453.4	0.303935	0.313658	0.40295	0.539938
453.6	0.30668	0.312679	0.405534	0.535703
453.8	0.297315	0.304605	0.399294	0.531405
454	0.305927	0.31477	0.401647	0.539194
454.2	0.308488	0.314803	0.402609	0.534771
454.4	0.302394	0.312262	0.414295	0.536792
454.6	0.303541	0.315148	0.399787	0.534672
454.8	0.301127	0.309794	0.391715	0.532213
455	0.298915	0.316745	0.40632	0.534693
455.2	0.302703	0.320937	0.406092	0.533933
455.4	0.304847	0.313752	0.395775	0.531993
455.6	0.309475	0.309187	0.406141	0.533106
455.8	0.303907	0.319041	0.40504	0.537067
456	0.302139	0.31531	0.405674	0.538677
456.2	0.306894	0.316864	0.400883	0.533968
456.4	0.299598	0.302032	0.387729	0.52408
456.6	0.300165	0.315672	0.393018	0.527313
456.8	0.300767	0.311429	0.392918	0.531554
457	0.300698	0.31255	0.404412	0.53805
457.2	0.304223	0.316859	0.401365	0.533283
457.4	0.303099	0.316776	0.406963	0.538606
457.6	0.301355	0.316192	0.397519	0.530364
457.8	0.30121	0.313815	0.408425	0.535879
458	0.304168	0.31539	0.401704	0.534965
458.2	0.299825	0.312887	0.39422	0.523582
458.4	0.305549	0.311851	0.407023	0.533366
458.6	0.304605	0.315797	0.406362	0.532005
458.8	0.305736	0.315817	0.400289	0.53515
459	0.299778	0.306937	0.397912	0.526558
459.2	0.303555	0.312397	0.396599	0.534036
459.4	0.301439	0.307303	0.395095	0.52954
459.6	0.309991	0.315104	0.404504	0.533314
459.8	0.301604	0.307487	0.402915	0.539703
460	0.302617	0.312442	0.397913	0.529575
460.2	0.30582	0.315345	0.401729	0.537227
460.4	0.310381	0.316165	0.402725	0.533188
460.6	0.296382	0.311077	0.39429	0.525075
460.8	0.302396	0.309573	0.398184	0.522991
461	0.306278	0.313619	0.401254	0.537092
461.2	0.305303	0.312343	0.40055	0.5291
461.4	0.30523	0.313469	0.397681	0.527876
461.6	0.307438	0.321156	0.404855	0.528658
461.8	0.310775	0.31913	0.405248	0.537755
462	0.305875	0.311405	0.400202	0.531677
462.2	0.305959	0.327067	0.402982	0.525761
462.4	0.3119	0.322155	0.407703	0.539716
462.6	0.309201	0.322982	0.404366	0.534603
462.8	0.306704	0.311583	0.401969	0.53186
463	0.305993	0.31088	0.405472	0.529021
463.2	0.302734	0.310053	0.400238	0.531425
463.4	0.307554	0.313994	0.403022	0.530884
463.6	0.301063	0.313336	0.395884	0.530454
463.8	0.312474	0.314476	0.403165	0.537927
464	0.311193	0.318291	0.402067	0.527373
464.2	0.303151	0.318876	0.393604	0.528871
464.4	0.306734	0.315881	0.403522	0.527707
464.6	0.300429	0.309705	0.395311	0.527289
464.8	0.311558	0.313112	0.396921	0.534288
465	0.302795	0.311334	0.393897	0.525457
465.2	0.301143	0.313907	0.397838	0.520209
465.4	0.305101	0.310506	0.398787	0.520842
465.6	0.306949	0.317812	0.403374	0.530322
465.8	0.306688	0.316265	0.400478	0.527849
466	0.307849	0.313206	0.400508	0.523941
466.2	0.307112	0.321548	0.403244	0.528393
466.4	0.305168	0.31601	0.399333	0.528912
466.6	0.310826	0.313533	0.40221	0.522518
466.8	0.301421	0.315513	0.401373	0.521845
467	0.301258	0.310299	0.396398	0.528185
467.2	0.297566	0.303134	0.391839	0.527611
467.4	0.302164	0.307971	0.396509	0.521749
467.6	0.308321	0.314823	0.397141	0.528913
467.8	0.308232	0.31675	0.405516	0.526027
468	0.310304	0.324144	0.403114	0.530202
468.2	0.296715	0.309187	0.390793	0.518659
468.4	0.300984	0.320126	0.395335	0.526447
468.6	0.300223	0.311983	0.401483	0.526232
468.8	0.305206	0.315611	0.396111	0.52113
469	0.307241	0.317212	0.394092	0.528287
469.2	0.30896	0.314644	0.397792	0.532896
469.4	0.308151	0.318923	0.401149	0.526439
469.6	0.303002	0.314639	0.396381	0.523944
[truncated: 1,101 more rows]

## Sheet: Fig_9F
Time (s)	0.1 mM	0.2 mM	0.8 mM	1.6 mM
70	0	0	0	0
70.2	0.001778	0.00264	0.006077	0.01088
70.4	0.003541	0.005249	0.01199	0.021262
70.6	0.005288	0.007829	0.017743	0.03117
70.8	0.007019	0.010378	0.023342	0.040629
71	0.008735	0.012899	0.028791	0.04966
71.2	0.010435	0.01539	0.034094	0.058285
71.4	0.012121	0.017853	0.039255	0.066523
71.6	0.013792	0.020288	0.044279	0.074395
71.8	0.015448	0.022695	0.049169	0.081918
72	0.017089	0.025074	0.05393	0.089109
72.2	0.018716	0.027426	0.058564	0.095986
72.4	0.020329	0.029752	0.063076	0.102563
72.6	0.021928	0.032051	0.06747	0.108856
72.8	0.023512	0.034324	0.071748	0.114879
73	0.025083	0.036571	0.075914	0.120644
73.2	0.02664	0.038793	0.079971	0.126166
73.4	0.028183	0.04099	0.083923	0.131455
73.6	0.029713	0.043163	0.087772	0.136524
73.8	0.03123	0.04531	0.091522	0.141383
74	0.032733	0.047434	0.095175	0.146043
74.2	0.034224	0.049534	0.098734	0.150514
74.4	0.035702	0.05161	0.102201	0.154804
74.6	0.037167	0.053664	0.10558	0.158924
74.8	0.038619	0.055694	0.108874	0.162881
75	0.040059	0.057702	0.112083	0.166684
75.2	0.041486	0.059688	0.115211	0.170339
75.4	0.042902	0.061651	0.118261	0.173855
75.6	0.044305	0.063593	0.121234	0.177239
75.8	0.045696	0.065514	0.124133	0.180496
76	0.047075	0.067413	0.12696	0.183633
76.2	0.048443	0.069292	0.129716	0.186656
76.4	0.049799	0.07115	0.132405	0.189571
76.6	0.051143	0.072987	0.135027	0.192383
76.8	0.052476	0.074805	0.137586	0.195097
77	0.053798	0.076603	0.140081	0.197718
77.2	0.055109	0.078381	0.142517	0.20025
77.4	0.056409	0.08014	0.144894	0.202698
77.6	0.057697	0.08188	0.147213	0.205066
77.8	0.058975	0.083601	0.149477	0.207359
78	0.060243	0.085303	0.151687	0.209578
78.2	0.061499	0.086988	0.153845	0.211729
78.4	0.062746	0.088654	0.155953	0.213815
78.6	0.063982	0.090302	0.15801	0.215838
78.8	0.065207	0.091933	0.16002	0.217802
79	0.066423	0.093546	0.161984	0.21971
79.2	0.067628	0.095143	0.163902	0.221564
79.4	0.068824	0.096722	0.165777	0.223368
79.6	0.07001	0.098285	0.167608	0.225123
79.8	0.071186	0.099831	0.169399	0.226832
80	0.072352	0.101361	0.171149	0.228497
80.2	0.073509	0.102875	0.17286	0.230121
80.4	0.074656	0.104373	0.174533	0.231705
80.6	0.075794	0.105855	0.17617	0.233251
80.8	0.076923	0.107322	0.177771	0.234761
81	0.078043	0.108774	0.179337	0.236238
81.2	0.079153	0.11021	0.180869	0.237681
81.4	0.080255	0.111632	0.182368	0.239094
81.6	0.081348	0.113039	0.183836	0.240478
81.8	0.082432	0.114432	0.185272	0.241833
82	0.083507	0.11581	0.186679	0.243162
82.2	0.084574	0.117174	0.188057	0.244465
82.4	0.085632	0.118525	0.189406	0.245744
82.6	0.086682	0.119861	0.190728	0.247001
82.8	0.087723	0.121184	0.192023	0.248235
83	0.088757	0.122494	0.193292	0.249448
83.2	0.089782	0.123791	0.194535	0.250642
83.4	0.090799	0.125074	0.195755	0.251817
83.6	0.091808	0.126345	0.19695	0.252973
83.8	0.092809	0.127603	0.198123	0.254112
84	0.093802	0.128848	0.199273	0.255235
84.2	0.094788	0.130081	0.200401	0.256343
84.4	0.095765	0.131302	0.201508	0.257435
84.6	0.096736	0.132511	0.202595	0.258514
84.8	0.097699	0.133708	0.203661	0.259578
85	0.098654	0.134893	0.204708	0.26063
85.2	0.099602	0.136066	0.205737	0.26167
85.4	0.100543	0.137229	0.206746	0.262698
85.6	0.101476	0.138379	0.207739	0.263714
85.8	0.102402	0.139519	0.208713	0.26472
86	0.103322	0.140648	0.209672	0.265716
86.2	0.104234	0.141766	0.210613	0.266702
86.4	0.105139	0.142873	0.211539	0.267679
86.6	0.106038	0.143969	0.21245	0.268647
86.8	0.10693	0.145056	0.213345	0.269606
87	0.107815	0.146131	0.214227	0.270557
87.2	0.108693	0.147197	0.215093	0.271501
87.4	0.109565	0.148253	0.215947	0.272437
87.6	0.110431	0.149299	0.216787	0.273366
87.8	0.11129	0.150334	0.217614	0.274288
88	0.112142	0.151361	0.218428	0.275203
88.2	0.112989	0.152378	0.21923	0.276113
88.4	0.113829	0.153385	0.220021	0.277016
88.6	0.114663	0.154383	0.220799	0.277914
88.8	0.11549	0.155372	0.221567	0.278806
89	0.116312	0.156352	0.222324	0.279693
89.2	0.117128	0.157323	0.22307	0.280575
89.4	0.117938	0.158285	0.223806	0.281453
89.6	0.118742	0.159238	0.224531	0.282325
89.8	0.11954	0.160183	0.225247	0.283193
90	0.120332	0.16112	0.225954	0.284057
90.2	0.121119	0.162048	0.226652	0.284917
90.4	0.1219	0.162967	0.22734	0.285773
90.6	0.122676	0.163879	0.22802	0.286625
90.8	0.123446	0.164783	0.228692	0.287473
91	0.124211	0.165678	0.229355	0.288318
91.2	0.12497	0.166566	0.230011	0.289159
91.4	0.125724	0.167446	0.230658	0.289998
91.6	0.126473	0.168319	0.231298	0.290833
91.8	0.127216	0.169184	0.231931	0.291665
92	0.127954	0.170041	0.232557	0.292494
92.2	0.128687	0.170891	0.233176	0.29332
92.4	0.129415	0.171734	0.233788	0.294144
92.6	0.130139	0.17257	0.234394	0.294965
92.8	0.130857	0.173398	0.234993	0.295783
93	0.13157	0.17422	0.235586	0.296599
93.2	0.132278	0.175035	0.236173	0.297412
93.4	0.132982	0.175843	0.236755	0.298223
93.6	0.13368	0.176644	0.237331	0.299032
93.8	0.134374	0.177439	0.237901	0.299839
94	0.135064	0.178227	0.238466	0.300644
94.2	0.135748	0.179009	0.239025	0.301446
94.4	0.136428	0.179784	0.23958	0.302247
94.6	0.137104	0.180553	0.24013	0.303045
94.8	0.137775	0.181316	0.240674	0.303842
95	0.138442	0.182073	0.241215	0.304637
95.2	0.139104	0.182824	0.24175	0.30543
95.4	0.139762	0.183569	0.242282	0.306221
95.6	0.140416	0.184307	0.242809	0.307011
95.8	0.141065	0.18504	0.243332	0.307799
96	0.141711	0.185768	0.24385	0.308585
96.2	0.142352	0.186489	0.244365	0.30937
96.4	0.142989	0.187206	0.244876	0.310153
96.6	0.143622	0.187916	0.245384	0.310935
96.8	0.14425	0.188621	0.245887	0.311715
97	0.144875	0.189321	0.246388	0.312494
97.2	0.145496	0.190015	0.246884	0.313271
97.4	0.146113	0.190705	0.247378	0.314047
97.6	0.146726	0.191389	0.247868	0.314821
97.8	0.147335	0.192067	0.248355	0.315595
98	0.147941	0.192741	0.248839	0.316366
98.2	0.148543	0.19341	0.24932	0.317137
98.4	0.149141	0.194074	0.249798	0.317906
98.6	0.149735	0.194733	0.250273	0.318674
98.8	0.150326	0.195388	0.250745	0.319441
99	0.150913	0.196037	0.251215	0.320206
99.2	0.151496	0.196682	0.251682	0.32097
99.4	0.152076	0.197323	0.252147	0.321733
99.6	0.152653	0.197959	0.252609	0.322495
99.8	0.153226	0.19859	0.253068	0.323256
100	0.153795	0.199217	0.253525	0.324016
100.2	0.154361	0.199839	0.25398	0.324774
100.4	0.154924	0.200458	0.254433	0.325531
100.6	0.155484	0.201072	0.254884	0.326288
100.8	0.15604	0.201681	0.255332	0.327043
101	0.156593	0.202287	0.255779	0.327797
101.2	0.157143	0.202889	0.256223	0.32855
101.4	0.157689	0.203486	0.256665	0.329302
101.6	0.158233	0.20408	0.257106	0.330053
101.8	0.158773	0.204669	0.257544	0.330802
102	0.15931	0.205255	0.257981	0.331551
102.2	0.159844	0.205837	0.258416	0.332299
102.4	0.160375	0.206415	0.25885	0.333046
102.6	0.160903	0.206989	0.259281	0.333791
102.8	0.161429	0.207559	0.259711	0.334536
103	0.161951	0.208126	0.26014	0.33528
103.2	0.16247	0.20869	0.260566	0.336022
103.4	0.162987	0.20925	0.260992	0.336764
103.6	0.1635	0.209806	0.261416	0.337505
103.8	0.164011	0.210359	0.261838	0.338245
104	0.164519	0.210908	0.262259	0.338984
104.2	0.165024	0.211454	0.262678	0.339722
104.4	0.165527	0.211997	0.263097	0.340459
104.6	0.166027	0.212536	0.263514	0.341195
104.8	0.166524	0.213072	0.263929	0.34193
105	0.167018	0.213605	0.264344	0.342664
105.2	0.16751	0.214135	0.264757	0.343397
105.4	0.167999	0.214662	0.265169	0.344129
105.6	0.168486	0.215185	0.265579	0.344861
105.8	0.16897	0.215706	0.265989	0.345591
106	0.169452	0.216223	0.266398	0.346321
106.2	0.169931	0.216738	0.266805	0.347049
106.4	0.170408	0.21725	0.267211	0.347777
106.6	0.170882	0.217758	0.267617	0.348504
106.8	0.171354	0.218264	0.268021	0.34923
107	0.171823	0.218767	0.268424	0.349955
107.2	0.17229	0.219267	0.268827	0.350679
107.4	0.172755	0.219765	0.269228	0.351402
107.6	0.173218	0.22026	0.269629	0.352124
107.8	0.173678	0.220752	0.270028	0.352846
108	0.174136	0.221241	0.270427	0.353566
108.2	0.174591	0.221728	0.270825	0.354286
108.4	0.175045	0.222213	0.271222	0.355005
108.6	0.175496	0.222694	0.271618	0.355723
108.8	0.175945	0.223174	0.272013	0.35644
109	0.176392	0.22365	0.272408	0.357156
109.2	0.176836	0.224125	0.272801	0.357871
109.4	0.177279	0.224596	0.273194	0.358586
109.6	0.177719	0.225066	0.273587	0.359299
109.8	0.178158	0.225533	0.273978	0.360012
110	0.178594	0.225998	0.274369	0.360724
110.2	0.179029	0.22646	0.274759	0.361435
110.4	0.179461	0.226921	0.275148	0.362145
110.6	0.179891	0.227379	0.275537	0.362854
110.8	0.18032	0.227834	0.275925	0.363563
111	0.180746	0.228288	0.276312	0.36427
111.2	0.181171	0.22874	0.276699	0.364977
111.4	0.181593	0.229189	0.277085	0.365683
111.6	0.182014	0.229636	0.27747	0.366388
111.8	0.182433	0.230081	0.277855	0.367092
112	0.18285	0.230524	0.278239	0.367796
112.2	0.183265	0.230965	0.278623	0.368498
112.4	0.183678	0.231404	0.279006	0.3692
112.6	0.18409	0.231842	0.279389	0.369901
112.8	0.1845	0.232277	0.279771	0.370601
113	0.184908	0.23271	0.280152	0.3713
113.2	0.185314	0.233141	0.280533	0.371999
113.4	0.185719	0.233571	0.280913	0.372696
113.6	0.186122	0.233998	0.281293	0.373393
113.8	0.186523	0.234424	0.281672	0.374089
114	0.186922	0.234848	0.282051	0.374784
114.2	0.18732	0.23527	0.282429	0.375478
114.4	0.187716	0.235691	0.282807	0.376172
114.6	0.188111	0.236109	0.283185	0.376864
114.8	0.188504	0.236526	0.283561	0.377556
115	0.188895	0.236942	0.283938	0.378247
115.2	0.189285	0.237355	0.284314	0.378937
115.4	0.189673	0.237767	0.284689	0.379626
115.6	0.19006	0.238178	0.285064	0.380315
115.8	0.190445	0.238586	0.285439	0.381003
116	0.190829	0.238993	0.285813	0.38169
116.2	0.191211	0.239399	0.286187	0.382376
116.4	0.191592	0.239803	0.28656	0.383061
116.6	0.191971	0.240205	0.286933	0.383745
116.8	0.192349	0.240606	0.287306	0.384429
117	0.192725	0.241006	0.287678	0.385112
117.2	0.1931	0.241404	0.288049	0.385794
117.4	0.193474	0.2418	0.288421	0.386475
117.6	0.193846	0.242195	0.288792	0.387155
117.8	0.194217	0.242589	0.289162	0.387835
118	0.194586	0.242981	0.289532	0.388514
118.2	0.194954	0.243372	0.289902	0.389192
118.4	0.195321	0.243762	0.290271	0.389869
118.6	0.195686	0.24415	0.29064	0.390546
118.8	0.196051	0.244537	0.291009	0.391221
119	0.196413	0.244922	0.291377	0.391896
119.2	0.196775	0.245306	0.291745	0.39257
119.4	0.197135	0.245689	0.292113	0.393243
119.6	0.197494	0.246071	0.29248	0.393916
119.8	0.197852	0.246451	0.292847	0.394587
120	0.198208	0.246831	0.293214	0.395258
120.2	0.198564	0.247209	0.29358	0.395928
120.4	0.198918	0.247585	0.293946	0.396597
120.6	0.199271	0.247961	0.294311	0.397266
120.8	0.199622	0.248335	0.294677	0.397934
121	0.199973	0.248708	0.295042	0.3986
121.2	0.200322	0.24908	0.295406	0.399267
121.4	0.20067	0.249451	0.29577	0.399932
121.6	0.201017	0.249821	0.296134	0.400596
121.8	0.201363	0.25019	0.296498	0.40126
122	0.201708	0.250557	0.296861	0.401923
122.2	0.202052	0.250924	0.297224	0.402585
122.4	0.202395	0.251289	0.297587	0.403247
122.6	0.202736	0.251654	0.297949	0.403907
122.8	0.203077	0.252017	0.298312	0.404567
123	0.203416	0.252379	0.298673	0.405226
123.2	0.203755	0.252741	0.299035	0.405885
123.4	0.204092	0.253101	0.299396	0.406542
123.6	0.204428	0.25346	0.299757	0.407199
123.8	0.204764	0.253819	0.300118	0.407855
124	0.205098	0.254176	0.300478	0.40851
124.2	0.205431	0.254532	0.300838	0.409165
124.4	0.205763	0.254888	0.301198	0.409818
124.6	0.206095	0.255242	0.301557	0.410471
124.8	0.206425	0.255596	0.301916	0.411123
125	0.206755	0.255949	0.302275	0.411775
125.2	0.207083	0.256301	0.302634	0.412425
125.4	0.20741	0.256652	0.302992	0.413075
125.6	0.207737	0.257002	0.303351	0.413724
125.8	0.208063	0.257351	0.303708	0.414372
126	0.208387	0.257699	0.304066	0.41502
126.2	0.208711	0.258047	0.304423	0.415667
126.4	0.209034	0.258393	0.30478	0.416313
126.6	0.209356	0.258739	0.305137	0.416958
126.8	0.209678	0.259084	0.305493	0.417603
127	0.209998	0.259428	0.30585	0.418246
127.2	0.210317	0.259772	0.306206	0.418889
127.4	0.210636	0.260114	0.306561	0.419531
127.6	0.210954	0.260456	0.306917	0.420173
127.8	0.211271	0.260797	0.307272	0.420814
128	0.211587	0.261137	0.307627	0.421454
128.2	0.211902	0.261477	0.307982	0.422093
128.4	0.212217	0.261816	0.308336	0.422731
128.6	0.21253	0.262154	0.30869	0.423369
128.8	0.212843	0.262491	0.309044	0.424006
129	0.213155	0.262828	0.309398	0.424642
129.2	0.213467	0.263164	0.309751	0.425278
129.4	0.213777	0.263499	0.310104	0.425912
129.6	0.214087	0.263834	0.310457	0.426546
129.8	0.214396	0.264167	0.31081	0.427179
130	0.214704	0.264501	0.311162	0.427812
130.2	0.215012	0.264833	0.311514	0.428444
130.4	0.215319	0.265165	0.311866	0.429075
130.6	0.215625	0.265496	0.312218	0.429705
130.8	0.21593	0.265827	0.312569	0.430334
131	0.216235	0.266157	0.31292	0.430963
131.2	0.216539	0.266486	0.313271	0.431591
131.4	0.216842	0.266815	0.313622	0.432218
131.6	0.217145	0.267143	0.313972	0.432845
131.8	0.217447	0.26747	0.314323	0.433471
132	0.217748	0.267797	0.314673	0.434096
132.2	0.218048	0.268124	0.315022	0.43472
132.4	0.218348	0.268449	0.315372	0.435344
132.6	0.218648	0.268775	0.315721	0.435966
132.8	0.218946	0.269099	0.31607	0.436588
133	0.219244	0.269423	0.316419	0.43721
133.2	0.219541	0.269747	0.316767	0.437831
133.4	0.219838	0.270069	0.317116	0.43845
133.6	0.220134	0.270392	0.317464	0.43907
133.8	0.220429	0.270714	0.317812	0.439688
134	0.220724	0.271035	0.318159	0.440306
134.2	0.221018	0.271356	0.318506	0.440923
134.4	0.221312	0.271676	0.318854	0.441539
134.6	0.221605	0.271996	0.319201	0.442155
134.8	0.221897	0.272315	0.319547	0.44277
135	0.222189	0.272634	0.319894	0.443384
135.2	0.222481	0.272952	0.32024	0.443997
135.4	0.222771	0.27327	0.320586	0.44461
135.6	0.223061	0.273587	0.320932	0.445222
135.8	0.223351	0.273904	0.321277	0.445833
136	0.22364	0.27422	0.321622	0.446443
136.2	0.223928	0.274536	0.321967	0.447053
136.4	0.224216	0.274851	0.322312	0.447662
136.6	0.224503	0.275166	0.322657	0.448271
136.8	0.22479	0.27548	0.323001	0.448878
137	0.225077	0.275794	0.323345	0.449485
137.2	0.225362	0.276108	0.323689	0.450091
137.4	0.225648	0.276421	0.324033	0.450697
137.6	0.225932	0.276734	0.324376	0.451302
137.8	0.226217	0.277046	0.32472	0.451906
138	0.2265	0.277358	0.325063	0.452509
138.2	0.226783	0.277669	0.325406	0.453112
138.4	0.227066	0.27798	0.325748	0.453714
138.6	0.227348	0.278291	0.32609	0.454315
138.8	0.22763	0.278601	0.326433	0.454915
139	0.227911	0.278911	0.326775	0.455515
139.2	0.228192	0.27922	0.327116	0.456114
139.4	0.228472	0.279529	0.327458	0.456713
139.6	0.228752	0.279838	0.327799	0.45731
139.8	0.229032	0.280146	0.32814	0.457907
140	0.229311	0.280454	0.328481	0.458504
140.2	0.229589	0.280761	0.328821	0.459099
140.4	0.229867	0.281068	0.329162	0.459694
140.6	0.230145	0.281375	0.329502	0.460288
140.8	0.230422	0.281682	0.329842	0.460882
141	0.230698	0.281988	0.330181	0.461475
141.2	0.230975	0.282293	0.330521	0.462067
141.4	0.23125	0.282598	0.33086	0.462658
141.6	0.231526	0.282903	0.331199	0.463249
141.8	0.231801	0.283208	0.331538	0.463839
142	0.232075	0.283512	0.331877	0.464428
142.2	0.23235	0.283816	0.332215	0.465017
142.4	0.232623	0.28412	0.332553	0.465605
142.6	0.232897	0.284423	0.332891	0.466192
142.8	0.23317	0.284726	0.333229	0.466779
143	0.233442	0.285029	0.333566	0.467364
143.2	0.233714	0.285331	0.333904	0.46795
143.4	0.233986	0.285633	0.334241	0.468534
143.6	0.234257	0.285935	0.334578	0.469118
143.8	0.234528	0.286236	0.334914	0.469701
144	0.234799	0.286537	0.335251	0.470283
144.2	0.235069	0.286838	0.335587	0.470865
144.4	0.235339	0.287138	0.335923	0.471446
144.6	0.235609	0.287439	0.336259	0.472026
144.8	0.235878	0.287738	0.336594	0.472606
145	0.236146	0.288038	0.33693	0.473185
145.2	0.236415	0.288337	0.337265	0.473763
145.4	0.236683	0.288636	0.3376	0.474341
145.6	0.236951	0.288935	0.337934	0.474918
145.8	0.237218	0.289233	0.338269	0.475494
146	0.237485	0.289532	0.338603	0.47607
146.2	0.237752	0.28983	0.338937	0.476645
146.4	0.238018	0.290127	0.339271	0.477219
146.6	0.238284	0.290425	0.339605	0.477793
146.8	0.238549	0.290722	0.339938	0.478366
147	0.238815	0.291018	0.340271	0.478938
147.2	0.23908	0.291315	0.340604	0.479509
147.4	0.239344	0.291611	0.340937	0.48008
147.6	0.239609	0.291907	0.34127	0.48065
147.8	0.239873	0.292203	0.341602	0.48122
148	0.240137	0.292499	0.341934	0.481789
148.2	0.2404	0.292794	0.342266	0.482357
148.4	0.240663	0.293089	0.342598	0.482924
148.6	0.240926	0.293384	0.34293	0.483491
148.8	0.241188	0.293679	0.343261	0.484057
149	0.24145	0.293973	0.343592	0.484623
149.2	0.241712	0.294267	0.343923	0.485188
149.4	0.241974	0.294561	0.344253	0.485752
149.6	0.242235	0.294855	0.344584	0.486316
149.8	0.242496	0.295148	0.344914	0.486878
150	0.242757	0.295441	0.345244	0.487441
150.2	0.243017	0.295734	0.345574	0.488002
150.4	0.243278	0.296027	0.345904	0.488563
150.6	0.243537	0.296319	0.346233	0.489123
150.8	0.243797	0.296612	0.346562	0.489683
151	0.244056	0.296904	0.346891	0.490242
151.2	0.244315	0.297196	0.34722	0.4908
151.4	0.244574	0.297487	0.347549	0.491358
151.6	0.244833	0.297779	0.347877	0.491914
151.8	0.245091	0.29807	0.348205	0.492471
152	0.245349	0.298361	0.348533	0.493026
152.2	0.245607	0.298652	0.348861	0.493581
152.4	0.245864	0.298943	0.349189	0.494136
152.6	0.246121	0.299233	0.349516	0.494689
152.8	0.246378	0.299523	0.349843	0.495242
153	0.246635	0.299813	0.35017	0.495795
153.2	0.246891	0.300103	0.350497	0.496346
153.4	0.247148	0.300393	0.350823	0.496897
153.6	0.247404	0.300682	0.351149	0.497448
153.8	0.247659	0.300972	0.351476	0.497998
154	0.247915	0.301261	0.351801	0.498547
154.2	0.24817	0.30155	0.352127	0.499095
154.4	0.248425	0.301838	0.352453	0.499643
154.6	0.24868	0.302127	0.352778	0.50019
154.8	0.248934	0.302415	0.353103	0.500737
155	0.249189	0.302703	0.353428	0.501283
155.2	0.249443	0.302991	0.353752	0.501828
155.4	0.249697	0.303279	0.354077	0.502372
155.6	0.24995	0.303567	0.354401	0.502916
155.8	0.250204	0.303854	0.354725	0.50346
156	0.250457	0.304142	0.355049	0.504002
156.2	0.25071	0.304429	0.355373	0.504544
156.4	0.250963	0.304716	0.355696	0.505086
156.6	0.251215	0.305002	0.356019	0.505627
156.8	0.251468	0.305289	0.356342	0.506167
157	0.25172	0.305575	0.356665	0.506706
157.2	0.251972	0.305862	0.356988	0.507245
157.4	0.252223	0.306148	0.35731	0.507783
157.6	0.252475	0.306434	0.357632	0.508321
157.8	0.252726	0.30672	0.357954	0.508858
158	0.252977	0.307005	0.358276	0.509394
158.2	0.253228	0.307291	0.358598	0.50993
158.4	0.253479	0.307576	0.358919	0.510465
158.6	0.253729	0.307861	0.35924	0.510999
158.8	0.25398	0.308146	0.359561	0.511533
159	0.25423	0.308431	0.359882	0.512066
159.2	0.25448	0.308716	0.360202	0.512599
159.4	0.25473	0.309	0.360523	0.513131
159.6	0.254979	0.309285	0.360843	0.513662
159.8	0.255228	0.309569	0.361163	0.514193
160	0.255478	0.309853	0.361483	0.514723
160.2	0.255727	0.310137	0.361802	0.515252
160.4	0.255975	0.310421	0.362121	0.515781
160.6	0.256224	0.310705	0.362441	0.516309
160.8	0.256473	0.310988	0.36276	0.516837
161	0.256721	0.311272	0.363078	0.517364
161.2	0.256969	0.311555	0.363397	0.51789
161.4	0.257217	0.311838	0.363715	0.518416
161.6	0.257465	0.312121	0.364033	0.518941
161.8	0.257712	0.312404	0.364351	0.519465
162	0.25796	0.312687	0.364669	0.519989
162.2	0.258207	0.312969	0.364986	0.520512
162.4	0.258454	0.313252	0.365304	0.521035
162.6	0.258701	0.313534	0.365621	0.521557
162.8	0.258947	0.313816	0.365938	0.522078
163	0.259194	0.314098	0.366255	0.522599
163.2	0.25944	0.31438	0.366571	0.523119
163.4	0.259687	0.314662	0.366887	0.523639
163.6	0.259933	0.314943	0.367204	0.524158
163.8	0.260179	0.315225	0.36752	0.524676
164	0.260425	0.315506	0.367835	0.525194
164.2	0.26067	0.315788	0.368151	0.525711
164.4	0.260916	0.316069	0.368466	0.526228
164.6	0.261161	0.31635	0.368781	0.526743
164.8	0.261406	0.316631	0.369096	0.527259
165	0.261651	0.316911	0.369411	0.527773
165.2	0.261896	0.317192	0.369725	0.528287
165.4	0.262141	0.317473	0.37004	0.528801
165.6	0.262385	0.317753	0.370354	0.529314
165.8	0.26263	0.318033	0.370668	0.529826
166	0.262874	0.318313	0.370982	0.530338
166.2	0.263118	0.318594	0.371295	0.530849
166.4	0.263362	0.318873	0.371608	0.531359
166.6	0.263606	0.319153	0.371922	0.531869
166.8	0.26385	0.319433	0.372235	0.532378
167	0.264093	0.319713	0.372547	0.532887
167.2	0.264337	0.319992	0.37286	0.533395
167.4	0.26458	0.320271	0.373172	0.533902
167.6	0.264823	0.320551	0.373484	0.534409
167.8	0.265066	0.32083	0.373796	0.534916
168	0.265309	0.321109	0.374108	0.535421
168.2	0.265552	0.321388	0.37442	0.535926
168.4	0.265794	0.321667	0.374731	0.536431
168.6	0.266037	0.321945	0.375042	0.536935
168.8	0.266279	0.322224	0.375353	0.537438
169	0.266521	0.322502	0.375664	0.537941
169.2	0.266763	0.322781	0.375975	0.538443
169.4	0.267005	0.323059	0.376285	0.538944
169.6	0.267247	0.323337	0.376595	0.539445
169.8	0.267489	0.323615	0.376905	0.539946
170	0.267731	0.323893	0.377215	0.540445
170.2	0.267972	0.324171	0.377524	0.540944
170.4	0.268213	0.324449	0.377834	0.541443
170.6	0.268455	0.324726	0.378143	0.541941
170.8	0.268696	0.325004	0.378452	0.542438
171	0.268937	0.325281	0.378761	0.542935
171.2	0.269178	0.325559	0.37907	0.543431
171.4	0.269418	0.325836	0.379378	0.543927
171.6	0.269659	0.326113	0.379686	0.544422
171.8	0.2699	0.32639	0.379994	0.544917
172	0.27014	0.326667	0.380302	0.54541
172.2	0.27038	0.326944	0.38061	0.545904
172.4	0.27062	0.32722	0.380917	0.546397
172.6	0.27086	0.327497	0.381224	0.546889
172.8	0.2711	0.327774	0.381532	0.54738
173	0.27134	0.32805	0.381838	0.547871
173.2	0.27158	0.328326	0.382145	0.548362
173.4	0.27182	0.328603	0.382452	0.548851
173.6	0.272059	0.328879	0.382758	0.549341
173.8	0.272298	0.329155	0.383064	0.549829
174	0.272538	0.329431	0.38337	0.550318
174.2	0.272777	0.329707	0.383676	0.550805
174.4	0.273016	0.329982	0.383981	0.551292
174.6	0.273255	0.330258	0.384286	0.551778
174.8	0.273494	0.330534	0.384592	0.552264
175	0.273733	0.330809	0.384896	0.55275
175.2	0.273971	0.331084	0.385201	0.553234
175.4	0.27421	0.33136	0.385506	0.553718
175.6	0.274448	0.331635	0.38581	0.554202
175.8	0.274687	0.33191	0.386114	0.554685
176	0.274925	0.332185	0.386418	0.555167
176.2	0.275163	0.33246	0.386722	0.555649
176.4	0.275401	0.332735	0.387026	0.55613
176.6	0.275639	0.33301	0.387329	0.556611
176.8	0.275877	0.333284	0.387632	0.557091
177	0.276115	0.333559	0.387935	0.557571
177.2	0.276352	0.333833	0.388238	0.55805
177.4	0.27659	0.334108	0.388541	0.558528
177.6	0.276827	0.334382	0.388843	0.559006
177.8	0.277065	0.334656	0.389145	0.559483
178	0.277302	0.334931	0.389447	0.55996
178.2	0.277539	0.335205	0.389749	0.560436
178.4	0.277776	0.335479	0.390051	0.560912
178.6	0.278013	0.335752	0.390353	0.561387
178.8	0.27825	0.336026	0.390654	0.561861
179	0.278487	0.3363	0.390955	0.562335
179.2	0.278724	0.336574	0.391256	0.562809
179.4	0.27896	0.336847	0.391557	0.563282
179.6	0.279197	0.337121	0.391857	0.563754
179.8	0.279433	0.337394	0.392157	0.564226
180	0.27967	0.337667	0.392458	0.564697
180.2	0.279906	0.33794	0.392758	0.565167
180.4	0.280142	0.338214	0.393057	0.565637
180.6	0.280378	0.338487	0.393357	0.566107
180.8	0.280614	0.33876	0.393656	0.566576
181	0.28085	0.339033	0.393956	0.567044
181.2	0.281086	0.339305	0.394255	0.567512
181.4	0.281322	0.339578	0.394553	0.56798
181.6	0.281557	0.339851	0.394852	0.568446
181.8	0.281793	0.340123	0.39515	0.568912
182	0.282029	0.340396	0.395449	0.569378
182.2	0.282264	0.340668	0.395747	0.569843
182.4	0.282499	0.34094	0.396045	0.570308
182.6	0.282735	0.341213	0.396342	0.570772
182.8	0.28297	0.341485	0.39664	0.571235
183	0.283205	0.341757	0.396937	0.571698
183.2	0.28344	0.342029	0.397234	0.572161
183.4	0.283675	0.342301	0.397531	0.572622
183.6	0.28391	0.342573	0.397828	0.573084
183.8	0.284145	0.342844	0.398125	0.573544
184	0.284379	0.343116	0.398421	0.574005
184.2	0.284614	0.343388	0.398717	0.574464
184.4	0.284848	0.343659	0.399013	0.574923
184.6	0.285083	0.343931	0.399309	0.575382
184.8	0.285317	0.344202	0.399605	0.57584
185	0.285552	0.344473	0.3999	0.576298
185.2	0.285786	0.344745	0.400195	0.576754
185.4	0.28602	0.345016	0.400491	0.577211
185.6	0.286254	0.345287	0.400785	0.577667
185.8	0.286488	0.345558	0.40108	0.578122
186	0.286722	0.345829	0.401375	0.578577
186.2	0.286956	0.3461	0.401669	0.579031
186.4	0.28719	0.34637	0.401963	0.579485
186.6	0.287424	0.346641	0.402257	0.579938
186.8	0.287657	0.346912	0.402551	0.580391
187	0.287891	0.347182	0.402844	0.580843
187.2	0.288124	0.347453	0.403138	0.581295
187.4	0.288358	0.347723	0.403431	0.581746
187.6	0.288591	0.347993	0.403724	0.582196
187.8	0.288824	0.348264	0.404017	0.582646
188	0.289058	0.348534	0.40431	0.583096
188.2	0.289291	0.348804	0.404602	0.583545
188.4	0.289524	0.349074	0.404894	0.583993
188.6	0.289757	0.349344	0.405187	0.584441
188.8	0.28999	0.349614	0.405478	0.584888
189	0.290223	0.349884	0.40577	0.585335
189.2	0.290456	0.350153	0.406062	0.585782
189.4	0.290688	0.350423	0.406353	0.586227
189.6	0.290921	0.350693	0.406644	0.586673
189.8	0.291154	0.350962	0.406935	0.587117
190	0.291386	0.351232	0.407226	0.587562
190.2	0.291619	0.351501	0.407517	0.588005
190.4	0.291851	0.35177	0.407807	0.588449
190.6	0.292083	0.35204	0.408097	0.588891
190.8	0.292316	0.352309	0.408388	0.589333
191	0.292548	0.352578	0.408677	0.589775
191.2	0.29278	0.352847	0.408967	0.590216
191.4	0.293012	0.353116	0.409257	0.590657
191.6	0.293244	0.353385	0.409546	0.591097
191.8	0.293476	0.353654	0.409835	0.591536
192	0.293708	0.353922	0.410124	0.591975
192.2	0.29394	0.354191	0.410413	0.592414
192.4	0.294172	0.35446	0.410702	0.592852
192.6	0.294403	0.354728	0.41099	0.593289
192.8	0.294635	0.354997	0.411278	0.593726
193	0.294867	0.355265	0.411566	0.594163
193.2	0.295098	0.355533	0.411854	0.594599
193.4	0.29533	0.355802	0.412142	0.595034
193.6	0.295561	0.35607	0.41243	0.595469
193.8	0.295792	0.356338	0.412717	0.595903
194	0.296024	0.356606	0.413004	0.596337
194.2	0.296255	0.356874	0.413291	0.596771
194.4	0.296486	0.357142	0.413578	0.597204
194.6	0.296717	0.35741	0.413864	0.597636
194.8	0.296948	0.357677	0.414151	0.598068
195	0.297179	0.357945	0.414437	0.598499
195.2	0.29741	0.358213	0.414723	0.59893
195.4	0.297641	0.35848	0.415009	0.59936
195.6	0.297872	0.358748	0.415295	0.59979
195.8	0.298102	0.359015	0.41558	0.600219
196	0.298333	0.359283	0.415866	0.600648
196.2	0.298564	0.35955	0.416151	0.601076
196.4	0.298794	0.359817	0.416436	0.601504
196.6	0.299025	0.360084	0.416721	0.601932
196.8	0.299255	0.360352	0.417005	0.602358
197	0.299486	0.360619	0.41729	0.602785
197.2	0.299716	0.360886	0.417574	0.60321
197.4	0.299946	0.361152	0.417858	0.603636
197.6	0.300176	0.361419	0.418142	0.604061
197.8	0.300407	0.361686	0.418426	0.604485
198	0.300637	0.361953	0.418709	0.604909
198.2	0.300867	0.362219	0.418993	0.605332
198.4	0.301097	0.362486	0.419276	0.605755
198.6	0.301327	0.362752	0.419559	0.606177
198.8	0.301557	0.363019	0.419842	0.606599
199	0.301787	0.363285	0.420125	0.60702
199.2	0.302016	0.363552	0.420407	0.607441
199.4	0.302246	0.363818	0.420689	0.607861
199.6	0.302476	0.364084	0.420972	0.608281
199.8	0.302705	0.36435	0.421253	0.6087
200	0.302935	0.364616	0.421535	0.609119
200.2	0.303164	0.364882	0.421817	0.609537
200.4	0.303394	0.365148	0.422098	0.609955
200.6	0.303623	0.365414	0.422379	0.610373
200.8	0.303853	0.36568	0.422661	0.61079
201	0.304082	0.365945	0.422941	0.611206
201.2	0.304311	0.366211	0.423222	0.611622
201.4	0.30454	0.366477	0.423503	0.612037
201.6	0.30477	0.366742	0.423783	0.612452
201.8	0.304999	0.367008	0.424063	0.612866
202	0.305228	0.367273	0.424343	0.61328
202.2	0.305457	0.367538	0.424623	0.613694
202.4	0.305686	0.367804	0.424903	0.614107
202.6	0.305915	0.368069	0.425182	0.614519
202.8	0.306143	0.368334	0.425461	0.614931
203	0.306372	0.368599	0.425741	0.615343
203.2	0.306601	0.368864	0.426019	0.615754
203.4	0.30683	0.369129	0.426298	0.616164
203.6	0.307058	0.369394	0.426577	0.616574
203.8	0.307287	0.369659	0.426855	0.616984
204	0.307515	0.369923	0.427133	0.617393
204.2	0.307744	0.370188	0.427412	0.617802
204.4	0.307972	0.370453	0.427689	0.61821
204.6	0.308201	0.370717	0.427967	0.618617
204.8	0.308429	0.370982	0.428245	0.619024
205	0.308657	0.371246	0.428522	0.619431
205.2	0.308885	0.371511	0.428799	0.619837
205.4	0.309114	0.371775	0.429076	0.620243
205.6	0.309342	0.372039	0.429353	0.620648
205.8	0.30957	0.372303	0.42963	0.621053
206	0.309798	0.372568	0.429906	0.621457
206.2	0.310026	0.372832	0.430182	0.621861
206.4	0.310254	0.373096	0.430459	0.622265
206.6	0.310482	0.37336	0.430735	0.622667
206.8	0.31071	0.373623	0.43101	0.62307
207	0.310937	0.373887	0.431286	0.623472
207.2	0.311165	0.374151	0.431561	0.623873
207.4	0.311393	0.374415	0.431837	0.624274
207.6	0.31162	0.374678	0.432112	0.624675
207.8	0.311848	0.374942	0.432387	0.625075
208	0.312076	0.375205	0.432661	0.625474
208.2	0.312303	0.375469	0.432936	0.625873
208.4	0.312531	0.375732	0.43321	0.626272
208.6	0.312758	0.375995	0.433485	0.62667
208.8	0.312985	0.376259	0.433759	0.627068
209	0.313213	0.376522	0.434032	0.627465
209.2	0.31344	0.376785	0.434306	0.627862
209.4	0.313667	0.377048	0.43458	0.628258
209.6	0.313894	0.377311	0.434853	0.628654
209.8	0.314122	0.377574	0.435126	0.629049
210	0.314349	0.377837	0.435399	0.629444
210.2	0.314576	0.3781	0.435672	0.629838
210.4	0.314803	0.378362	0.435945	0.630232
210.6	0.31503	0.378625	0.436217	0.630626
210.8	0.315257	0.378888	0.43649	0.631019
211	0.315483	0.37915	0.436762	0.631411
211.2	0.31571	0.379413	0.437034	0.631803
211.4	0.315937	0.379675	0.437305	0.632195
211.6	0.316164	0.379938	0.437577	0.632586
211.8	0.31639	0.3802	0.437849	0.632977
212	0.316617	0.380462	0.43812	0.633367
212.2	0.316844	0.380725	0.438391	0.633757
212.4	0.31707	0.380987	0.438662	0.634146
212.6	0.317297	0.381249	0.438933	0.634535
212.8	0.317523	0.381511	0.439203	0.634924
213	0.31775	0.381773	0.439474	0.635312
213.2	0.317976	0.382035	0.439744	0.635699
213.4	0.318202	0.382296	0.440014	0.636086
213.6	0.318429	0.382558	0.440284	0.636473
213.8	0.318655	0.38282	0.440554	0.636859
214	0.318881	0.383082	0.440823	0.637245
214.2	0.319107	0.383343	0.441093	0.63763
214.4	0.319333	0.383605	0.441362	0.638015
214.6	0.319559	0.383866	0.441631	0.638399
214.8	0.319785	0.384128	0.4419	0.638783
215	0.320011	0.384389	0.442169	0.639166
215.2	0.320237	0.38465	0.442437	0.639549
215.4	0.320463	0.384911	0.442706	0.639932
215.6	0.320689	0.385173	0.442974	0.640314
215.8	0.320915	0.385434	0.443242	0.640696
216	0.321141	0.385695	0.44351	0.641077
216.2	0.321366	0.385956	0.443777	0.641457
216.4	0.321592	0.386217	0.444045	0.641838
216.6	0.321818	0.386478	0.444312	0.642218
216.8	0.322043	0.386738	0.44458	0.642597
217	0.322269	0.386999	0.444847	0.642976
217.2	0.322494	0.38726	0.445114	0.643354
217.4	0.32272	0.38752	0.44538	0.643732
217.6	0.322945	0.387781	0.445647	0.64411
217.8	0.323171	0.388042	0.445913	0.644487
218	0.323396	0.388302	0.446179	0.644864
218.2	0.323621	0.388562	0.446445	0.64524
218.4	0.323847	0.388823	0.446711	0.645616
218.6	0.324072	0.389083	0.446977	0.645991
218.8	0.324297	0.389343	0.447242	0.646366
219	0.324522	0.389603	0.447508	0.646741
219.2	0.324747	0.389863	0.447773	0.647115
219.4	0.324972	0.390123	0.448038	0.647488
219.6	0.325197	0.390383	0.448303	0.647862
219.8	0.325422	0.390643	0.448567	0.648234
220	0.325647	0.390903	0.448832	0.648607
220.2	0.325872	0.391163	0.449096	0.648978
220.4	0.326097	0.391423	0.449361	0.64935
220.6	0.326322	0.391682	0.449625	0.649721
220.8	0.326546	0.391942	0.449888	0.650091
221	0.326771	0.392202	0.450152	0.650462
221.2	0.326996	0.392461	0.450416	0.650831
221.4	0.327221	0.392721	0.450679	0.6512
221.6	0.327445	0.39298	0.450942	0.651569
221.8	0.32767	0.393239	0.451205	0.651938
222	0.327894	0.393498	0.451468	0.652306
222.2	0.328119	0.393758	0.451731	0.652673
222.4	0.328343	0.394017	0.451993	0.65304
222.6	0.328568	0.394276	0.452256	0.653407
222.8	0.328792	0.394535	0.452518	0.653773
223	0.329016	0.394794	0.45278	0.654139
223.2	0.32924	0.395053	0.453042	0.654504
223.4	0.329465	0.395312	0.453303	0.654869
223.6	0.329689	0.39557	0.453565	0.655234
223.8	0.329913	0.395829	0.453826	0.655598
224	0.330137	0.396088	0.454087	0.655961
224.2	0.330361	0.396346	0.454348	0.656325
224.4	0.330585	0.396605	0.454609	0.656687
224.6	0.330809	0.396863	0.45487	0.65705
224.8	0.331033	0.397122	0.45513	0.657412
225	0.331257	0.39738	0.455391	0.657773
225.2	0.331481	0.397639	0.455651	0.658134
225.4	0.331705	0.397897	0.455911	0.658495
225.6	0.331929	0.398155	0.456171	0.658855
225.8	0.332152	0.398413	0.456431	0.659215
226	0.332376	0.398671	0.45669	0.659574
226.2	0.3326	0.398929	0.45695	0.659933
226.4	0.332823	0.399187	0.457209	0.660292
226.6	0.333047	0.399445	0.457468	0.66065
226.8	0.333271	0.399703	0.457727	0.661007
227	0.333494	0.399961	0.457985	0.661365
227.2	0.333718	0.400219	0.458244	0.661722
227.4	0.333941	0.400476	0.458502	0.662078
227.6	0.334165	0.400734	0.458761	0.662434
227.8	0.334388	0.400991	0.459019	0.66279
228	0.334611	0.401249	0.459277	0.663145
228.2	0.334834	0.401506	0.459534	0.6635
228.4	0.335058	0.401764	0.459792	0.663854
228.6	0.335281	0.402021	0.460049	0.664208
228.8	0.335504	0.402278	0.460307	0.664561
229	0.335727	0.402535	0.460564	0.664914
229.2	0.33595	0.402793	0.460821	0.665267
229.4	0.336173	0.40305	0.461078	0.665619
229.6	0.336396	0.403307	0.461334	0.665971
229.8	0.336619	0.403564	0.461591	0.666323
230	0.336842	0.403821	0.461847	0.666674
230.2	0.337065	0.404077	0.462103	0.667024
230.4	0.337288	0.404334	0.462359	0.667374
230.6	0.337511	0.404591	0.462615	0.667724
230.8	0.337734	0.404848	0.46287	0.668074
231	0.337957	0.405104	0.463126	0.668422
231.2	0.338179	0.405361	0.463381	0.668771
231.4	0.338402	0.405617	0.463636	0.669119
231.6	0.338625	0.405874	0.463891	0.669467
231.8	0.338847	0.40613	0.464146	0.669814
232	0.33907	0.406387	0.464401	0.670161
232.2	0.339292	0.406643	0.464655	0.670508
232.4	0.339515	0.406899	0.46491	0.670854
232.6	0.339737	0.407155	0.465164	0.671199
232.8	0.33996	0.407411	0.465418	0.671545
233	0.340182	0.407667	0.465672	0.671889
233.2	0.340404	0.407923	0.465926	0.672234
233.4	0.340627	0.408179	0.466179	0.672578
233.6	0.340849	0.408435	0.466432	0.672922
233.8	0.341071	0.408691	0.466686	0.673265
234	0.341293	0.408947	0.466939	0.673608
234.2	0.341515	0.409202	0.467192	0.67395
234.4	0.341738	0.409458	0.467444	0.674292
234.6	0.34196	0.409714	0.467697	0.674634
234.8	0.342182	0.409969	0.467949	0.674975
235	0.342404	0.410225	0.468202	0.675316
235.2	0.342626	0.41048	0.468454	0.675656
235.4	0.342848	0.410735	0.468706	0.675996
235.6	0.343069	0.410991	0.468958	0.676336
235.8	0.343291	0.411246	0.469209	0.676675
236	0.343513	0.411501	0.469461	0.677014
236.2	0.343735	0.411756	0.469712	0.677352
236.4	0.343957	0.412011	0.469963	0.67769
236.6	0.344178	0.412266	0.470214	0.678028
236.8	0.3444	0.412521	0.470465	0.678365
237	0.344622	0.412776	0.470716	0.678702
237.2	0.344843	0.413031	0.470966	0.679039
237.4	0.345065	0.413286	0.471217	0.679375
237.6	0.345286	0.413541	0.471467	0.67971
237.8	0.345508	0.413795	0.471717	0.680046
238	0.345729	0.41405	0.471967	0.68038
238.2	0.345951	0.414304	0.472216	0.680715
238.4	0.346172	0.414559	0.472466	0.681049
238.6	0.346393	0.414813	0.472715	0.681383
238.8	0.346615	0.415068	0.472965	0.681716
239	0.346836	0.415322	0.473214	0.682049
239.2	0.347057	0.415576	0.473463	0.682381
239.4	0.347278	0.41583	0.473711	0.682713
239.6	0.3475	0.416085	0.47396	0.683045
239.8	0.347721	0.416339	0.474209	0.683377
240	0.347942	0.416593	0.474457	0.683707
240.2	0.348163	0.416847	0.474705	0.684038
240.4	0.348384	0.417101	0.474953	0.684368
240.6	0.348605	0.417354	0.475201	0.684698
240.8	0.348826	0.417608	0.475449	0.685027
241	0.349047	0.417862	0.475696	0.685356
241.2	0.349267	0.418116	0.475944	0.685685
241.4	0.349488	0.418369	0.476191	0.686013
241.6	0.349709	0.418623	0.476438	0.686341
241.8	0.34993	0.418876	0.476685	0.686668
242	0.350151	0.41913	0.476931	0.686996
242.2	0.350371	0.419383	0.477178	0.687322
242.4	0.350592	0.419637	0.477424	0.687649
242.6	0.350812	0.41989	0.477671	0.687974
242.8	0.351033	0.420143	0.477917	0.6883
243	0.351254	0.420396	0.478163	0.688625
243.2	0.351474	0.42065	0.478409	0.68895
243.4	0.351695	0.420903	0.478654	0.689274
243.6	0.351915	0.421156	0.4789	0.689598
243.8	0.352135	0.421409	0.479145	0.689922
244	0.352356	0.421661	0.47939	0.690245
244.2	0.352576	0.421914	0.479635	0.690568
244.4	0.352796	0.422167	0.47988	0.69089
244.6	0.353017	0.42242	0.480125	0.691213
244.8	0.353237	0.422673	0.48037	0.691534
245	0.353457	0.422925	0.480614	0.691856
245.2	0.353677	0.423178	0.480858	0.692177
245.4	0.353897	0.42343	0.481102	0.692497
245.6	0.354117	0.423683	0.481346	0.692817
245.8	0.354337	0.423935	0.48159	0.693137
246	0.354557	0.424187	0.481834	0.693457
246.2	0.354777	0.42444	0.482077	0.693776
246.4	0.354997	0.424692	0.482321	0.694094
246.6	0.355217	0.424944	0.482564	0.694413
246.8	0.355437	0.425196	0.482807	0.694731
247	0.355657	0.425448	0.48305	0.695048
247.2	0.355877	0.4257	0.483293	0.695366
247.4	0.356096	0.425952	0.483535	0.695682
247.6	0.356316	0.426204	0.483778	0.695999
247.8	0.356536	0.426456	0.48402	0.696315
248	0.356755	0.426708	0.484262	0.696631
248.2	0.356975	0.426959	0.484504	0.696946
248.4	0.357194	0.427211	0.484746	0.697261
248.6	0.357414	0.427463	0.484987	0.697576
248.8	0.357634	0.427714	0.485229	0.69789
249	0.357853	0.427966	0.48547	0.698204
249.2	0.358072	0.428217	0.485711	0.698517
249.4	0.358292	0.428468	0.485952	0.69883
249.6	0.358511	0.42872	0.486193	0.699143
249.8	0.35873	0.428971	0.486434	0.699455
250	0.35895	0.429222	0.486675	0.699767
250.2	0.359169	0.429473	0.486915	0.700079
250.4	0.359388	0.429724	0.487155	0.70039
250.6	0.359607	0.429975	0.487396	0.700701
250.8	0.359827	0.430226	0.487636	0.701012
251	0.360046	0.430477	0.487875	0.701322
251.2	0.360265	0.430728	0.488115	0.701632
251.4	0.360484	0.430979	0.488355	0.701941
251.6	0.360703	0.43123	0.488594	0.70225
251.8	0.360922	0.431481	0.488833	0.702559
252	0.361141	0.431731	0.489072	0.702867
252.2	0.36136	0.431982	0.489311	0.703175
252.4	0.361579	0.432232	0.48955	0.703483
252.6	0.361797	0.432483	0.489789	0.70379
252.8	0.362016	0.432733	0.490027	0.704097
253	0.362235	0.432984	0.490265	0.704404
253.2	0.362454	0.433234	0.490504	0.70471
253.4	0.362672	0.433484	0.490742	0.705016
253.6	0.362891	0.433734	0.490979	0.705321
253.8	0.36311	0.433984	0.491217	0.705626
254	0.363328	0.434235	0.491455	0.705931
254.2	0.363547	0.434485	0.491692	0.706236
254.4	0.363765	0.434735	0.491929	0.70654
254.6	0.363984	0.434984	0.492167	0.706843
254.8	0.364202	0.435234	0.492403	0.707147
255	0.364421	0.435484	0.49264	0.70745
255.2	0.364639	0.435734	0.492877	0.707752
255.4	0.364857	0.435984	0.493113	0.708055
255.6	0.365076	0.436233	0.49335	0.708356
255.8	0.365294	0.436483	0.493586	0.708658
256	0.365512	0.436732	0.493822	0.708959
256.2	0.36573	0.436982	0.494058	0.70926
256.4	0.365949	0.437231	0.494294	0.70956
256.6	0.366167	0.437481	0.494529	0.709861
256.8	0.366385	0.43773	0.494765	0.71016
257	0.366603	0.437979	0.495	0.71046
257.2	0.366821	0.438228	0.495235	0.710759
257.4	0.367039	0.438477	0.49547	0.711058
257.6	0.367257	0.438727	0.495705	0.711356
257.8	0.367475	0.438976	0.49594	0.711654
258	0.367693	0.439225	0.496175	0.711952
258.2	0.367911	0.439473	0.496409	0.712249
258.4	0.368128	0.439722	0.496643	0.712546
258.6	0.368346	0.439971	0.496878	0.712842
258.8	0.368564	0.44022	0.497112	0.713139
259	0.368782	0.440469	0.497345	0.713435
259.2	0.368999	0.440717	0.497579	0.71373
259.4	0.369217	0.440966	0.497813	0.714025
259.6	0.369435	0.441214	0.498046	0.71432
259.8	0.369652	0.441463	0.498279	0.714615
260	0.36987	0.441711	0.498512	0.714909
260.2	0.370087	0.44196	0.498745	0.715203
260.4	0.370305	0.442208	0.498978	0.715496
260.6	0.370522	0.442456	0.499211	0.715789
260.8	0.37074	0.442704	0.499443	0.716082
261	0.370957	0.442952	0.499676	0.716375
261.2	0.371174	0.4432	0.499908	0.716667
261.4	0.371392	0.443448	0.50014	0.716959
261.6	0.371609	0.443696	0.500372	0.71725
261.8	0.371826	0.443944	0.500604	0.717541
262	0.372043	0.444192	0.500835	0.717832
262.2	0.37226	0.44444	0.501067	0.718122
262.4	0.372478	0.444688	0.501298	0.718412
262.6	0.372695	0.444935	0.501529	0.718702
262.8	0.372912	0.445183	0.50176	0.718991
263	0.373129	0.445431	0.501991	0.71928
263.2	0.373346	0.445678	0.502222	0.719569
263.4	0.373563	0.445926	0.502453	0.719857
263.6	0.37378	0.446173	0.502683	0.720145
263.8	0.373997	0.446421	0.502914	0.720433
264	0.374213	0.446668	0.503144	0.72072
264.2	0.37443	0.446915	0.503374	0.721007
264.4	0.374647	0.447162	0.503604	0.721294
264.6	0.374864	0.447409	0.503833	0.72158
264.8	0.375081	0.447656	0.504063	0.721866
265	0.375297	0.447904	0.504292	0.722152
265.2	0.375514	0.44815	0.504522	0.722437
265.4	0.37573	0.448397	0.504751	0.722722
265.6	0.375947	0.448644	0.50498	0.723007
265.8	0.376164	0.448891	0.505209	0.723291
266	0.37638	0.449138	0.505438	0.723575
266.2	0.376597	0.449385	0.505666	0.723859
266.4	0.376813	0.449631	0.505895	0.724142
266.6	0.37703	0.449878	0.506123	0.724425
266.8	0.377246	0.450124	0.506351	0.724708
267	0.377462	0.450371	0.506579	0.72499
267.2	0.377679	0.450617	0.506807	0.725272
267.4	0.377895	0.450864	0.507035	0.725554
267.6	0.378111	0.45111	0.507262	0.725835
267.8	0.378327	0.451356	0.50749	0.726116
268	0.378543	0.451602	0.507717	0.726397
268.2	0.37876	0.451849	0.507944	0.726677
268.4	0.378976	0.452095	0.508171	0.726957
268.6	0.379192	0.452341	0.508398	0.727236
268.8	0.379408	0.452587	0.508625	0.727516
269	0.379624	0.452833	0.508851	0.727795
269.2	0.37984	0.453078	0.509078	0.728073
269.4	0.380056	0.453324	0.509304	0.728352
269.6	0.380272	0.45357	0.50953	0.72863
269.8	0.380488	0.453816	0.509756	0.728908
270	0.380703	0.454061	0.509982	0.729185
270.2	0.380919	0.454307	0.510208	0.729462
270.4	0.381135	0.454553	0.510433	0.729739
270.6	0.381351	0.454798	0.510659	0.730015
270.8	0.381566	0.455044	0.510884	0.730291
271	0.381782	0.455289	0.511109	0.730567
271.2	0.381998	0.455534	0.511334	0.730842
271.4	0.382213	0.45578	0.511559	0.731117
271.6	0.382429	0.456025	0.511784	0.731392
271.8	0.382644	0.45627	0.512008	0.731666
272	0.38286	0.456515	0.512233	0.731941
272.2	0.383075	0.45676	0.512457	0.732214
272.4	0.383291	0.457005	0.512681	0.732488
272.6	0.383506	0.45725	0.512905	0.732761
272.8	0.383722	0.457495	0.513129	0.733034
273	0.383937	0.45774	0.513353	0.733306
273.2	0.384152	0.457985	0.513576	0.733578
273.4	0.384368	0.458229	0.5138	0.73385
273.6	0.384583	0.458474	0.514023	0.734122
273.8	0.384798	0.458719	0.514246	0.734393
274	0.385013	0.458963	0.514469	0.734664
274.2	0.385228	0.459208	0.514692	0.734935
274.4	0.385443	0.459452	0.514915	0.735205
274.6	0.385658	0.459696	0.515137	0.735475
274.8	0.385873	0.459941	0.51536	0.735744
275	0.386088	0.460185	0.515582	0.736014
275.2	0.386303	0.460429	0.515804	0.736283
275.4	0.386518	0.460674	0.516026	0.736551
275.6	0.386733	0.460918	0.516248	0.73682
275.8	0.386948	0.461162	0.51647	0.737088
276	0.387163	0.461406	0.516692	0.737355
276.2	0.387378	0.46165	0.516913	0.737623
276.4	0.387593	0.461894	0.517134	0.73789
276.6	0.387807	0.462137	0.517356	0.738157
276.8	0.388022	0.462381	0.517577	0.738423
277	0.388237	0.462625	0.517798	0.738689
277.2	0.388451	0.462869	0.518018	0.738955
277.4	0.388666	0.463112	0.518239	0.739221
277.6	0.38888	0.463356	0.51846	0.739486
277.8	0.389095	0.463599	0.51868	0.739751
278	0.389309	0.463843	0.5189	0.740016
278.2	0.389524	0.464086	0.51912	0.74028
278.4	0.389738	0.46433	0.51934	0.740544
278.6	0.389953	0.464573	0.51956	0.740807
278.8	0.390167	0.464816	0.51978	0.741071
279	0.390381	0.46506	0.519999	0.741334
279.2	0.390596	0.465303	0.520218	0.741597
279.4	0.39081	0.465546	0.520438	0.741859
279.6	0.391024	0.465789	0.520657	0.742121
279.8	0.391238	0.466032	0.520876	0.742383
280	0.391453	0.466275	0.521095	0.742644
280.2	0.391667	0.466518	0.521313	0.742906
280.4	0.391881	0.46676	0.521532	0.743166
280.6	0.392095	0.467003	0.52175	0.743427
280.8	0.392309	0.467246	0.521969	0.743687
281	0.392523	0.467489	0.522187	0.743947
281.2	0.392737	0.467731	0.522405	0.744207
281.4	0.392951	0.467974	0.522623	0.744466
281.6	0.393165	0.468216	0.52284	0.744725
281.8	0.393378	0.468459	0.523058	0.744984
282	0.393592	0.468701	0.523275	0.745243
282.2	0.393806	0.468943	0.523493	0.745501
282.4	0.39402	0.469186	0.52371	0.745758
282.6	0.394234	0.469428	0.523927	0.746016
282.8	0.394447	0.46967	0.524144	0.746273
283	0.394661	0.469912	0.524361	0.74653
283.2	0.394875	0.470154	0.524577	0.746787
283.4	0.395088	0.470396	0.524794	0.747043
283.6	0.395302	0.470638	0.52501	0.747299
283.8	0.395515	0.47088	0.525226	0.747555
284	0.395729	0.471122	0.525442	0.74781
284.2	0.395942	0.471364	0.525658	0.748065
284.4	0.396156	0.471606	0.525874	0.74832
284.6	0.396369	0.471847	0.52609	0.748575
284.8	0.396582	0.472089	0.526305	0.748829
285	0.396796	0.47233	0.526521	0.749083
285.2	0.397009	0.472572	0.526736	0.749336
285.4	0.397222	0.472813	0.526951	0.74959
285.6	0.397435	0.473055	0.527166	0.749843
285.8	0.397649	0.473296	0.527381	0.750095
286	0.397862	0.473538	0.527596	0.750348
286.2	0.398075	0.473779	0.52781	0.7506
286.4	0.398288	0.47402	0.528025	0.750852
286.6	0.398501	0.474261	0.528239	0.751103
286.8	0.398714	0.474502	0.528453	0.751355
287	0.398927	0.474743	0.528667	0.751606
287.2	0.39914	0.474984	0.528881	0.751856
287.4	0.399353	0.475225	0.529095	0.752107
287.6	0.399566	0.475466	0.529309	0.752357
287.8	0.399779	0.475707	0.529522	0.752606
288	0.399992	0.475948	0.529735	0.752856
288.2	0.400204	0.476188	0.529949	0.753105
288.4	0.400417	0.476429	0.530162	0.753354
288.6	0.40063	0.47667	0.530375	0.753602
288.8	0.400843	0.47691	0.530587	0.753851
289	0.401055	0.477151	0.5308	0.754099
289.2	0.401268	0.477391	0.531013	0.754346
289.4	0.401481	0.477632	0.531225	0.754594
289.6	0.401693	0.477872	0.531437	0.754841
289.8	0.401906	0.478112	0.53165	0.755088
290	0.402118	0.478353	0.531862	0.755334
290.2	0.402331	0.478593	0.532074	0.755581
290.4	0.402543	0.478833	0.532285	0.755827
290.6	0.402755	0.479073	0.532497	0.756072
290.8	0.402968	0.479313	0.532708	0.756318
291	0.40318	0.479553	0.53292	0.756563
291.2	0.403392	0.479793	0.533131	0.756808
291.4	0.403605	0.480033	0.533342	0.757052
291.6	0.403817	0.480273	0.533553	0.757296
291.8	0.404029	0.480512	0.533764	0.75754
292	0.404241	0.480752	0.533975	0.757784
292.2	0.404453	0.480992	0.534185	0.758027
292.4	0.404666	0.481231	0.534396	0.75827
292.6	0.404878	0.481471	0.534606	0.758513
292.8	0.40509	0.48171	0.534816	0.758756
293	0.405302	0.48195	0.535026	0.758998
293.2	0.405514	0.482189	0.535236	0.75924
293.4	0.405726	0.482428	0.535446	0.759482
293.6	0.405937	0.482668	0.535655	0.759723
293.8	0.406149	0.482907	0.535865	0.759964
294	0.406361	0.483146	0.536074	0.760205
294.2	0.406573	0.483385	0.536283	0.760445
294.4	0.406785	0.483624	0.536492	0.760686
294.6	0.406996	0.483863	0.536701	0.760926
294.8	0.407208	0.484102	0.53691	0.761165
295	0.40742	0.484341	0.537119	0.761405
295.2	0.407632	0.48458	0.537327	0.761644
295.4	0.407843	0.484819	0.537536	0.761883
295.6	0.408055	0.485058	0.537744	0.762121
295.8	0.408266	0.485296	0.537952	0.762359
296	0.408478	0.485535	0.53816	0.762597
296.2	0.408689	0.485774	0.538368	0.762835
296.4	0.408901	0.486012	0.538576	0.763072
296.6	0.409112	0.486251	0.538784	0.76331
296.8	0.409323	0.486489	0.538991	0.763546
297	0.409535	0.486727	0.539199	0.763783
297.2	0.409746	0.486966	0.539406	0.764019
297.4	0.409957	0.487204	0.539613	0.764255
297.6	0.410169	0.487442	0.53982	0.764491
297.8	0.41038	0.48768	0.540027	0.764727
298	0.410591	0.487918	0.540234	0.764962
298.2	0.410802	0.488156	0.54044	0.765197
298.4	0.411013	0.488394	0.540647	0.765431
298.6	0.411224	0.488632	0.540853	0.765666
298.8	0.411435	0.48887	0.541059	0.7659
299	0.411647	0.489108	0.541265	0.766134
299.2	0.411857	0.489346	0.541471	0.766367
299.4	0.412068	0.489584	0.541677	0.766601
299.6	0.412279	0.489821	0.541883	0.766834
299.8	0.41249	0.490059	0.542088	0.767066
300	0.412701	0.490297	0.542294	0.767299
300.2	0.412912	0.490534	0.542499	0.767531
300.4	0.413123	0.490772	0.542704	0.767763
300.6	0.413333	0.491009	0.542909	0.767994
300.8	0.413544	0.491246	0.543114	0.768226
301	0.413755	0.491484	0.543319	0.768457
301.2	0.413966	0.491721	0.543524	0.768688
301.4	0.414176	0.491958	0.543728	0.768918
301.6	0.414387	0.492195	0.543933	0.769148
301.8	0.414597	0.492432	0.544137	0.769378
302	0.414808	0.492669	0.544341	0.769608
302.2	0.415018	0.492906	0.544545	0.769838
302.4	0.415229	0.493143	0.544749	0.770067
302.6	0.415439	0.49338	0.544953	0.770296
302.8	0.41565	0.493617	0.545156	0.770524
303	0.41586	0.493854	0.54536	0.770753
303.2	0.41607	0.494091	0.545563	0.770981
303.4	0.416281	0.494327	0.545766	0.771209
303.6	0.416491	0.494564	0.545969	0.771436
303.8	0.416701	0.494801	0.546172	0.771664
304	0.416911	0.495037	0.546375	0.771891
304.2	0.417122	0.495274	0.546578	0.772117
304.4	0.417332	0.49551	0.54678	0.772344
304.6	0.417542	0.495746	0.546983	0.77257
304.8	0.417752	0.495983	0.547185	0.772796
305	0.417962	0.496219	0.547387	0.773022
305.2	0.418172	0.496455	0.54759	0.773247
305.4	0.418382	0.496691	0.547792	0.773472
305.6	0.418592	0.496927	0.547993	0.773697
305.8	0.418802	0.497163	0.548195	0.773922
306	0.419012	0.497399	0.548397	0.774146
306.2	0.419221	0.497635	0.548598	0.77437
306.4	0.419431	0.497871	0.548799	0.774594
306.6	0.419641	0.498107	0.549001	0.774818
306.8	0.419851	0.498343	0.549202	0.775041
307	0.420061	0.498579	0.549403	0.775264
307.2	0.42027	0.498814	0.549603	0.775487
307.4	0.42048	0.49905	0.549804	0.77571
307.6	0.420689	0.499285	0.550005	0.775932
307.8	0.420899	0.499521	0.550205	0.776154
308	0.421109	0.499756	0.550405	0.776376
308.2	0.421318	0.499992	0.550605	0.776597
308.4	0.421528	0.500227	0.550806	0.776818
308.6	0.421737	0.500463	0.551005	0.777039
308.8	0.421947	0.500698	0.551205	0.77726
309	0.422156	0.500933	0.551405	0.777481
309.2	0.422365	0.501168	0.551604	0.777701
309.4	0.422575	0.501403	0.551804	0.777921
309.6	0.422784	0.501638	0.552003	0.77814
309.8	0.422993	0.501873	0.552202	0.77836
310	0.423202	0.502108	0.552401	0.778579
310.2	0.423412	0.502343	0.5526	0.778798
310.4	0.423621	0.502578	0.552799	0.779016
310.6	0.42383	0.502813	0.552998	0.779235
310.8	0.424039	0.503047	0.553196	0.779453
311	0.424248	0.503282	0.553395	0.779671
311.2	0.424457	0.503517	0.553593	0.779888
311.4	0.424666	0.503751	0.553791	0.780106
311.6	0.424875	0.503986	0.553989	0.780323
311.8	0.425084	0.50422	0.554187	0.78054
312	0.425293	0.504455	0.554385	0.780756
312.2	0.425502	0.504689	0.554582	0.780973
312.4	0.425711	0.504923	0.55478	0.781189
312.6	0.425919	0.505158	0.554977	0.781405
312.8	0.426128	0.505392	0.555175	0.78162
313	0.426337	0.505626	0.555372	0.781836
313.2	0.426546	0.50586	0.555569	0.782051
313.4	0.426754	0.506094	0.555766	0.782265
313.6	0.426963	0.506328	0.555963	0.78248
313.8	0.427172	0.506562	0.556159	0.782694
314	0.42738	0.506796	0.556356	0.782908
314.2	0.427589	0.50703	0.556552	0.783122
314.4	0.427797	0.507264	0.556749	0.783336
314.6	0.428006	0.507498	0.556945	0.783549
314.8	0.428214	0.507731	0.557141	0.783762
315	0.428423	0.507965	0.557337	0.783975
315.2	0.428631	0.508198	0.557532	0.784187
315.4	0.428839	0.508432	0.557728	0.7844
315.6	0.429048	0.508665	0.557924	0.784612
315.8	0.429256	0.508899	0.558119	0.784824
316	0.429464	0.509132	0.558314	0.785035
316.2	0.429672	0.509366	0.55851	0.785246
316.4	0.429881	0.509599	0.558705	0.785457
316.6	0.430089	0.509832	0.5589	0.785668
316.8	0.430297	0.510065	0.559094	0.785879
317	0.430505	0.510298	0.559289	0.786089
317.2	0.430713	0.510531	0.559484	0.786299
317.4	0.430921	0.510764	0.559678	0.786509
317.6	0.431129	0.510997	0.559872	0.786719
317.8	0.431337	0.51123	0.560067	0.786928
318	0.431545	0.511463	0.560261	0.787137
318.2	0.431753	0.511696	0.560455	0.787346
318.4	0.431961	0.511929	0.560648	0.787554
318.6	0.432169	0.512162	0.560842	0.787763
318.8	0.432376	0.512394	0.561036	0.787971
319	0.432584	0.512627	0.561229	0.788179
319.2	0.432792	0.512859	0.561422	0.788386
319.4	0.433	0.513092	0.561616	0.788594
319.6	0.433207	0.513324	0.561809	0.788801
319.8	0.433415	0.513557	0.562002	0.789008
320	0.433623	0.513789	0.562195	0.789214
320.2	0.43383	0.514021	0.562387	0.789421
320.4	0.434038	0.514254	0.56258	0.789627
320.6	0.434245	0.514486	0.562772	0.789833
320.8	0.434453	0.514718	0.562965	0.790038
321	0.43466	0.51495	0.563157	0.790244
321.2	0.434868	0.515182	0.563349	0.790449
321.4	0.435075	0.515414	0.563541	0.790654
321.6	0.435282	0.515646	0.563733	0.790858
321.8	0.43549	0.515878	0.563925	0.791063
322	0.435697	0.51611	0.564116	0.791267
322.2	0.435904	0.516341	0.564308	0.791471
322.4	0.436111	0.516573	0.564499	0.791675
322.6	0.436319	0.516805	0.56469	0.791878
322.8	0.436526	0.517036	0.564882	0.792082
323	0.436733	0.517268	0.565073	0.792285
323.2	0.43694	0.517499	0.565264	0.792487
323.4	0.437147	0.517731	0.565454	0.79269
323.6	0.437354	0.517962	0.565645	0.792892
323.8	0.437561	0.518194	0.565836	0.793094
324	0.437768	0.518425	0.566026	0.793296
324.2	0.437975	0.518656	0.566216	0.793498
324.4	0.438182	0.518887	0.566406	0.793699
324.6	0.438389	0.519119	0.566597	0.7939
324.8	0.438596	0.51935	0.566786	0.794101
325	0.438803	0.519581	0.566976	0.794302
325.2	0.439009	0.519812	0.567166	0.794502
325.4	0.439216	0.520043	0.567356	0.794702
325.6	0.439423	0.520274	0.567545	0.794902
325.8	0.439629	0.520504	0.567734	0.795102
326	0.439836	0.520735	0.567924	0.795301
326.2	0.440043	0.520966	0.568113	0.7955
326.4	0.440249	0.521197	0.568302	0.795699
326.6	0.440456	0.521427	0.568491	0.795898
326.8	0.440662	0.521658	0.568679	0.796097
327	0.440869	0.521888	0.568868	0.796295
327.2	0.441075	0.522119	0.569056	0.796493
327.4	0.441282	0.522349	0.569245	0.796691
327.6	0.441488	0.52258	0.569433	0.796888
327.8	0.441695	0.52281	0.569621	0.797086
328	0.441901	0.52304	0.569809	0.797283
328.2	0.442107	0.523271	0.569997	0.79748
328.4	0.442313	0.523501	0.570185	0.797676
328.6	0.44252	0.523731	0.570373	0.797873
328.8	0.442726	0.523961	0.57056	0.798069
329	0.442932	0.524191	0.570748	0.798265
329.2	0.443138	0.524421	0.570935	0.798461
329.4	0.443344	0.524651	0.571122	0.798656
329.6	0.44355	0.524881	0.571309	0.798851
329.8	0.443756	0.525111	0.571496	0.799046
330	0.443962	0.52534	0.571683	0.799241
330.2	0.444168	0.52557	0.57187	0.799436
330.4	0.444374	0.5258	0.572056	0.79963
330.6	0.44458	0.526029	0.572243	0.799824
330.8	0.444786	0.526259	0.572429	0.800018
331	0.444992	0.526488	0.572616	0.800212
331.2	0.445198	0.526718	0.572802	0.800405
331.4	0.445404	0.526947	0.572988	0.800599
331.6	0.445609	0.527177	0.573174	0.800792
331.8	0.445815	0.527406	0.573359	0.800984
332	0.446021	0.527635	0.573545	0.801177
332.2	0.446226	0.527864	0.573731	0.801369
332.4	0.446432	0.528094	0.573916	0.801561
332.6	0.446638	0.528323	0.574101	0.801753
332.8	0.446843	0.528552	0.574287	0.801945
333	0.447049	0.528781	0.574472	0.802136
333.2	0.447254	0.52901	0.574657	0.802327
333.4	0.44746	0.529239	0.574841	0.802518
333.6	0.447665	0.529467	0.575026	0.802709
333.8	0.447871	0.529696	0.575211	0.802899
334	0.448076	0.529925	0.575395	0.80309
334.2	0.448281	0.530154	0.57558	0.80328
334.4	0.448487	0.530382	0.575764	0.80347
334.6	0.448692	0.530611	0.575948	0.803659
334.8	0.448897	0.530839	0.576132	0.803849
335	0.449102	0.531068	0.576316	0.804038
335.2	0.449308	0.531296	0.5765	0.804227
335.4	0.449513	0.531525	0.576684	0.804415
335.6	0.449718	0.531753	0.576867	0.804604
335.8	0.449923	0.531981	0.577051	0.804792
336	0.450128	0.53221	0.577234	0.80498
336.2	0.450333	0.532438	0.577417	0.805168
336.4	0.450538	0.532666	0.5776	0.805356
336.6	0.450743	0.532894	0.577783	0.805543
336.8	0.450948	0.533122	0.577966	0.80573
337	0.451153	0.53335	0.578149	0.805917
337.2	0.451358	0.533578	0.578332	0.806104
337.4	0.451563	0.533806	0.578514	0.80629
337.6	0.451767	0.534034	0.578696	0.806477
337.8	0.451972	0.534261	0.578879	0.806663
338	0.452177	0.534489	0.579061	0.806849
338.2	0.452382	0.534717	0.579243	0.807034
338.4	0.452586	0.534944	0.579425	0.80722
338.6	0.452791	0.535172	0.579607	0.807405
338.8	0.452996	0.5354	0.579789	0.80759
339	0.4532	0.535627	0.57997	0.807775
339.2	0.453405	0.535854	0.580152	0.807959
339.4	0.453609	0.536082	0.580333	0.808143
339.6	0.453814	0.536309	0.580514	0.808328
339.8	0.454018	0.536536	0.580695	0.808511
340	0.454223	0.536764	0.580876	0.808695
340.2	0.454427	0.536991	0.581057	0.808879
340.4	0.454631	0.537218	0.581238	0.809062
340.6	0.454836	0.537445	0.581419	0.809245
340.8	0.45504	0.537672	0.581599	0.809428
341	0.455244	0.537899	0.58178	0.80961
341.2	0.455448	0.538126	0.58196	0.809793
341.4	0.455653	0.538353	0.582141	0.809975
341.6	0.455857	0.53858	0.582321	0.810157
341.8	0.456061	0.538806	0.582501	0.810338
342	0.456265	0.539033	0.582681	0.81052
342.2	0.456469	0.53926	0.58286	0.810701
342.4	0.456673	0.539486	0.58304	0.810882
342.6	0.456877	0.539713	0.58322	0.811063
342.8	0.457081	0.539939	0.583399	0.811244
343	0.457285	0.540166	0.583578	0.811424
343.2	0.457489	0.540392	0.583758	0.811605
343.4	0.457693	0.540619	0.583937	0.811785
343.6	0.457897	0.540845	0.584116	0.811964
343.8	0.458101	0.541071	0.584294	0.812144
344	0.458304	0.541297	0.584473	0.812323
344.2	0.458508	0.541524	0.584652	0.812503
344.4	0.458712	0.54175	0.58483	0.812682
344.6	0.458916	0.541976	0.585009	0.81286
344.8	0.459119	0.542202	0.585187	0.813039
345	0.459323	0.542428	0.585365	0.813217
345.2	0.459527	0.542654	0.585543	0.813395
345.4	0.45973	0.54288	0.585721	0.813573
345.6	0.459934	0.543105	0.585899	0.813751
345.8	0.460137	0.543331	0.586077	0.813929
346	0.460341	0.543557	0.586255	0.814106
346.2	0.460544	0.543782	0.586432	0.814283
346.4	0.460748	0.544008	0.58661	0.81446
346.6	0.460951	0.544234	0.586787	0.814636
346.8	0.461154	0.544459	0.586964	0.814813
347	0.461358	0.544685	0.587141	0.814989
347.2	0.461561	0.54491	0.587318	0.815165
347.4	0.461764	0.545135	0.587495	0.815341
347.6	0.461967	0.545361	0.587672	0.815517
347.8	0.462171	0.545586	0.587848	0.815692
348	0.462374	0.545811	0.588025	0.815867
348.2	0.462577	0.546036	0.588201	0.816042
348.4	0.46278	0.546261	0.588378	0.816217
348.6	0.462983	0.546486	0.588554	0.816392
348.8	0.463186	0.546711	0.58873	0.816566
349	0.463389	0.546936	0.588906	0.81674
349.2	0.463592	0.547161	0.589082	0.816914
349.4	0.463795	0.547386	0.589257	0.817088
349.6	0.463998	0.547611	0.589433	0.817262
349.8	0.464201	0.547836	0.589608	0.817435
350	0.464404	0.54806	0.589784	0.817608
350.2	0.464607	0.548285	0.589959	0.817781
350.4	0.464809	0.54851	0.590134	0.817954
350.6	0.465012	0.548734	0.590309	0.818127
350.8	0.465215	0.548959	0.590484	0.818299
351	0.465417	0.549183	0.590659	0.818471
351.2	0.46562	0.549408	0.590834	0.818643
351.4	0.465823	0.549632	0.591009	0.818815
351.6	0.466025	0.549856	0.591183	0.818986
351.8	0.466228	0.55008	0.591358	0.819158
352	0.46643	0.550305	0.591532	0.819329
352.2	0.466633	0.550529	0.591706	0.8195
352.4	0.466835	0.550753	0.59188	0.81967
352.6	0.467038	0.550977	0.592054	0.819841
352.8	0.46724	0.551201	0.592228	0.820011
353	0.467443	0.551425	0.592402	0.820182
353.2	0.467645	0.551649	0.592575	0.820351
353.4	0.467847	0.551873	0.592749	0.820521
353.6	0.46805	0.552096	0.592922	0.820691
353.8	0.468252	0.55232	0.593096	0.82086
354	0.468454	0.552544	0.593269	0.821029
354.2	0.468656	0.552768	0.593442	0.821198
354.4	0.468858	0.552991	0.593615	0.821367
354.6	0.469061	0.553215	0.593788	0.821535
354.8	0.469263	0.553438	0.59396	0.821704
355	0.469465	0.553662	0.594133	0.821872
355.2	0.469667	0.553885	0.594306	0.82204
355.4	0.469869	0.554108	0.594478	0.822208
355.6	0.470071	0.554332	0.59465	0.822375
355.8	0.470273	0.554555	0.594823	0.822543
356	0.470475	0.554778	0.594995	0.82271
356.2	0.470677	0.555001	0.595167	0.822877
356.4	0.470878	0.555225	0.595339	0.823043
356.6	0.47108	0.555448	0.59551	0.82321
356.8	0.471282	0.555671	0.595682	0.823376
357	0.471484	0.555894	0.595854	0.823543
357.2	0.471685	0.556116	0.596025	0.823709
357.4	0.471887	0.556339	0.596196	0.823874
357.6	0.472089	0.556562	0.596368	0.82404
357.8	0.47229	0.556785	0.596539	0.824205
358	0.472492	0.557008	0.59671	0.82437
358.2	0.472694	0.55723	0.596881	0.824535
358.4	0.472895	0.557453	0.597052	0.8247
358.6	0.473097	0.557675	0.597222	0.824865
358.8	0.473298	0.557898	0.597393	0.825029
359	0.4735	0.55812	0.597563	0.825194
359.2	0.473701	0.558343	0.597734	0.825358
359.4	0.473902	0.558565	0.597904	0.825521
359.6	0.474104	0.558787	0.598074	0.825685
359.8	0.474305	0.55901	0.598244	0.825849
360	0.474506	0.559232	0.598414	0.826012
360.2	0.474708	0.559454	0.598584	0.826175
360.4	0.474909	0.559676	0.598754	0.826338
360.6	0.47511	0.559898	0.598923	0.8265
360.8	0.475311	0.56012	0.599093	0.826663
361	0.475512	0.560342	0.599262	0.826825
361.2	0.475713	0.560564	0.599432	0.826987
361.4	0.475914	0.560786	0.599601	0.827149
361.6	0.476116	0.561008	0.59977	0.827311
361.8	0.476317	0.56123	0.599939	0.827473
362	0.476518	0.561451	0.600108	0.827634
362.2	0.476718	0.561673	0.600277	0.827795
362.4	0.476919	0.561895	0.600445	0.827956
362.6	0.47712	0.562116	0.600614	0.828117
362.8	0.477321	0.562338	0.600782	0.828278
363	0.477522	0.562559	0.600951	0.828438
363.2	0.477723	0.562781	0.601119	0.828598
363.4	0.477923	0.563002	0.601287	0.828758
363.6	0.478124	0.563223	0.601455	0.828918
363.8	0.478325	0.563445	0.601623	0.829078
364	0.478526	0.563666	0.601791	0.829237
364.2	0.478726	0.563887	0.601958	0.829396
364.4	0.478927	0.564108	0.602126	0.829556
364.6	0.479127	0.564329	0.602294	0.829714
364.8	0.479328	0.56455	0.602461	0.829873
365	0.479528	0.564771	0.602628	0.830032
365.2	0.479729	0.564992	0.602795	0.83019
365.4	0.479929	0.565213	0.602962	0.830348
365.6	0.48013	0.565434	0.603129	0.830506
365.8	0.48033	0.565655	0.603296	0.830664
366	0.480531	0.565875	0.603463	0.830822
366.2	0.480731	0.566096	0.60363	0.830979
366.4	0.480931	0.566317	0.603796	0.831136
366.6	0.481131	0.566537	0.603963	0.831293
366.8	0.481332	0.566758	0.604129	0.83145
367	0.481532	0.566978	0.604295	0.831607
367.2	0.481732	0.567199	0.604461	0.831763
367.4	0.481932	0.567419	0.604627	0.83192
367.6	0.482132	0.567639	0.604793	0.832076
367.8	0.482332	0.56786	0.604959	0.832232
368	0.482532	0.56808	0.605125	0.832387
368.2	0.482732	0.5683	0.60529	0.832543
368.4	0.482932	0.56852	0.605456	0.832698
368.6	0.483132	0.56874	0.605621	0.832854
368.8	0.483332	0.568961	0.605787	0.833009
369	0.483532	0.56918	0.605952	0.833163
369.2	0.483732	0.5694	0.606117	0.833318
369.4	0.483932	0.56962	0.606282	0.833473
369.6	0.484132	0.56984	0.606447	0.833627
369.8	0.484331	0.57006	0.606611	0.833781
370	0.484531	0.57028	0.606776	0.833935
370.2	0.484731	0.570499	0.606941	0.834089
370.4	0.484931	0.570719	0.607105	0.834242
370.6	0.48513	0.570939	0.607269	0.834396
370.8	0.48533	0.571158	0.607434	0.834549
371	0.485529	0.571378	0.607598	0.834702
371.2	0.485729	0.571597	0.607762	0.834855
371.4	0.485928	0.571817	0.607926	0.835007
371.6	0.486128	0.572036	0.60809	0.83516
371.8	0.486327	0.572255	0.608253	0.835312
372	0.486527	0.572475	0.608417	0.835464
372.2	0.486726	0.572694	0.608581	0.835616
372.4	0.486926	0.572913	0.608744	0.835768
372.6	0.487125	0.573132	0.608907	0.83592
372.8	0.487324	0.573351	0.60907	0.836071
373	0.487524	0.57357	0.609234	0.836222
373.2	0.487723	0.573789	0.609397	0.836373
373.4	0.487922	0.574008	0.609559	0.836524
373.6	0.488121	0.574227	0.609722	0.836675
373.8	0.48832	0.574446	0.609885	0.836825
374	0.488519	0.574665	0.610048	0.836976
374.2	0.488719	0.574883	0.61021	0.837126
374.4	0.488918	0.575102	0.610372	0.837276
374.6	0.489117	0.575321	0.610535	0.837426
374.8	0.489316	0.575539	0.610697	0.837575
375	0.489515	0.575758	0.610859	0.837725
375.2	0.489714	0.575976	0.611021	0.837874
375.4	0.489912	0.576195	0.611183	0.838023
375.6	0.490111	0.576413	0.611345	0.838172
375.8	0.49031	0.576631	0.611506	0.838321
376	0.490509	0.57685	0.611668	0.83847
376.2	0.490708	0.577068	0.611829	0.838618
376.4	0.490907	0.577286	0.611991	0.838766
376.6	0.491105	0.577504	0.612152	0.838914
376.8	0.491304	0.577722	0.612313	0.839062
377	0.491503	0.57794	0.612474	0.83921
377.2	0.491701	0.578158	0.612635	0.839357
377.4	0.4919	0.578376	0.612796	0.839505
377.6	0.492098	0.578594	0.612957	0.839652
377.8	0.492297	0.578812	0.613117	0.839799
378	0.492495	0.57903	0.613278	0.839946
378.2	0.492694	0.579248	0.613438	0.840093
378.4	0.492892	0.579465	0.613599	0.840239
378.6	0.493091	0.579683	0.613759	0.840385
378.8	0.493289	0.5799	0.613919	0.840532
379	0.493487	0.580118	0.614079	0.840678
379.2	0.493686	0.580336	0.614239	0.840823
379.4	0.493884	0.580553	0.614399	0.840969
379.6	0.494082	0.58077	0.614559	0.841114
379.8	0.494281	0.580988	0.614718	0.84126
380	0.494479	0.581205	0.614878	0.841405
380.2	0.494677	0.581422	0.615037	0.84155
380.4	0.494875	0.58164	0.615197	0.841695
380.6	0.495073	0.581857	0.615356	0.841839
380.8	0.495271	0.582074	0.615515	0.841984
381	0.495469	0.582291	0.615674	0.842128
381.2	0.495667	0.582508	0.615833	0.842272
381.4	0.495865	0.582725	0.615992	0.842416
381.6	0.496063	0.582942	0.616151	0.84256
381.8	0.496261	0.583159	0.616309	0.842703
382	0.496459	0.583376	0.616468	0.842847
382.2	0.496657	0.583592	0.616626	0.84299
382.4	0.496855	0.583809	0.616784	0.843133
382.6	0.497053	0.584026	0.616943	0.843276
382.8	0.49725	0.584242	0.617101	0.843419
383	0.497448	0.584459	0.617259	0.843561
383.2	0.497646	0.584676	0.617417	0.843704
383.4	0.497843	0.584892	0.617575	0.843846
383.6	0.498041	0.585109	0.617732	0.843988
383.8	0.498239	0.585325	0.61789	0.84413
384	0.498436	0.585541	0.618048	0.844272
384.2	0.498634	0.585758	0.618205	0.844414
384.4	0.498831	0.585974	0.618362	0.844555
384.6	0.499029	0.58619	0.61852	0.844696
384.8	0.499226	0.586406	0.618677	0.844837
385	0.499424	0.586622	0.618834	0.844978
385.2	0.499621	0.586838	0.618991	0.845119
385.4	0.499819	0.587054	0.619147	0.84526
385.6	0.500016	0.58727	0.619304	0.8454
385.8	0.500213	0.587486	0.619461	0.84554
386	0.500411	0.587702	0.619617	0.84568
386.2	0.500608	0.587918	0.619774	0.84582
386.4	0.500805	0.588134	0.61993	0.84596
386.6	0.501002	0.588349	0.620086	0.8461
386.8	0.501199	0.588565	0.620243	0.846239
387	0.501396	0.588781	0.620399	0.846378
387.2	0.501594	0.588996	0.620555	0.846517
387.4	0.501791	0.589212	0.62071	0.846656
387.6	0.501988	0.589427	0.620866	0.846795
387.8	0.502185	0.589643	0.621022	0.846934
388	0.502382	0.589858	0.621177	0.847072
388.2	0.502579	0.590074	0.621333	0.84721
388.4	0.502776	0.590289	0.621488	0.847349
388.6	0.502972	0.590504	0.621643	0.847487
388.8	0.503169	0.590719	0.621799	0.847624
389	0.503366	0.590934	0.621954	0.847762
389.2	0.503563	0.59115	0.622109	0.8479
389.4	0.50376	0.591365	0.622264	0.848037
389.6	0.503956	0.59158	0.622418	0.848174
389.8	0.504153	0.591795	0.622573	0.848311
390	0.50435	0.592009	0.621186	0.848448
390.2	0.503188	0.590601	0.619664	0.846855
390.4	0.502036	0.589203	0.618153	0.845273
390.6	0.500892	0.587816	0.616653	0.843703
390.8	0.499756	0.586439	0.615165	0.842145
391	0.498629	0.585072	0.613688	0.840599
391.2	0.497511	0.583716	0.612222	0.839063
391.4	0.4964	0.582369	0.610766	0.837539
391.6	0.495298	0.581033	0.609322	0.836027
391.8	0.494205	0.579707	0.607889	0.834526
392	0.493119	0.57839	0.606466	0.833035
392.2	0.492041	0.577084	0.605054	0.831556
392.4	0.490972	0.575787	0.603652	0.830088
392.6	0.48991	0.5745	0.602261	0.82863
392.8	0.488857	0.573222	0.60088	0.827183
393	0.487811	0.571954	0.59951	0.825747
393.2	0.486773	0.570696	0.59815	0.824322
393.4	0.485743	0.569447	0.5968	0.822907
393.6	0.48472	0.568207	0.59546	0.821502
393.8	0.483705	0.566976	0.59413	0.820108
394	0.482698	0.565755	0.59281	0.818724
394.2	0.481698	0.564542	0.5915	0.81735
394.4	0.480706	0.563339	0.590199	0.815987
394.6	0.479721	0.562145	0.588909	0.814633
394.8	0.478743	0.560959	0.587627	0.81329
395	0.477772	0.559782	0.586356	0.811956
395.2	0.476809	0.558615	0.585094	0.810632
395.4	0.475853	0.557455	0.583841	0.809318
395.6	0.474904	0.556305	0.582598	0.808013
395.8	0.473962	0.555163	0.581364	0.806718
396	0.473027	0.554029	0.580139	0.805433
396.2	0.472099	0.552904	0.578923	0.804157
396.4	0.471178	0.551788	0.577716	0.80289
396.6	0.470263	0.550679	0.576519	0.801633
396.8	0.469356	0.549579	0.57533	0.800385
397	0.468455	0.548487	0.57415	0.799146
397.2	0.467561	0.547403	0.572979	0.797916
397.4	0.466674	0.546327	0.571816	0.796695
397.6	0.465793	0.545259	0.570662	0.795483
397.8	0.464918	0.544199	0.569517	0.79428
398	0.46405	0.543147	0.56838	0.793086
398.2	0.463189	0.542103	0.567252	0.7919
398.4	0.462334	0.541066	0.566132	0.790723
398.6	0.461485	0.540037	0.56502	0.789555
398.8	0.460642	0.539016	0.563917	0.788395
399	0.459806	0.538002	0.562822	0.787244
399.2	0.458976	0.536996	0.561735	0.786101
399.4	0.458152	0.535997	0.560656	0.784967
399.6	0.457334	0.535006	0.559585	0.783841
399.8	0.456522	0.534022	0.558521	0.782723
400	0.455716	0.533045	0.557466	0.781613
400.2	0.454916	0.532076	0.556419	0.780511
400.4	0.454122	0.531114	0.555379	0.779418
400.6	0.453334	0.530158	0.554347	0.778332
400.8	0.452552	0.52921	0.553323	0.777254
401	0.451775	0.528269	0.552306	0.776184
401.2	0.451005	0.527335	0.551297	0.775122
401.4	0.450239	0.526408	0.550295	0.774067
401.6	0.44948	0.525487	0.549301	0.773021
401.8	0.448726	0.524573	0.548314	0.771981
402	0.447978	0.523666	0.547334	0.77095
402.2	0.447235	0.522766	0.546362	0.769926
402.4	0.446497	0.521873	0.545396	0.768909
402.6	0.445765	0.520986	0.544438	0.7679
402.8	0.445039	0.520105	0.543487	0.766898
403	0.444318	0.519231	0.542543	0.765903
403.2	0.443602	0.518364	0.541606	0.764915
403.4	0.442891	0.517502	0.540676	0.763935
403.6	0.442186	0.516648	0.539752	0.762962
403.8	0.441485	0.515799	0.538836	0.761995
404	0.44079	0.514957	0.537926	0.761036
404.2	0.4401	0.514121	0.537023	0.760084
404.4	0.439415	0.513291	0.536127	0.759138
404.6	0.438735	0.512467	0.535237	0.7582
404.8	0.43806	0.511649	0.534354	0.757268
405	0.43739	0.510837	0.533477	0.756343
405.2	0.436725	0.510031	0.532606	0.755424
405.4	0.436065	0.509231	0.531743	0.754513
405.6	0.435409	0.508437	0.530885	0.753607
405.8	0.434759	0.507649	0.530034	0.752709
406	0.434113	0.506866	0.529189	0.751816
406.2	0.433472	0.50609	0.52835	0.750931
406.4	0.432835	0.505319	0.527517	0.750051
406.6	0.432203	0.504553	0.526691	0.749178
406.8	0.431576	0.503793	0.52587	0.748311
407	0.430954	0.503039	0.525056	0.747451
407.2	0.430336	0.502291	0.524247	0.746596
407.4	0.429722	0.501547	0.523445	0.745748
407.6	0.429113	0.500809	0.522648	0.744906
407.8	0.428508	0.500077	0.521857	0.74407
408	0.427908	0.49935	0.521072	0.743239
408.2	0.427312	0.498628	0.520293	0.742415
408.4	0.426721	0.497912	0.519519	0.741597
408.6	0.426134	0.4972	0.518751	0.740784
408.8	0.425551	0.496494	0.517989	0.739978
409	0.424972	0.495793	0.517232	0.739177
409.2	0.424397	0.495098	0.51648	0.738382
409.4	0.423827	0.494407	0.515735	0.737592
409.6	0.423261	0.493721	0.514994	0.736808
409.8	0.422699	0.49304	0.514259	0.73603
410	0.422141	0.492365	0.51353	0.735257
410.2	0.421587	0.491694	0.512806	0.73449
410.4	0.421037	0.491028	0.512087	0.733728
410.6	0.420491	0.490367	0.511373	0.732972
410.8	0.419949	0.48971	0.510664	0.732221
411	0.419411	0.489059	0.509961	0.731476
411.2	0.418877	0.488412	0.509263	0.730735
411.4	0.418347	0.48777	0.50857	0.73
411.6	0.41782	0.487132	0.507881	0.72927
411.8	0.417297	0.486499	0.507198	0.728546
412	0.416779	0.485871	0.50652	0.727826
412.2	0.416263	0.485247	0.505847	0.727112
412.4	0.415752	0.484628	0.505178	0.726403
412.6	0.415244	0.484014	0.504515	0.725698
412.8	0.41474	0.483403	0.503856	0.724999
413	0.41424	0.482797	0.503202	0.724305
413.2	0.413743	0.482196	0.502553	0.723615
413.4	0.41325	0.481599	0.501909	0.72293
413.6	0.41276	0.481006	0.501269	0.722251
413.8	0.412274	0.480417	0.500634	0.721576
414	0.411791	0.479833	0.500003	0.720905
414.2	0.411312	0.479253	0.499377	0.72024
414.4	0.410837	0.478677	0.498755	0.719579
414.6	0.410364	0.478105	0.498138	0.718923
414.8	0.409895	0.477538	0.497526	0.718271
415	0.40943	0.476974	0.496918	0.717624
415.2	0.408968	0.476415	0.496314	0.716982
415.4	0.408509	0.475859	0.495715	0.716344
415.6	0.408053	0.475308	0.49512	0.715711
415.8	0.407601	0.47476	0.494529	0.715082
416	0.407152	0.474217	0.493942	0.714457
416.2	0.406706	0.473677	0.49336	0.713837
416.4	0.406263	0.473141	0.492782	0.713221
416.6	0.405823	0.472609	0.492208	0.712609
416.8	0.405387	0.472081	0.491638	0.712002
417	0.404954	0.471557	0.491072	0.711399
417.2	0.404524	0.471036	0.490511	0.7108
417.4	0.404096	0.470519	0.489953	0.710205
417.6	0.403672	0.470006	0.489399	0.709615
417.8	0.403251	0.469497	0.48885	0.709028
418	0.402833	0.468991	0.488304	0.708446
418.2	0.402418	0.468488	0.487762	0.707867
418.4	0.402006	0.46799	0.487224	0.707293
418.6	0.401597	0.467495	0.48669	0.706723
418.8	0.401191	0.467003	0.48616	0.706156
419	0.400787	0.466515	0.485633	0.705594
419.2	0.400387	0.46603	0.485111	0.705035
419.4	0.399989	0.465549	0.484592	0.704481
419.6	0.399594	0.465071	0.484076	0.70393
419.8	0.399202	0.464597	0.483565	0.703383
420	0.398813	0.464126	0.483057	0.70284
420.2	0.398426	0.463659	0.482552	0.7023
420.4	0.398042	0.463194	0.482052	0.701764
420.6	0.397661	0.462733	0.481554	0.701232
420.8	0.397283	0.462276	0.481061	0.700704
421	0.396907	0.461821	0.480571	0.700179
421.2	0.396534	0.46137	0.480084	0.699658
421.4	0.396164	0.460922	0.479601	0.69914
421.6	0.395796	0.460477	0.479121	0.698626
421.8	0.395431	0.460035	0.478645	0.698116
422	0.395068	0.459596	0.478172	0.697609
422.2	0.394708	0.459161	0.477702	0.697105
422.4	0.39435	0.458728	0.477236	0.696605
422.6	0.393995	0.458299	0.476773	0.696108
422.8	0.393642	0.457873	0.476313	0.695615
423	0.393292	0.457449	0.475857	0.695125
423.2	0.392945	0.457029	0.475403	0.694638
423.4	0.392599	0.456611	0.474953	0.694155
423.6	0.392257	0.456197	0.474506	0.693675
423.8	0.391916	0.455785	0.474063	0.693198
424	0.391578	0.455377	0.473622	0.692725
424.2	0.391243	0.454971	0.473185	0.692254
424.4	0.390909	0.454568	0.47275	0.691787
424.6	0.390578	0.454168	0.472319	0.691323
424.8	0.39025	0.45377	0.471891	0.690863
425	0.389923	0.453376	0.471465	0.690405
425.2	0.389599	0.452984	0.471043	0.68995
425.4	0.389277	0.452595	0.470624	0.689499
425.6	0.388958	0.452209	0.470207	0.68905
425.8	0.38864	0.451825	0.469794	0.688605
426	0.388325	0.451444	0.469383	0.688162
426.2	0.388012	0.451066	0.468975	0.687723
426.4	0.387701	0.45069	0.468571	0.687286
426.6	0.387392	0.450317	0.468168	0.686853
426.8	0.387086	0.449946	0.467769	0.686422
427	0.386782	0.449578	0.467373	0.685994
427.2	0.386479	0.449213	0.466979	0.685569
427.4	0.386179	0.44885	0.466588	0.685147
427.6	0.385881	0.44849	0.4662	0.684728
427.8	0.385585	0.448132	0.465814	0.684311
428	0.385291	0.447777	0.465432	0.683898
428.2	0.384999	0.447424	0.465051	0.683487
428.4	0.384709	0.447074	0.464674	0.683079
428.6	0.384421	0.446726	0.464299	0.682673
428.8	0.384135	0.44638	0.463927	0.68227
429	0.38385	0.446037	0.463557	0.68187
429.2	0.383568	0.445696	0.46319	0.681473
429.4	0.383288	0.445357	0.462825	0.681078
429.6	0.38301	0.445021	0.462463	0.680686
429.8	0.382733	0.444687	0.462103	0.680296
430	0.382459	0.444356	0.461746	0.679909
430.2	0.382186	0.444027	0.461392	0.679524
430.4	0.381916	0.4437	0.46104	0.679142
430.6	0.381647	0.443375	0.46069	0.678763
430.8	0.38138	0.443052	0.460342	0.678386
431	0.381114	0.442732	0.459997	0.678011
431.2	0.380851	0.442414	0.459655	0.677639
431.4	0.380589	0.442098	0.459314	0.67727
431.6	0.380329	0.441784	0.458977	0.676903
431.8	0.380071	0.441472	0.458641	0.676538
432	0.379815	0.441163	0.458308	0.676175
432.2	0.37956	0.440855	0.457977	0.675815
432.4	0.379307	0.44055	0.457648	0.675458
432.6	0.379056	0.440247	0.457321	0.675102
432.8	0.378807	0.439946	0.456997	0.674749
433	0.378559	0.439646	0.456675	0.674398
433.2	0.378313	0.439349	0.456355	0.67405
433.4	0.378068	0.439054	0.456037	0.673704
433.6	0.377826	0.438761	0.455722	0.67336
433.8	0.377584	0.43847	0.455408	0.673018
434	0.377345	0.438181	0.455097	0.672678
434.2	0.377107	0.437893	0.454788	0.672341
434.4	0.37687	0.437608	0.454481	0.672006
434.6	0.376636	0.437325	0.454176	0.671673
434.8	0.376402	0.437043	0.453873	0.671342
435	0.376171	0.436764	0.453572	0.671013
435.2	0.375941	0.436486	0.453273	0.670686
435.4	0.375712	0.43621	0.452977	0.670362
435.6	0.375485	0.435936	0.452682	0.670039
435.8	0.375259	0.435664	0.452389	0.669719
436	0.375035	0.435394	0.452098	0.6694
436.2	0.374813	0.435125	0.451809	0.669084
436.4	0.374592	0.434859	0.451522	0.668769
436.6	0.374372	0.434594	0.451237	0.668457
436.8	0.374154	0.434331	0.450954	0.668146
437	0.373937	0.434069	0.450673	0.667838
437.2	0.373722	0.43381	0.450394	0.667531
437.4	0.373508	0.433552	0.450116	0.667227
437.6	0.373296	0.433295	0.449841	0.666924
437.8	0.373085	0.433041	0.449567	0.666624
438	0.372875	0.432788	0.449295	0.666325
438.2	0.372667	0.432537	0.449025	0.666028
438.4	0.37246	0.432287	0.448756	0.665733
438.6	0.372254	0.43204	0.44849	0.665439
438.8	0.37205	0.431793	0.448225	0.665148
439	0.371847	0.431549	0.447962	0.664858
439.2	0.371646	0.431306	0.447701	0.66457
439.4	0.371446	0.431064	0.447441	0.664284
439.6	0.371247	0.430825	0.447183	0.664
439.8	0.371049	0.430586	0.446927	0.663718
440	0.370853	0.43035	0.446673	0.663437
440.2	0.370658	0.430115	0.44642	0.663158
440.4	0.370464	0.429881	0.446169	0.662881
440.6	0.370271	0.429649	0.44592	0.662605
440.8	0.37008	0.429418	0.445672	0.662331
441	0.36989	0.429189	0.445426	0.662059
441.2	0.369701	0.428962	0.445181	0.661789
441.4	0.369514	0.428736	0.444938	0.66152
441.6	0.369327	0.428511	0.444697	0.661253
441.8	0.369142	0.428288	0.444457	0.660987
442	0.368958	0.428066	0.444219	0.660723
442.2	0.368775	0.427846	0.443982	0.660461
442.4	0.368594	0.427627	0.443747	0.6602
442.6	0.368413	0.42741	0.443513	0.659941
442.8	0.368234	0.427194	0.443281	0.659683
443	0.368056	0.426979	0.443051	0.659427
443.2	0.367879	0.426766	0.442822	0.659173
443.4	0.367703	0.426554	0.442594	0.65892
443.6	0.367528	0.426344	0.442368	0.658669
443.8	0.367354	0.426135	0.442143	0.658419
444	0.367182	0.425927	0.44192	0.65817
444.2	0.36701	0.42572	0.441698	0.657923
444.4	0.36684	0.425515	0.441478	0.657678
444.6	0.366671	0.425311	0.441259	0.657434
444.8	0.366503	0.425109	0.441041	0.657192
445	0.366335	0.424908	0.440825	0.656951
445.2	0.366169	0.424708	0.44061	0.656711
445.4	0.366004	0.424509	0.440397	0.656473
445.6	0.36584	0.424312	0.440185	0.656236
445.8	0.365677	0.424115	0.439974	0.656001
446	0.365515	0.42392	0.439765	0.655767
446.2	0.365354	0.423727	0.439557	0.655534
446.4	0.365194	0.423534	0.43935	0.655303
446.6	0.365035	0.423343	0.439145	0.655073
446.8	0.364877	0.423153	0.438941	0.654844
447	0.36472	0.422964	0.438738	0.654617
447.2	0.364564	0.422776	0.438537	0.654391
447.4	0.364409	0.42259	0.438337	0.654167
447.6	0.364255	0.422404	0.438138	0.653944
447.8	0.364102	0.42222	0.43794	0.653722
448	0.36395	0.422037	0.437744	0.653501
448.2	0.363799	0.421855	0.437548	0.653282
448.4	0.363648	0.421674	0.437354	0.653064
448.6	0.363499	0.421495	0.437162	0.652847
448.8	0.363351	0.421316	0.43697	0.652631
449	0.363203	0.421139	0.43678	0.652417
449.2	0.363056	0.420962	0.43659	0.652204
449.4	0.362911	0.420787	0.436402	0.651992
449.6	0.362766	0.420613	0.436216	0.651781
449.8	0.362622	0.42044	0.43603	0.651572
450	0.362479	0.420268	0.435845	0.651363
450.2	0.362336	0.420097	0.435662	0.651156
450.4	0.362195	0.419927	0.43548	0.65095
450.6	0.362055	0.419758	0.435299	0.650745
450.8	0.361915	0.41959	0.435119	0.650542
451	0.361776	0.419423	0.43494	0.650339
451.2	0.361638	0.419257	0.434762	0.650138
451.4	0.361501	0.419093	0.434585	0.649938
451.6	0.361365	0.418929	0.43441	0.649739
451.8	0.361229	0.418766	0.434235	0.649541
452	0.361094	0.418604	0.434062	0.649344
452.2	0.360961	0.418443	0.433889	0.649148
452.4	0.360827	0.418283	0.433718	0.648954
452.6	0.360695	0.418124	0.433547	0.64876
452.8	0.360564	0.417966	0.433378	0.648567
453	0.360433	0.417809	0.43321	0.648376
453.2	0.360303	0.417653	0.433043	0.648186
453.4	0.360174	0.417498	0.432876	0.647996
453.6	0.360045	0.417344	0.432711	0.647808
453.8	0.359918	0.417191	0.432547	0.647621
454	0.359791	0.417038	0.432384	0.647434
454.2	0.359665	0.416887	0.432221	0.647249
454.4	0.359539	0.416736	0.43206	0.647065
454.6	0.359414	0.416587	0.4319	0.646882
454.8	0.359291	0.416438	0.43174	0.646699
455	0.359167	0.41629	0.431582	0.646518
455.2	0.359045	0.416143	0.431424	0.646338
455.4	0.358923	0.415997	0.431268	0.646159
455.6	0.358802	0.415851	0.431112	0.64598
455.8	0.358681	0.415707	0.430957	0.645803
456	0.358562	0.415563	0.430804	0.645626
456.2	0.358443	0.41542	0.430651	0.645451
456.4	0.358324	0.415278	0.430499	0.645276
456.6	0.358207	0.415137	0.430348	0.645103
456.8	0.35809	0.414997	0.430197	0.64493
457	0.357973	0.414857	0.430048	0.644758
457.2	0.357858	0.414719	0.4299	0.644587
457.4	0.357743	0.414581	0.429752	0.644417
457.6	0.357629	0.414444	0.429605	0.644248
457.8	0.357515	0.414307	0.429459	0.64408
458	0.357402	0.414172	0.429314	0.643913
458.2	0.357289	0.414037	0.42917	0.643746
458.4	0.357178	0.413903	0.429027	0.64358
458.6	0.357067	0.41377	0.428884	0.643416
458.8	0.356956	0.413637	0.428743	0.643252
459	0.356846	0.413506	0.428602	0.643089
459.2	0.356737	0.413375	0.428462	0.642926
459.4	0.356628	0.413245	0.428322	0.642765
459.6	0.35652	0.413115	0.428184	0.642605
459.8	0.356413	0.412986	0.428046	0.642445
460	0.356306	0.412858	0.427909	0.642286
460.2	0.3562	0.412731	0.427773	0.642128
460.4	0.356094	0.412604	0.427638	0.64197
460.6	0.355989	0.412478	0.427503	0.641814
460.8	0.355884	0.412353	0.427369	0.641658
461	0.35578	0.412229	0.427236	0.641503
461.2	0.355677	0.412105	0.427104	0.641349
461.4	0.355574	0.411982	0.426972	0.641196
461.6	0.355472	0.411859	0.426842	0.641043
461.8	0.35537	0.411738	0.426712	0.640891
462	0.355269	0.411617	0.426582	0.64074
462.2	0.355169	0.411496	0.426453	0.640589
462.4	0.355069	0.411377	0.426326	0.64044
462.6	0.354969	0.411257	0.426198	0.640291
462.8	0.35487	0.411139	0.426072	0.640143
463	0.354772	0.411021	0.425946	0.639995
463.2	0.354674	0.410904	0.425821	0.639849
463.4	0.354577	0.410788	0.425696	0.639703
463.6	0.35448	0.410672	0.425573	0.639557
463.8	0.354383	0.410556	0.425449	0.639413
464	0.354288	0.410442	0.425327	0.639269
464.2	0.354192	0.410328	0.425205	0.639125
464.4	0.354097	0.410214	0.425084	0.638983
464.6	0.354003	0.410102	0.424964	0.638841
464.8	0.353909	0.409989	0.424844	0.6387
465	0.353816	0.409878	0.424725	0.638559
465.2	0.353723	0.409767	0.424606	0.63842
465.4	0.353631	0.409656	0.424488	0.63828
465.6	0.353539	0.409546	0.424371	0.638142
465.8	0.353448	0.409437	0.424255	0.638004
466	0.353357	0.409329	0.424139	0.637867
466.2	0.353266	0.40922	0.424023	0.63773
466.4	0.353176	0.409113	0.423909	0.637594
466.6	0.353087	0.409006	0.423794	0.637459
466.8	0.352998	0.4089	0.423681	0.637324
467	0.352909	0.408794	0.423568	0.63719
467.2	0.352821	0.408688	0.423456	0.637057
467.4	0.352733	0.408584	0.423344	0.636924
467.6	0.352646	0.408479	0.423233	0.636792
467.8	0.352559	0.408376	0.423122	0.63666
468	0.352473	0.408273	0.423012	0.636529
468.2	0.352387	0.40817	0.422903	0.636399
468.4	0.352302	0.408068	0.422794	0.636269
468.6	0.352217	0.407966	0.422686	0.63614
468.8	0.352132	0.407865	0.422578	0.636011
469	0.352048	0.407765	0.422471	0.635883
469.2	0.351964	0.407665	0.422364	0.635755
469.4	0.351881	0.407565	0.422258	0.635628
469.6	0.351798	0.407466	0.422153	0.635502
[truncated: 1,100 more rows]
