# Supplementary material for: Two receptor-targeting mechanisms of lambda-like siphophage Gifsy-1 of Salmonella Typhimurium
Source: PLoS Pathog. 2025 Jul 31;21(7):e1013352. doi: 10.1371/journal.ppat.1013352 (PMC12312913; doi:10.1371/journal.ppat.1013352)
Supplement: S1 Data — (ZIP) [file ppat.1013352.s011.zip › All_raw_data/Raw_data_S5_Fig.xlsx]

## Sheet: Sheet1
	Fluorescence intensity (RFU)
	GFP			GFP-gpJ
	Replica 1	Replica 2	Replica 3	Replica 1	Replica 2	Replica 3
ΔOPS-S-13	0.8365	0.7785	0.9344	13.01	13.28	13.56
S-13	0.7751	0.7498	0.8263	1.869	1.864	1.786
ΔompCΔOPS-S-13	0.9327	0.9365	1.007	1.483	1.438	1.355
ΔbtuBΔOPS-S-13	0.884	0.8865	0.9619	3.258	3.394	3.282
ΔompXΔOPS-S-13	0.8413	0.9059	0.9552	8.616	8.452	8.901
ΔwaaG-S-13	1.189	1.246	1.315	14.02	13.07	12.72
CompC-ΔompCΔOPS-S-13	0.9723	0.9937	1.149	10.679	10.679	10.312
CbtuB-ΔbtuBΔOPS-S-13	0.4774	0.4278	0.4224	10.76	11.72	11.28
CompX-ΔompXΔOPS-S-13	0.867	0.868	0.9212	11.654	11.948	12.55
